# Supplementary material for: Transcriptome analysis reveals mRNAs and long non-coding RNAs associated with fecundity in the hypothalamus of high-and low-fecundity goat
Source: Front Vet Sci. 2023 Mar 28;10:1145594. doi: 10.3389/fvets.2023.1145594 (PMC10086355; doi:10.3389/fvets.2023.1145594)
Supplement: Supplementary file 1 [file Table_1.XLSX]

## Sheet: Supplementary Table 1
The information of sequencing data
Sample	Raw Reads	N(%)	Q20(%)	Q30(%)	Clean Reads (rate, %)	Total Mapped Reads (rate, %)	Uniquely Mapped (rate, %)	Mapped to Gene (%)	Mapped to InterGene (%)	Mapped to Exon(%)
A-1L-hypothalamus	105651828	0.085032	97.22	93.33	99.26	89744001	87612140	63204161	24407979	41553318
						-0.8557	-0.9762	-0.7214	-0.2786	-0.6574
A-2L-hypothalamus	106461850	0.074602	97.08	93.01	99.22	91753346	89622743	65721919	23900824	49714799
						-0.8685	-0.9768	-0.7333	-0.2667	-0.7564
A-3L-hypothalamus	103419368	0.112307	97.29	93.48	99.36	88958298	87228592	63559262	23669330	46331712
						-0.8657	-0.9806	-0.7287	-0.2713	-0.729
A-4L-hypothalamus	103316372	0.088366	97.1	93.09	99.22	87123797	85266090	62705289	22560801	49739424
						-0.8498	-0.9787	-0.7354	-0.2646	-0.7932
A-5L-hypothalamus	101666550	0.067264	96.86	92.51	99.26	88547492	87260666	62344889	24915777	40544174
						-0.8774	-0.9855	-0.7145	-0.2855	-0.6503
B-1H-hypothalamus	106945128	0.064554	96.97	92.73	99.26	92341252	90458350	65934361	24523989	47541877
						-0.8699	-0.9796	-0.7289	-0.2711	-0.721
B-2H-hypothalamus	103019774	0.00171	96.88	92.5	99.2	89580844	87977335	63000432	24976903	39089591
						-0.8765	-0.9821	-0.7161	-0.2839	-0.6205
B-3H-hypothalamus	106627266	0.057556	96.63	92.04	99.1	90799593	89187842	63715449	25472393	38826110
						-0.8592	-0.9822	-0.7144	-0.2856	-0.6094
B-4H-hypothalamus	102279224	0.058545	96.75	92.29	99.17	88218837	86781887	62104437	24677450	40705409
						-0.8697	-0.9837	-0.7156	-0.2844	-0.6554
B-5H-hypothalamus	102088070	0.058759	96.8	92.37	99.2	87865489	86414711	61932926	24481785	38840190
						-0.8676	-0.9835	-0.7167	-0.2833	-0.6271
B-6H-hypothalamus	101379018	0.052993	96.81	92.43	99.2	86849768	85000638	61892365	23108273	41102628
						-0.8636	-0.9787	-0.7281	-0.2719	-0.6641
A represents hypothalamic group of low proliferation group; B represents hypothalamic group of high proliferation group.

## Sheet: Supplementary Table 2
The descriptition of DE mRNAs in hypothalamus of low fecundity group vs high fecundity group								The descriptition of DE lncRNAs in hypothalamus of low fecundity group vs high fecundity group
id	foldChange(CZ-H-hypothalamus/CZ-L-hypothalamus)	log2FoldChange	pval	Chrosome	Length	Gene Name		id	foldChange(CZ-H-hypothalamus/CZ-L-hypothalamus)	log2FoldChange	pval
ENSCHIG00000023145	0.471333	-1.08518	2.17311e-05	29	225	NRGN		MSTRG.12755.2	0.0176248	-5.82625	0.00180024		down-regulated
ENSCHIG00000013643	0.327467	-1.61058	0.000971393	LWLT01000992.1	2906	LOC102171034		MSTRG.13367.7	0	-Inf	0.00208095		up-regulated
ENSCHIG00000010136	0.349398	-1.51706	0.00190944	25	4242	LOC108633902		ENSCHIT00000006865	0	-Inf	0.0108018
ENSCHIG00000010002	0.0314044	-4.99289	0.00227964	11	405	QRFP		MSTRG.12953.4	0	-Inf	0.0144667
ENSCHIG00000016145	0.280289	-1.83501	0.00261032	25	2753	NPTX2		MSTRG.20658.2	0.0335028	-4.89958	0.0154099
ENSCHIG00000018287	0.451621	-1.14682	0.00513733	25	390	TNFRSF12A		MSTRG.12953.1	0.0579857	-4.10816	0.0162576
ENSCHIG00000025119	0.0945616	-3.4026	0.00558623	19	396	HCRT		MSTRG.55684.2	0	-Inf	0.0257008
ENSCHIG00000018389	0.445406	-1.16681	0.00688742	21	2217	ISLR2		MSTRG.4735.41	0	-Inf	0.0412297
ENSCHIG00000003956	0.439685	-1.18546	0.00787901	2	4847	PTH2R		ENSCHIT00000001669	0.0538081	-4.21603	0.0438489
ENSCHIG00000020020	0.061636	-4.02008	0.00873717	11	1386	NR5A1		ENSCHIT00000006969	Inf	Inf	5.6078e-05
ENSCHIG00000016406	0.171495	-2.54376	0.0110834	8	279	GNRH1		ENSCHIT00000007882	Inf	Inf	0.00182054
ENSCHIG00000012204	0.0862075	-3.53604	0.0123185	4	1431	FEZF1		ENSCHIT00000001894	17.6322	4.14014	0.00385033
ENSCHIG00000012884	0.308805	-1.69523	0.0168464	29	1834	KCNJ5		ENSCHIT00000000939	19.8713	4.31261	0.00455886
ENSCHIG00000001536	0.23164	-2.11004	0.0170157	26	1199	VAX1		ENSCHIT00000002492	Inf	Inf	0.00543069
ENSCHIG00000025171	0.457859	-1.12703	0.0182919	19	219	-		ENSCHIT00000009751	Inf	Inf	0.0136965
ENSCHIG00000018219	0.282969	-1.82128	0.0217552	15	2566	CCKBR		ENSCHIT00000004774	Inf	Inf	0.0177837
ENSCHIG00000015334	0.38345	-1.38289	0.0221712	9	3494	VIP		ENSCHIT00000010986	Inf	Inf	0.0185259
ENSCHIG00000013228	0.4667	-1.09943	0.023332	1	3917	RTP1		ENSCHIT00000011444	Inf	Inf	0.0229078
ENSCHIG00000020748	0.418242	-1.25759	0.0239501	23	1156	LOC102181347		MSTRG.30704.1	9.93139	3.31199	0.0307665
ENSCHIG00000014918	0.497454	-1.00736	0.0243987	12	549	-		ENSCHIT00000009853	7.12929	2.83376	0.0340983
ENSCHIG00000017915	0.144926	-2.78661	0.0244883	15	623	-		ENSCHIT00000009763	13.5565	3.76091	0.0367345
ENSCHIG00000014847	0.494099	-1.01713	0.0251083	26	4694	DKK1		ENSCHIT00000005617	29.9059	4.90236	0.0383865
ENSCHIG00000006692	0.295399	-1.75926	0.0277152	1	2140	SST		ENSCHIT00000005314	Inf	Inf	0.0439107
ENSCHIG00000016983	0.318407	-1.65106	0.0292282	13	2130	MMP9
ENSCHIG00000025403	0.30114	-1.73149	0.0316717	7	3032	NMUR2
ENSCHIG00000013832	0.453111	-1.14206	0.0341997	19	1299	NPTX1
ENSCHIG00000015143	0.345852	-1.53177	0.0360018	27	1897	FGF20
ENSCHIG00000021318	0.356754	-1.487	0.0371285	22	1445	VIPR1
ENSCHIG00000017002	0.414783	-1.26957	0.0374875	3	1527	CYP4X1
ENSCHIG00000020577	0.244554	-2.03177	0.0489237	21	1476	-
ENSCHIG00000006073	3.32295	1.73247	0.000300492	18	1095	CA5A
ENSCHIG00000010903	4.69191	2.23017	0.00104428	29	858	LOC102171034
ENSCHIG00000012506	7.08857	2.82549	0.00257127	3	1227	LEXM
ENSCHIG00000007693	2.19338	1.13316	0.00288638	11	1004	TP53I3
ENSCHIG00000025037	5.37148	2.42532	0.00414466	10	4555	LVRN
ENSCHIG00000016033	2.02644	1.01895	0.00414488	22	1578	PARP3
ENSCHIG00000008329	2.84172	1.50677	0.00524999	22	1854	ASB14
ENSCHIG00000011241	2.31136	1.20874	0.00723276	3	3398	GBP5
ENSCHIG00000018153	2.46625	1.30232	0.0100964	23	1411	LOC108633505
ENSCHIG00000013720	2.19121	1.13173	0.0116279	5	1605	IL17REL
ENSCHIG00000020305	2.45177	1.29382	0.0121326	20	1455	LOC102173506
ENSCHIG00000024232	36.1182	5.17466	0.0139963	16	3396	RGSL1
ENSCHIG00000017378	2.0717	1.05082	0.0174835	25	265	NUPR1
ENSCHIG00000013048	10.6917	3.41842	0.0183676	15	3940	WT1
ENSCHIG00000017953	3.93841	1.97761	0.0188314	3	1596	-
ENSCHIG00000013748	2.05761	1.04097	0.0192074	7	4906	CCDC69
ENSCHIG00000015572	3.09261	1.62882	0.0273556	LWLT01001316.1	1736	LOC108635411
ENSCHIG00000019969	4.13425	2.04762	0.0316867	LWLT01000092.1	985	-
ENSCHIG00000004359	45.2695	5.50047	0.0319541	19	300	-
ENSCHIG00000026724	2.48018	1.31045	0.0327386	1	6240	-
ENSCHIG00000015360	2.76354	1.46652	0.035057	1	3019	-
ENSCHIG00000022945	2.01719	1.01235	0.0352163	5	1866	FAM227A
ENSCHIG00000008016	2.01081	1.00778	0.0372886	23	1119	LOC102172138
ENSCHIG00000023341	2.04146	1.0296	0.0388161	2	1623	PRKAG3
ENSCHIG00000022272	2.10272	1.07226	0.0399278	11	2754	FBLN7
ENSCHIG00000012760	2.43911	1.28635	0.0467795	17	1044	DAO
ENSCHIG00000022128	2.53691	1.34307	0.0480973	12	4629	-

## Sheet: Supplementary Table 3
mRNA GO Term													mRNA KEGG pathway
Category	GO.ID	Term	Up	Down	DEG	Total	Pvalue	FDR	Up_Gene	Down_Gene			PathwayID	Pathway	Level1	Level2	Up_number	Down_number	DEG_number	total_number	Pvalue	FDR	Up_gene	Down_gene	URL
BP	GO:2000194	regulation of female gonad development	1	2	3	8	8.6e-07	0.00117046	ENSCHIG00000017378	ENSCHIG00000016406,ENSCHIG00000020020			chx04080	Neuroactive ligand-receptor interaction	Environmental Information Processing	Signaling molecules and interaction	0	6	6	294	7.65905e-05	0.00473987	-	ENSCHIG00000021318,ENSCHIG00000003956,ENSCHIG00000018219,ENSCHIG00000025119,ENSCHIG00000025403,ENSCHIG00000015334	http://www.kegg.jp/kegg-bin/show_pathway?map04080/K04586%09%23FFFFFF,green/K04589%09%23FFFFFF,green/K05264%09%23FFFFFF,green/K05053%09%23FFFFFF,green/K04195%09%23FFFFFF,green/K05246%09%23FFFFFF,green/
BP	GO:1905939	regulation of gonad development	1	2	3	12	3.3e-06	0.00224565	ENSCHIG00000017378	ENSCHIG00000016406,ENSCHIG00000020020			chx05332	Graft-versus-host disease	Human Diseases	Immune diseases	2	1	3	44	0.000175535	0.00473987	ENSCHIG00000018153,ENSCHIG00000008016	ENSCHIG00000020748	http://www.kegg.jp/kegg-bin/show_pathway?map05332/K06751%09%23FFFFFF,purple/
BP	GO:0098962	regulation of postsynaptic neurotransmitter receptor activity	0	2	2	4	3.9e-05	0.017693	-	ENSCHIG00000013832,ENSCHIG00000016145			chx05330	Allograft rejection	Human Diseases	Immune diseases	2	1	3	47	0.00021382	0.00473987	ENSCHIG00000018153,ENSCHIG00000008016	ENSCHIG00000020748	http://www.kegg.jp/kegg-bin/show_pathway?map05330/K06751%09%23FFFFFF,purple/
MF	GO:0005179	hormone activity	0	3	3	40	0.00018	0.061245	-	ENSCHIG00000006692,ENSCHIG00000010002,ENSCHIG00000015334			chx04940	Type I diabetes mellitus	Human Diseases	Endocrine and metabolic diseases	2	1	3	53	0.000305778	0.00473987	ENSCHIG00000018153,ENSCHIG00000008016	ENSCHIG00000020748	http://www.kegg.jp/kegg-bin/show_pathway?map04940/K06751%09%23FFFFFF,purple/
BP	GO:0007625	grooming behavior	0	2	2	13	0.0005	0.111602	-	ENSCHIG00000010002,ENSCHIG00000025403			chx04650	Natural killer cell mediated cytotoxicity	Organismal Systems	Immune system	3	1	4	137	0.000358414	0.00473987	ENSCHIG00000018153,ENSCHIG00000015572,ENSCHIG00000008016	ENSCHIG00000020748	http://www.kegg.jp/kegg-bin/show_pathway?map04650/K06751%09%23FFFFFF,purple/K04722%09%23FFFFFF,red/
BP	GO:0008585	female gonad development	1	2	3	62	0.00053	0.111602	ENSCHIG00000017378	ENSCHIG00000016406,ENSCHIG00000020020			chx05320	Autoimmune thyroid disease	Human Diseases	Immune diseases	2	1	3	56	0.00035999	0.00473987	ENSCHIG00000018153,ENSCHIG00000008016	ENSCHIG00000020748	http://www.kegg.jp/kegg-bin/show_pathway?map05320/K06751%09%23FFFFFF,purple/
BP	GO:0046545	development of primary female sexual characteristics	1	2	3	64	0.00058	0.111602	ENSCHIG00000017378	ENSCHIG00000016406,ENSCHIG00000020020			chx05416	Viral myocarditis	Human Diseases	Cardiovascular diseases	2	1	3	60	0.000441397	0.00498148	ENSCHIG00000018153,ENSCHIG00000008016	ENSCHIG00000020748	http://www.kegg.jp/kegg-bin/show_pathway?map05416/K06751%09%23FFFFFF,purple/
BP	GO:0046660	female sex differentiation	1	2	3	76	0.00096	0.111602	ENSCHIG00000017378	ENSCHIG00000016406,ENSCHIG00000020020			chx04612	Antigen processing and presentation	Organismal Systems	Immune system	2	1	3	68	0.000637724	0.00629752	ENSCHIG00000018153,ENSCHIG00000008016	ENSCHIG00000020748	http://www.kegg.jp/kegg-bin/show_pathway?map04612/K06751%09%23FFFFFF,purple/
BP	GO:0050767	regulation of neurogenesis	0	6	6	480	0.00116	0.111602	-	ENSCHIG00000001536,ENSCHIG00000012204,ENSCHIG00000014847,ENSCHIG00000015143,ENSCHIG00000016406,ENSCHIG00000018287			chx00472	D-Arginine and D-ornithine metabolism	Metabolism	Metabolism of other amino acids	1	0	1	1	0.00250098	0.021953	ENSCHIG00000012760	-	http://www.kegg.jp/kegg-bin/show_pathway?map00472/K00273%09%23FFFFFF,red/
MF	GO:0030545	receptor regulator activity	0	4	4	176	0.00136	0.111602	-	ENSCHIG00000006692,ENSCHIG00000010002,ENSCHIG00000014847,ENSCHIG00000015334			chx04514	Cell adhesion molecules (CAMs)	Environmental Information Processing	Signaling molecules and interaction	2	1	3	136	0.00465048	0.0367388	ENSCHIG00000018153,ENSCHIG00000008016	ENSCHIG00000020748	http://www.kegg.jp/kegg-bin/show_pathway?map04514/K06751%09%23FFFFFF,purple/
BP	GO:2000241	regulation of reproductive process	1	2	3	90	0.00157	0.111602	ENSCHIG00000017378	ENSCHIG00000016406,ENSCHIG00000020020			chx04145	Phagosome	Cellular Processes	Transport and catabolism	2	1	3	152	0.00633433	0.0448003	ENSCHIG00000018153,ENSCHIG00000008016	ENSCHIG00000020748	http://www.kegg.jp/kegg-bin/show_pathway?map04145/K06751%09%23FFFFFF,purple/
BP	GO:0007218	neuropeptide signaling pathway	0	2	2	25	0.00188	0.111602	-	ENSCHIG00000010002,ENSCHIG00000025403			chx04218	Cellular senescence	Cellular Processes	Cell growth and death	2	1	3	156	0.0068051	0.0448003	ENSCHIG00000018153,ENSCHIG00000008016	ENSCHIG00000020748	http://www.kegg.jp/kegg-bin/show_pathway?map04218/K06751%09%23FFFFFF,purple/
BP	GO:0099601	regulation of neurotransmitter receptor activity	0	2	2	26	0.00203	0.111602	-	ENSCHIG00000013832,ENSCHIG00000016145			chx05202	Transcriptional misregulation in cancer	Human Diseases	Cancers: Overview	2	1	3	178	0.00976463	0.0559453	ENSCHIG00000017378,ENSCHIG00000013048	ENSCHIG00000016983	http://www.kegg.jp/kegg-bin/show_pathway?map05202/K01403%09%23FFFFFF,green/K09234%09%23FFFFFF,red/K15626%09%23FFFFFF,red/
BP	GO:0051960	regulation of nervous system development	0	6	6	554	0.00242	0.111602	-	ENSCHIG00000001536,ENSCHIG00000012204,ENSCHIG00000014847,ENSCHIG00000015143,ENSCHIG00000016406,ENSCHIG00000018287			chx05167	Kaposi's sarcoma-associated herpesvirus infection	Human Diseases	Infectious diseases: Viral	2	1	3	179	0.00991436	0.0559453	ENSCHIG00000018153,ENSCHIG00000008016	ENSCHIG00000020748	http://www.kegg.jp/kegg-bin/show_pathway?map05167/K06751%09%23FFFFFF,purple/
BP	GO:0060284	regulation of cell development	0	6	6	556	0.00246	0.111602	-	ENSCHIG00000001536,ENSCHIG00000012204,ENSCHIG00000014847,ENSCHIG00000015143,ENSCHIG00000016406,ENSCHIG00000018287			chx05168	Herpes simplex infection	Human Diseases	Infectious diseases: Viral	2	1	3	184	0.0106832	0.0562648	ENSCHIG00000018153,ENSCHIG00000008016	ENSCHIG00000020748	http://www.kegg.jp/kegg-bin/show_pathway?map05168/K06751%09%23FFFFFF,purple/
BP	GO:0010469	regulation of receptor activity	0	3	3	107	0.00257	0.111602	-	ENSCHIG00000006692,ENSCHIG00000013832,ENSCHIG00000016145			chx05203	Viral carcinogenesis	Human Diseases	Cancers: Overview	2	1	3	191	0.0118166	0.0583443	ENSCHIG00000018153,ENSCHIG00000008016	ENSCHIG00000020748	http://www.kegg.jp/kegg-bin/show_pathway?map05203/K06751%09%23FFFFFF,purple/
BP	GO:0006562	proline catabolic process	1	0	1	1	0.0026	0.111602	ENSCHIG00000012760	-			chx04971	Gastric acid secretion	Organismal Systems	Digestive system	0	2	2	70	0.0131642	0.0586905	-	ENSCHIG00000006692,ENSCHIG00000018219	http://www.kegg.jp/kegg-bin/show_pathway?map04971/K05237%09%23FFFFFF,green/K04195%09%23FFFFFF,green/
BP	GO:0032431	activation of phospholipase A2 activity	0	1	1	1	0.0026	0.111602	-	ENSCHIG00000025403			chx05169	Epstein-Barr virus infection	Human Diseases	Infectious diseases: Viral	2	1	3	200	0.0133725	0.0586905	ENSCHIG00000018153,ENSCHIG00000008016	ENSCHIG00000020748	http://www.kegg.jp/kegg-bin/show_pathway?map05169/K06751%09%23FFFFFF,purple/
BP	GO:0036088	D-serine catabolic process	1	0	1	1	0.0026	0.111602	ENSCHIG00000012760	-			chx05166	HTLV-I infection	Human Diseases	Infectious diseases: Viral	2	1	3	217	0.016619	0.0690999	ENSCHIG00000018153,ENSCHIG00000008016	ENSCHIG00000020748	http://www.kegg.jp/kegg-bin/show_pathway?map05166/K06751%09%23FFFFFF,purple/
BP	GO:0043006	activation of phospholipase A2 activity by calcium-mediated signaling	0	1	1	1	0.0026	0.111602	-	ENSCHIG00000025403
LncRNA GO Term
Category	GO.ID	Term	list	Total	Pvalue	FDR	Gene
CC	GO:0000785	chromatin	5	315	8.1e-06	0.006561	ENSCHIG00000011143,ENSCHIG00000013731,ENSCHIG00000020908,ENSCHIG00000024007,ENSCHIG00000026088
BP	GO:0007063	regulation of sister chromatid cohesion	2	16	0.0001	0.02916	ENSCHIG00000013731,ENSCHIG00000020908
CC	GO:0044427	chromosomal part	5	547	0.00012	0.02916	ENSCHIG00000011143,ENSCHIG00000013731,ENSCHIG00000020908,ENSCHIG00000024007,ENSCHIG00000026088
CC	GO:0005634	nucleus	10	4031	0.00017	0.02916	ENSCHIG00000005054,ENSCHIG00000008336,ENSCHIG00000010708,ENSCHIG00000011143,ENSCHIG00000013731,ENSCHIG00000017978,ENSCHIG00000020908,ENSCHIG00000024007,ENSCHIG00000024868,ENSCHIG00000026088
CC	GO:0005694	chromosome	5	599	0.00018	0.02916	ENSCHIG00000011143,ENSCHIG00000013731,ENSCHIG00000020908,ENSCHIG00000024007,ENSCHIG00000026088
CC	GO:0015030	Cajal body	2	29	0.00039	0.05265	ENSCHIG00000024007,ENSCHIG00000026088
BP	GO:0007062	sister chromatid cohesion	2	35	0.00049	0.0564107	ENSCHIG00000013731,ENSCHIG00000020908						Lnc RNA KEGG pathway
BP	GO:0033045	regulation of sister chromatid segregation	2	48	0.00093	0.0564107	ENSCHIG00000013731,ENSCHIG00000020908						PathwayID	Pathway	Level1	Level2	list_number	total_number	Pvalue	FDR	Gene	URL
BP	GO:0003421	growth plate cartilage axis specification	1	1	0.00098	0.0564107	ENSCHIG00000010708						chx00500	Starch and sucrose metabolism	Metabolism	Carbohydrate metabolism	1	32	0.0247388	0.11268	ENSCHIG00000026825	http://www.kegg.jp/kegg-bin/show_pathway?map00500/K00688%09%23FFFFFF,red/
BP	GO:0044722	renal phosphate excretion	1	1	0.00098	0.0564107	ENSCHIG00000010708						chx04922	Glucagon signaling pathway	Organismal Systems	Endocrine system	1	94	0.0711086	0.11268	ENSCHIG00000026825	http://www.kegg.jp/kegg-bin/show_pathway?map04922/K00688%09%23FFFFFF,red/
BP	GO:0061374	mammillothalamic axonal tract development	1	1	0.00098	0.0564107	ENSCHIG00000008336						chx04931	Insulin resistance	Human Diseases	Endocrine and metabolic diseases	1	106	0.0798507	0.11268	ENSCHIG00000026825	http://www.kegg.jp/kegg-bin/show_pathway?map04931/K00688%09%23FFFFFF,red/
BP	GO:0061381	cell migration in diencephalon	1	1	0.00098	0.0564107	ENSCHIG00000008336						chx04910	Insulin signaling pathway	Organismal Systems	Endocrine system	1	132	0.0985384	0.11268	ENSCHIG00000026825	http://www.kegg.jp/kegg-bin/show_pathway?map04910/K00688%09%23FFFFFF,red/
BP	GO:1903402	regulation of renal phosphate excretion	1	1	0.00098	0.0564107	ENSCHIG00000010708						chx04217	Necroptosis	Cellular Processes	Cell growth and death	1	152	0.11268	0.11268	ENSCHIG00000026825	http://www.kegg.jp/kegg-bin/show_pathway?map04217/K00688%09%23FFFFFF,red/
BP	GO:1903403	negative regulation of renal phosphate excretion	1	1	0.00098	0.0564107	ENSCHIG00000010708
BP	GO:0051983	regulation of chromosome segregation	2	65	0.0017	0.0564107	ENSCHIG00000013731,ENSCHIG00000020908
MF	GO:0002054	nucleobase binding	1	2	0.0019	0.0564107	ENSCHIG00000026825
MF	GO:0002060	purine nucleobase binding	1	2	0.0019	0.0564107	ENSCHIG00000026825
MF	GO:0004645	phosphorylase activity	1	2	0.0019	0.0564107	ENSCHIG00000026825
MF	GO:0008184	glycogen phosphorylase activity	1	2	0.0019	0.0564107	ENSCHIG00000026825
