# Supplementary material for: Transcriptome analysis reveals mRNAs and long non-coding RNAs associated with fecundity in the hypothalamus of high-and low-fecundity goat
Source: Front Vet Sci. 2023 Mar 28;10:1145594. doi: 10.3389/fvets.2023.1145594 (PMC10086355; doi:10.3389/fvets.2023.1145594)
Supplement: Supplementary file 2 [file Table_2.XLSX]

## Sheet: Sheet1
id	baseMean	baseMeanA	baseMeanB	foldChange	log2FoldChange	pval	padj
ENSCHIT00000006969	58.0918	0	106.502	Inf	Inf	5.6078e-05	0.0298591
MSTRG.12755.2	29.8462	64.3017	1.1333	0.0176248	-5.82625	0.00180024	0.319826
ENSCHIT00000007882	16.2612	0	29.8121	Inf	Inf	0.00182054	0.320947
MSTRG.13367.7	4903.04	10786.7	0	0	-Inf	0.00208095	0.346322
ENSCHIT00000001894	73.0233	7.25003	127.834	17.6322	4.14014	0.00385033	0.505244
ENSCHIT00000000939	33.0546	2.92689	58.1611	19.8713	4.31261	0.00455886	0.555705
ENSCHIT00000002492	7.6434	0	14.0129	Inf	Inf	0.00543069	0.616979
ENSCHIT00000006865	5.35048	11.771	0	0	-Inf	0.0108018	0.859417
ENSCHIT00000009751	14.6915	0	26.9344	Inf	Inf	0.0136965	0.978104
MSTRG.12953.4	194.138	427.104	0	0	-Inf	0.0144667	1
MSTRG.20658.2	34.3183	72.5822	2.4317	0.0335028	-4.89958	0.0154099	1
MSTRG.12953.1	115.505	237.579	13.7762	0.0579857	-4.10816	0.0162576	1
ENSCHIT00000004774	20.5495	0	37.6742	Inf	Inf	0.0177837	1
ENSCHIT00000010986	10.7238	0	19.6602	Inf	Inf	0.0185259	1
ENSCHIT00000011444	9.60104	0	17.6019	Inf	Inf	0.0229078	1
MSTRG.55684.2	70.8811	155.938	0	0	-Inf	0.0257008	1
MSTRG.30704.1	37.2447	6.34313	62.996	9.93139	3.31199	0.0307665	1
ENSCHIT00000009853	234.67	54.0309	385.202	7.12929	2.83376	0.0340983	1
ENSCHIT00000009763	13.7973	1.75784	23.8302	13.5565	3.76091	0.0367345	1
ENSCHIT00000005617	177.627	10.594	316.822	29.9059	4.90236	0.0383865	1
MSTRG.4735.41	30.0817	66.1797	0	0	-Inf	0.0412297	1
ENSCHIT00000001669	5.93787	12.271	0.660278	0.0538081	-4.21603	0.0438489	1
ENSCHIT00000005314	3.8506	0	7.05943	Inf	Inf	0.0439107	1
ENSCHIT00000003148	165.291	293.194	58.706	0.200229	-2.32027	0.0518757	1
ENSCHIT00000009833	16.9322	37.2509	0	0	-Inf	0.0564816	1
MSTRG.46625.1	23.6461	5.17548	39.0383	7.54292	2.91512	0.0566262	1
ENSCHIT00000010204	3.05659	0	5.60375	Inf	Inf	0.0798764	1
ENSCHIT00000006321	31.6147	0	57.9603	Inf	Inf	0.0867634	1
ENSCHIT00000009092	25.8499	7.34928	41.2671	5.61513	2.48932	0.0879386	1
ENSCHIT00000003425	2.13291	4.6924	0	0	-Inf	0.0907852	1
ENSCHIT00000009587	6.07255	13.3596	0	0	-Inf	0.0921197	1
ENSCHIT00000009556	2.15624	4.74372	0	0	-Inf	0.0922045	1
ENSCHIT00000002317	4.70322	0.384432	8.30221	21.596	4.43269	0.0942906	1
ENSCHIT00000005329	5.75294	12.6565	0	0	-Inf	0.0948113	1
ENSCHIT00000003396	11.0825	0.392369	19.991	50.9495	5.671	0.102656	1
ENSCHIT00000005871	163.582	275.456	70.3533	0.255407	-1.96913	0.103791	1
ENSCHIT00000005075	8.55177	1.66422	14.2914	8.58745	3.10223	0.106325	1
ENSCHIT00000000955	3.75994	8.27187	0	0	-Inf	0.107296	1
ENSCHIT00000001888	6.88233	1.08472	11.7137	10.7988	3.4328	0.107309	1
ENSCHIT00000003696	2.64112	0	4.84206	Inf	Inf	0.108179	1
ENSCHIT00000006091	2.60921	0	4.78355	Inf	Inf	0.109874	1
ENSCHIT00000003881	2.60667	0	4.77889	Inf	Inf	0.113092	1
ENSCHIT00000002785	18.3975	0	33.7287	Inf	Inf	0.113184	1
ENSCHIT00000002613	7.736	14.5721	2.03927	0.139944	-2.83708	0.114288	1
MSTRG.21579.2	27.4391	8.99022	42.8132	4.76219	2.25163	0.116233	1
ENSCHIT00000009864	57.0508	117.748	6.46976	0.0549458	-4.18585	0.119861	1
ENSCHIT00000002142	4.9017	0.588553	8.496	14.4354	3.85154	0.120822	1
ENSCHIT00000009218	5.20881	0	9.54948	Inf	Inf	0.124512	1
ENSCHIT00000009225	29.8513	10.4559	46.0141	4.40078	2.13776	0.125209	1
ENSCHIT00000009301	17.1118	5.17694	27.0576	5.22656	2.38586	0.128227	1
ENSCHIT00000004826	3.30754	0.198143	5.89871	29.77	4.89579	0.132753	1
ENSCHIT00000003825	2.38028	0	4.36385	Inf	Inf	0.133756	1
ENSCHIT00000009717	3.3324	7.33129	0	0	-Inf	0.135008	1
ENSCHIT00000010042	4.01324	0.384432	7.03725	18.3056	4.19421	0.136122	1
ENSCHIT00000003258	32.5067	11.9178	49.6642	4.16724	2.05909	0.136386	1
MSTRG.24963.1	11.4773	20.2794	4.14233	0.204263	-2.2915	0.136538	1
ENSCHIT00000010987	3.74792	7.40839	0.697528	0.0941539	-3.40884	0.138393	1
ENSCHIT00000005480	28.4049	49.688	10.669	0.21472	-2.21947	0.138538	1
ENSCHIT00000007843	3.11109	0.192216	5.54348	28.8398	4.84999	0.141983	1
ENSCHIT00000004917	1.74158	3.83147	0	0	-Inf	0.143183	1
ENSCHIT00000005622	363.568	156.982	535.723	3.41264	1.77089	0.148558	1
ENSCHIT00000001444	1.66379	3.66034	0	0	-Inf	0.151154	1
ENSCHIT00000005839	7.4451	13.6178	2.30117	0.168982	-2.56506	0.152858	1
ENSCHIT00000009694	4.81769	0.753552	8.20447	10.8877	3.44463	0.156482	1
MSTRG.52870.5	25.8859	52.6183	3.60895	0.0685875	-3.86591	0.158838	1
MSTRG.52870.6	323.863	510.666	168.194	0.329362	-1.60225	0.159595	1
ENSCHIT00000010008	2.19016	0	4.0153	Inf	Inf	0.160612	1
ENSCHIT00000010246	2.31854	5.10079	0	0	-Inf	0.162112	1
ENSCHIT00000009981	3.14259	6.29419	0.516256	0.0820211	-3.60786	0.163717	1
MSTRG.30434.1	27.2228	10.6918	40.9985	3.83457	1.93906	0.164827	1
ENSCHIT00000008138	7.70451	0	14.1249	Inf	Inf	0.166213	1
MSTRG.46312.4	120.517	29.1053	196.693	6.75795	2.75659	0.166481	1
ENSCHIT00000007237	2.17643	0	3.99012	Inf	Inf	0.166696	1
ENSCHIT00000007668	2.13228	0	3.90919	Inf	Inf	0.170455	1
ENSCHIT00000007313	57.2176	23.7885	85.0752	3.57632	1.83848	0.17086	1
ENSCHIT00000002942	1.57733	3.47012	0	0	-Inf	0.17168	1
ENSCHIT00000006798	5.59708	1.11474	9.33237	8.37182	3.06554	0.172106	1
ENSCHIT00000009737	2.00953	4.42097	0	0	-Inf	0.172503	1
ENSCHIT00000010406	5.06385	0.928947	8.50961	9.16049	3.19543	0.174722	1
ENSCHIT00000000770	24.7526	43.7703	8.90451	0.203437	-2.29734	0.175101	1
ENSCHIT00000006725	1.98143	4.35914	0	0	-Inf	0.176708	1
ENSCHIT00000006295	3.45944	0.384432	6.02195	15.6645	3.96943	0.178852	1
ENSCHIT00000010302	8.7817	2.55431	13.9712	5.46965	2.45145	0.180044	1
ENSCHIT00000007765	1.89136	4.161	0	0	-Inf	0.180963	1
ENSCHIT00000009070	1.49052	3.27914	0	0	-Inf	0.182609	1
ENSCHIT00000002639	9.34758	2.80093	14.8031	5.28507	2.40192	0.182836	1
ENSCHIT00000010034	58.6429	105.703	19.4265	0.183785	-2.44391	0.185288	1
ENSCHIT00000006546	16.1892	26.604	7.51022	0.282297	-1.82472	0.18589	1
MSTRG.46312.3	97.7849	16.2123	165.762	10.2245	3.35396	0.185891	1
MSTRG.4266.3	8.03153	16.9133	0.63009	0.0372542	-4.74645	0.192128	1
ENSCHIT00000005281	7.89518	2.25445	12.5958	5.58708	2.48209	0.19265	1
MSTRG.54327.2	24.064	9.46095	36.2331	3.82976	1.93725	0.192665	1
ENSCHIT00000010470	35.7582	15.2639	52.8367	3.46153	1.79141	0.192682	1
ENSCHIT00000007258	1.94823	0	3.57175	Inf	Inf	0.193325	1
ENSCHIT00000003818	4.84141	0	8.87592	Inf	Inf	0.197274	1
ENSCHIT00000006816	114.083	54.0288	164.127	3.03778	1.60302	0.197898	1
ENSCHIT00000011188	114.907	53.8365	165.799	3.07968	1.62278	0.197978	1
ENSCHIT00000006060	15.9629	27.2436	6.56232	0.240876	-2.05364	0.198145	1
ENSCHIT00000007602	1.41842	3.12052	0	0	-Inf	0.198887	1
ENSCHIT00000006710	1.51597	3.33513	0	0	-Inf	0.20137	1
ENSCHIT00000007316	4.5626	8.55265	1.23756	0.144699	-2.78888	0.201819	1
ENSCHIT00000009782	26.6418	11.3805	39.3595	3.4585	1.79015	0.202455	1
MSTRG.29317.5	170.111	78.7145	246.275	3.12871	1.64557	0.202511	1
ENSCHIT00000010245	36.6768	16.0052	53.9032	3.36786	1.75183	0.203531	1
ENSCHIT00000009645	4.59416	0.946158	7.63416	8.06859	3.01232	0.205904	1
MSTRG.46266.4	8.84216	0.931795	15.4341	16.5639	4.04997	0.207664	1
ENSCHIT00000003791	1.35833	2.98833	0	0	-Inf	0.207894	1
ENSCHIT00000002947	24.7822	39.7535	12.3061	0.309559	-1.69172	0.208053	1
ENSCHIT00000006007	8.27394	14.1508	3.37655	0.238612	-2.06726	0.209245	1
ENSCHIT00000009854	2.97594	6.34057	0.172085	0.0271403	-5.20342	0.209799	1
ENSCHIT00000008509	1.84931	0	3.39041	Inf	Inf	0.210037	1
ENSCHIT00000007163	10.3859	17.2885	4.63377	0.268025	-1.89956	0.210809	1
MSTRG.51239.4	69.2381	15.8578	113.722	7.17133	2.84224	0.212059	1
ENSCHIT00000009101	174.914	265.199	99.6763	0.375854	-1.41175	0.21357	1
ENSCHIT00000005247	3.5754	0.576648	6.07436	10.5339	3.39697	0.214561	1
ENSCHIT00000005187	9.37469	15.8003	4.02001	0.254426	-1.97468	0.215126	1
ENSCHIT00000001864	5.92127	1.54868	9.56508	6.17626	2.62673	0.215304	1
ENSCHIT00000008278	10.2186	3.65821	15.6856	4.28778	2.10023	0.216381	1
ENSCHIT00000010160	1.78909	0	3.28	Inf	Inf	0.217089	1
ENSCHIT00000006654	4.9826	1.12178	8.19994	7.30975	2.86982	0.217862	1
ENSCHIT00000010691	1.333	2.93261	0	0	-Inf	0.218915	1
ENSCHIT00000009747	3.39727	0	6.22832	Inf	Inf	0.22079	1
ENSCHIT00000009613	9.47061	3.12091	14.762	4.73004	2.24185	0.222959	1
ENSCHIT00000010942	22.6951	9.80629	33.4358	3.40963	1.76962	0.223822	1
ENSCHIT00000009605	1.7838	0	3.2703	Inf	Inf	0.224294	1
ENSCHIT00000005821	1.33762	2.94276	0	0	-Inf	0.225918	1
MSTRG.29317.2	25.3559	9.43793	38.6209	4.0921	2.03284	0.227261	1
ENSCHIT00000009339	1.32497	2.91494	0	0	-Inf	0.227966	1
ENSCHIT00000002885	1.27843	2.81255	0	0	-Inf	0.227987	1
ENSCHIT00000009545	2.63829	5.18472	0.516256	0.0995725	-3.32811	0.229778	1
ENSCHIT00000008132	1.73474	0	3.18036	Inf	Inf	0.230416	1
ENSCHIT00000005348	3.06582	0	5.62068	Inf	Inf	0.230483	1
ENSCHIT00000002281	9.17761	3.28988	14.0841	4.28102	2.09796	0.233486	1
ENSCHIT00000001708	2.94899	5.69843	0.657786	0.115433	-3.11487	0.233834	1
ENSCHIT00000001596	1.26675	2.78684	0	0	-Inf	0.237797	1
ENSCHIT00000005694	29.7924	13.4453	43.4149	3.22901	1.69109	0.238277	1
ENSCHIT00000010158	1.25417	2.75917	0	0	-Inf	0.240013	1
ENSCHIT00000011403	9.17776	3.24651	14.1205	4.34943	2.12083	0.241005	1
MSTRG.12740.2	9.8526	18.3814	2.74524	0.149349	-2.74324	0.244636	1
ENSCHIT00000002248	9.20956	18.1023	1.79891	0.0993742	-3.33098	0.244718	1
ENSCHIT00000005870	10.4919	17.4071	4.72924	0.271685	-1.87999	0.246831	1
ENSCHIT00000002271	1.26091	2.774	0	0	-Inf	0.247454	1
ENSCHIT00000010420	1.2529	2.75637	0	0	-Inf	0.248874	1
ENSCHIT00000007799	18.6398	8.20617	27.3345	3.33097	1.73594	0.248971	1
ENSCHIT00000010060	1.19853	2.63677	0	0	-Inf	0.250229	1
ENSCHIT00000009419	1.19853	2.63677	0	0	-Inf	0.250229	1
ENSCHIT00000001990	1.22775	2.70105	0	0	-Inf	0.253422	1
ENSCHIT00000001286	1.61249	0	2.95622	Inf	Inf	0.254227	1
ENSCHIT00000003424	2.40294	0	4.4054	Inf	Inf	0.255044	1
ENSCHIT00000007201	9.8685	3.62748	15.0694	4.15422	2.05458	0.256215	1
ENSCHIT00000003104	2.60002	0	4.7667	Inf	Inf	0.256232	1
ENSCHIT00000003901	11.4875	4.62059	17.2099	3.72462	1.89709	0.256762	1
ENSCHIT00000003829	1.2014	2.64308	0	0	-Inf	0.258339	1
ENSCHIT00000000879	1.19914	2.63811	0	0	-Inf	0.258767	1
ENSCHIT00000009817	25.1373	11.9516	36.1253	3.02263	1.5958	0.260327	1
ENSCHIT00000009910	1.61966	0	2.96937	Inf	Inf	0.261025	1
ENSCHIT00000006129	10.7999	3.53132	16.8571	4.77361	2.25508	0.261041	1
ENSCHIT00000009566	9.32176	3.53513	14.144	4.00096	2.00035	0.261611	1
ENSCHIT00000009229	1.1823	2.60105	0	0	-Inf	0.262003	1
ENSCHIT00000005126	1.1823	2.60105	0	0	-Inf	0.262003	1
MSTRG.49908.2	13.5466	0.980922	24.0181	24.4852	4.61384	0.265124	1
ENSCHIT00000002148	12.6946	4.01195	19.9302	4.96771	2.31258	0.266281	1
ENSCHIT00000005027	1.5779	0	2.89281	Inf	Inf	0.267179	1
ENSCHIT00000008442	1.57138	0	2.88086	Inf	Inf	0.268162	1
ENSCHIT00000001443	18.0912	8.24975	26.2923	3.18705	1.67222	0.268667	1
ENSCHIT00000001916	2.44048	0	4.47422	Inf	Inf	0.268824	1
MSTRG.33892.2	5.21638	1.55456	8.26789	5.31848	2.41101	0.269213	1
MSTRG.13367.8	208.63	302.912	130.062	0.429371	-1.2197	0.270907	1
MSTRG.27069.4	9.46872	17.3341	2.9142	0.168119	-2.57244	0.272637	1
ENSCHIT00000001892	1.16283	2.55823	0	0	-Inf	0.275472	1
ENSCHIT00000002329	9.80107	3.15658	15.3382	4.85911	2.28069	0.276481	1
ENSCHIT00000009539	13.1885	5.86513	19.2913	3.28915	1.71771	0.27813	1
ENSCHIT00000002949	56.2795	29.1466	78.8902	2.70667	1.43652	0.278527	1
ENSCHIT00000009316	1.14484	2.51865	0	0	-Inf	0.279087	1
ENSCHIT00000007753	1.90578	0	3.49394	Inf	Inf	0.280559	1
ENSCHIT00000003359	3.87766	0.966007	6.30404	6.52587	2.70617	0.285255	1
ENSCHIT00000001336	1.51056	0	2.76935	Inf	Inf	0.286239	1
ENSCHIT00000004811	50.5713	20.962	75.2457	3.58962	1.84383	0.286547	1
MSTRG.28646.1	61.2064	90.216	37.0318	0.410479	-1.28462	0.288569	1
ENSCHIT00000007123	3.21866	5.96056	0.933738	0.156653	-2.67436	0.290344	1
ENSCHIT00000009715	20.692	10.006	29.5971	2.95793	1.56459	0.292301	1
ENSCHIT00000006883	27.9897	13.9184	39.7158	2.85347	1.51272	0.293271	1
ENSCHIT00000001535	3.51198	6.3664	1.1333	0.178013	-2.48995	0.294052	1
ENSCHIT00000001885	2.8904	5.31259	0.87191	0.164122	-2.60716	0.296384	1
ENSCHIT00000003767	7.24503	2.76029	10.9823	3.97868	1.99229	0.296551	1
ENSCHIT00000002476	11.7528	5.0856	17.3088	3.40348	1.76701	0.296829	1
ENSCHIT00000009406	2.22422	4.30155	0.493107	0.114635	-3.12488	0.296863	1
ENSCHIT00000004915	5.04712	1.387	8.09722	5.83794	2.54546	0.296899	1
ENSCHIT00000001883	129.955	70.0495	179.877	2.56785	1.36056	0.297189	1
ENSCHIT00000006001	23.4742	35.4594	13.4866	0.380338	-1.39464	0.297493	1
ENSCHIT00000006357	1.73821	0	3.18671	Inf	Inf	0.298037	1
ENSCHIT00000005450	1.79312	0	3.28738	Inf	Inf	0.298678	1
ENSCHIT00000002757	1.48517	0	2.72281	Inf	Inf	0.299767	1
ENSCHIT00000007927	1.04327	2.2952	0	0	-Inf	0.301088	1
ENSCHIT00000007363	4.03989	7.02923	1.54877	0.220332	-2.18225	0.301552	1
ENSCHIT00000001439	52.9295	28.7345	73.092	2.5437	1.34693	0.301609	1
ENSCHIT00000006714	1.47237	0	2.69935	Inf	Inf	0.301906	1
ENSCHIT00000007460	23.4447	10.9966	33.818	3.07532	1.62074	0.302566	1
ENSCHIT00000005882	9.59181	3.93729	14.3039	3.63293	1.86113	0.304272	1
ENSCHIT00000008444	1.07539	2.36586	0	0	-Inf	0.30461	1
ENSCHIT00000007773	21.8239	10.876	30.947	2.84543	1.50865	0.305431	1
ENSCHIT00000010744	75.4985	41.5736	103.769	2.49604	1.31964	0.305475	1
ENSCHIT00000000827	2.49578	4.70175	0.657476	0.139836	-2.83819	0.307124	1
ENSCHIT00000010625	1.06393	2.34065	0	0	-Inf	0.307159	1
ENSCHIT00000000927	7.73582	12.5085	3.75857	0.300481	-1.73466	0.307208	1
ENSCHIT00000010098	1.43774	0	2.63586	Inf	Inf	0.307834	1
ENSCHIT00000003900	1.06082	2.33381	0	0	-Inf	0.307857	1
ENSCHIT00000003107	2.19438	4.25403	0.478007	0.112366	-3.15373	0.309472	1
ENSCHIT00000005623	1.04845	2.30659	0	0	-Inf	0.310662	1
MSTRG.4266.2	50.0581	28.4631	68.054	2.39095	1.25759	0.311902	1
ENSCHIT00000009592	2.95815	0.588553	4.93282	8.38127	3.06717	0.311963	1
ENSCHIT00000004881	1.71211	0	3.13888	Inf	Inf	0.313088	1
ENSCHIT00000009455	7.72077	12.3261	3.88296	0.315018	-1.66649	0.313386	1
ENSCHIT00000004933	5.57315	1.97164	8.57442	4.34888	2.12065	0.313386	1
ENSCHIT00000003342	7.16896	11.7103	3.38451	0.289019	-1.79076	0.31386	1
ENSCHIT00000002847	7.68552	12.5328	3.64614	0.290928	-1.78126	0.314011	1
ENSCHIT00000006192	10.5713	0.96108	18.5798	19.3322	4.27293	0.314528	1
ENSCHIT00000008262	19.1358	9.59799	27.0839	2.82184	1.49663	0.314904	1
ENSCHIT00000007320	101.11	51.1677	142.728	2.78942	1.47997	0.314906	1
ENSCHIT00000005182	15.5449	23.5323	8.8887	0.377723	-1.4046	0.315446	1
ENSCHIT00000006105	1.40862	0	2.58247	Inf	Inf	0.317212	1
ENSCHIT00000010662	2.87962	0.557368	4.81483	8.6385	3.11078	0.317476	1
ENSCHIT00000003944	1.38078	0	2.53144	Inf	Inf	0.318051	1
ENSCHIT00000005490	2.45756	0.396286	4.17529	10.5361	3.39727	0.318385	1
ENSCHIT00000002580	1.47748	0	2.70871	Inf	Inf	0.318398	1
ENSCHIT00000005140	1.47748	0	2.70871	Inf	Inf	0.318398	1
MSTRG.46330.2	53.4948	29.484	73.5037	2.493	1.31788	0.319966	1
ENSCHIT00000001421	17.0098	25.5175	9.92012	0.388758	-1.36306	0.320799	1
ENSCHIT00000007263	1.4213	0	2.60572	Inf	Inf	0.321019	1
MSTRG.46740.3	2.43369	4.57722	0.647409	0.141441	-2.82172	0.322105	1
ENSCHIT00000006002	5.07106	1.71066	7.87139	4.60137	2.20206	0.324329	1
ENSCHIT00000005332	89.9031	128.49	57.7471	0.449428	-1.15384	0.326408	1
ENSCHIT00000001141	1.43449	0	2.6299	Inf	Inf	0.327087	1
ENSCHIT00000010013	16.354	24.8761	9.25235	0.371937	-1.42687	0.32898	1
ENSCHIT00000011132	2.96113	5.31214	1.00196	0.188616	-2.40647	0.333666	1
ENSCHIT00000002466	4.27166	7.32083	1.73068	0.236405	-2.08067	0.333824	1
ENSCHIT00000009460	1.33843	0	2.45378	Inf	Inf	0.336358	1
ENSCHIT00000003807	0.990714	2.17957	0	0	-Inf	0.336432	1
ENSCHIT00000001639	0.990714	2.17957	0	0	-Inf	0.336432	1
ENSCHIT00000001046	49.8684	28.2854	67.8543	2.39892	1.26238	0.337112	1
ENSCHIT00000001691	3.59164	0.980922	5.76724	5.87941	2.55567	0.338182	1
ENSCHIT00000009369	1.32452	0	2.42828	Inf	Inf	0.339064	1
ENSCHIT00000003484	0.979938	2.15586	0	0	-Inf	0.339083	1
ENSCHIT00000003252	0.979118	2.15406	0	0	-Inf	0.339286	1
ENSCHIT00000002149	91.0784	54.6332	121.449	2.223	1.15251	0.340197	1
ENSCHIT00000003170	7.55312	3.21978	11.1642	3.46739	1.79385	0.340543	1
ENSCHIT00000010378	5.28155	1.80256	8.18071	4.53838	2.18218	0.342322	1
ENSCHIT00000006112	5.31862	8.86855	2.36033	0.266146	-1.90971	0.342434	1
ENSCHIT00000005498	10.3175	1.35838	17.7835	13.0917	3.71058	0.342943	1
ENSCHIT00000005708	1.35529	2.78735	0.1619	0.058084	-4.10572	0.343294	1
ENSCHIT00000009643	6.37537	2.56606	9.54979	3.72157	1.89591	0.343798	1
ENSCHIT00000007270	2.76921	0.557368	4.61241	8.27534	3.04882	0.343984	1
ENSCHIT00000007059	1.68184	3.2963	0.336454	0.10207	-3.29237	0.34462	1
ENSCHIT00000001008	1.28777	0	2.36092	Inf	Inf	0.346406	1
ENSCHIT00000006990	11.8867	5.57373	17.1476	3.0765	1.62129	0.347092	1
ENSCHIT00000008226	2.7115	0.557368	4.50661	8.08553	3.01534	0.348424	1
ENSCHIT00000003773	2.15802	4.11987	0.523146	0.126981	-2.97731	0.349164	1
ENSCHIT00000000851	2.88156	5.13806	1.00115	0.19485	-2.35956	0.349184	1
ENSCHIT00000004956	1.64545	3.20699	0.344171	0.107319	-3.22002	0.349527	1
ENSCHIT00000009922	3.38195	0.972934	5.38946	5.53939	2.46973	0.349687	1
MSTRG.44718.3	111.093	68.852	146.294	2.12476	1.0873	0.350732	1
ENSCHIT00000009551	0.931082	2.04838	0	0	-Inf	0.351575	1
MSTRG.45842.5	245.933	38.4169	418.863	10.9031	3.44667	0.351897	1
ENSCHIT00000000960	3.08108	0.786645	4.99311	6.34735	2.66615	0.352986	1
MSTRG.11227.1	41.7001	24.1193	56.3507	2.33633	1.22424	0.354397	1
ENSCHIT00000007936	12.0209	6.06092	16.9876	2.80281	1.48687	0.355785	1
ENSCHIT00000005906	10.3824	15.6329	6.00696	0.38425	-1.37988	0.356683	1
ENSCHIT00000010157	6.65647	11.9034	2.28405	0.191882	-2.38171	0.356812	1
ENSCHIT00000001966	5.83441	9.36818	2.8896	0.308449	-1.6969	0.357497	1
ENSCHIT00000005211	23.9878	13.2395	32.9447	2.48836	1.3152	0.357741	1
ENSCHIT00000005899	23.1667	33.2422	14.7704	0.444328	-1.1703	0.36057	1
ENSCHIT00000003776	1.79027	0.198143	3.11704	15.7313	3.97556	0.360874	1
ENSCHIT00000005660	1.32008	2.70692	0.164369	0.0607217	-4.04165	0.362021	1
ENSCHIT00000009585	23.7076	34.3034	14.8779	0.433715	-1.20518	0.362056	1
ENSCHIT00000008125	10.2766	15.7766	5.69337	0.360875	-1.47043	0.363377	1
ENSCHIT00000009209	50.1828	28.5796	68.1855	2.38581	1.25448	0.364528	1
ENSCHIT00000006896	28.8997	16.011	39.6403	2.47582	1.30791	0.364568	1
ENSCHIT00000009384	1.25238	0	2.29602	Inf	Inf	0.365072	1
MSTRG.46312.1	868.132	1181.92	606.644	0.513272	-0.962205	0.365612	1
ENSCHIT00000003702	2.62061	0.527353	4.36498	8.27716	3.04914	0.365709	1
ENSCHIT00000002505	2.49552	4.50393	0.821845	0.182473	-2.45425	0.366036	1
ENSCHIT00000001340	5.75511	2.37771	8.56961	3.60414	1.84965	0.366608	1
ENSCHIT00000007770	11.1632	5.54029	15.8489	2.86067	1.51635	0.366746	1
ENSCHIT00000009728	1.29323	2.66282	0.15191	0.0570487	-4.13166	0.366814	1
ENSCHIT00000011428	1.24021	0	2.27372	Inf	Inf	0.367658	1
ENSCHIT00000005497	4.37807	1.57927	6.7104	4.24906	2.08714	0.367993	1
ENSCHIT00000007462	7.33252	3.25825	10.7277	3.29249	1.71918	0.369035	1
ENSCHIT00000006274	1.23353	0	2.26147	Inf	Inf	0.369092	1
MSTRG.10373.1	31.7409	18.2546	42.9794	2.35444	1.23538	0.369658	1
ENSCHIT00000010595	1.92901	3.6521	0.493107	0.13502	-2.88876	0.37087	1
ENSCHIT00000003939	3.00096	5.29934	1.08565	0.204865	-2.28726	0.371154	1
ENSCHIT00000011193	107.868	66.302	142.505	2.14934	1.10389	0.371831	1
ENSCHIT00000005061	10028.6	13667.2	6996.37	0.511911	-0.966034	0.372464	1
ENSCHIT00000002552	6.24544	2.68327	9.21392	3.43384	1.77982	0.372708	1
MSTRG.12755.1	300.7	115.947	454.66	3.92127	1.97132	0.374133	1
ENSCHIT00000009780	5.72054	9.07498	2.92517	0.322333	-1.63337	0.374258	1
ENSCHIT00000003942	0.894418	1.96772	0	0	-Inf	0.375007	1
ENSCHIT00000006866	26.167	15.2428	35.2706	2.31392	1.21034	0.375148	1
ENSCHIT00000010054	7.48991	3.50932	10.8071	3.07953	1.62271	0.375529	1
ENSCHIT00000002597	0.891747	1.96184	0	0	-Inf	0.375739	1
ENSCHIT00000009347	0.89081	1.95978	0	0	-Inf	0.375997	1
ENSCHIT00000006701	1.88225	3.56118	0.483136	0.135667	-2.88185	0.376148	1
ENSCHIT00000000871	4.65061	1.71894	7.09368	4.12677	2.04501	0.376892	1
ENSCHIT00000009862	54.897	77.564	36.0079	0.464234	-1.10707	0.37698	1
ENSCHIT00000001070	10.3796	5.23249	14.6688	2.80341	1.48718	0.378459	1
ENSCHIT00000002490	12.2764	18.4321	7.14663	0.387728	-1.36688	0.379135	1
ENSCHIT00000000800	3.19098	0.980922	5.03269	5.13058	2.35912	0.379358	1
ENSCHIT00000005644	1.18574	0	2.17386	Inf	Inf	0.379664	1
ENSCHIT00000009410	7.74171	3.66386	11.1399	3.04049	1.6043	0.380019	1
ENSCHIT00000000993	29.7715	17.6999	39.8311	2.25035	1.17015	0.380327	1
ENSCHIT00000006061	37.9062	22.1354	51.0485	2.30619	1.20551	0.380674	1
ENSCHIT00000009538	4.53887	1.71621	6.89109	4.01529	2.00551	0.38094	1
ENSCHIT00000001803	2.11301	0.351569	3.58088	10.1854	3.34844	0.382902	1
ENSCHIT00000008519	8.62888	4.19075	12.3273	2.94155	1.55658	0.383917	1
ENSCHIT00000005019	1.22024	0	2.23711	Inf	Inf	0.384465	1
ENSCHIT00000006645	3.40067	0.749974	5.60958	7.47969	2.90298	0.385122	1
ENSCHIT00000006026	1.21388	0	2.22544	Inf	Inf	0.385855	1
ENSCHIT00000011138	4.83487	1.84716	7.32463	3.96535	1.98745	0.387599	1
ENSCHIT00000001939	2.90771	5.03961	1.13113	0.224447	-2.15555	0.388348	1
ENSCHIT00000001998	0.847164	1.86376	0	0	-Inf	0.388359	1
ENSCHIT00000001220	2.64092	4.63232	0.981418	0.211863	-2.2388	0.388574	1
MSTRG.52164.1	0.844497	1.85789	0	0	-Inf	0.389138	1
ENSCHIT00000007247	4.50697	7.40028	2.09588	0.283217	-1.82002	0.389617	1
ENSCHIT00000010541	12.9833	6.83239	18.109	2.65046	1.40624	0.390011	1
ENSCHIT00000001723	5.42558	2.22578	8.09207	3.63561	1.8622	0.390832	1
ENSCHIT00000009644	10.7622	15.9993	6.39803	0.399895	-1.32231	0.390868	1
ENSCHIT00000009697	1.23714	2.52744	0.1619	0.0640571	-3.9645	0.391026	1
ENSCHIT00000009033	27.0735	15.1837	36.9816	2.4356	1.28428	0.391662	1
ENSCHIT00000003197	6.68874	2.9932	9.76837	3.26352	1.70643	0.391871	1
ENSCHIT00000001583	51.8295	31.8706	68.4619	2.14812	1.10308	0.392378	1
ENSCHIT00000002346	93.542	59.4228	121.975	2.05266	1.03749	0.392831	1
ENSCHIT00000010051	47.6368	29.347	62.8783	2.14258	1.09935	0.39388	1
MSTRG.46740.1	315.265	429.866	219.765	0.511241	-0.967925	0.394003	1
ENSCHIT00000009882	2.13664	3.91163	0.657476	0.168082	-2.57276	0.395715	1
ENSCHIT00000002016	31.8745	18.7339	42.825	2.28596	1.1928	0.395812	1
ENSCHIT00000010475	12.8175	6.87777	17.7672	2.58328	1.36921	0.39586	1
ENSCHIT00000009876	1.16818	0	2.14167	Inf	Inf	0.396128	1
ENSCHIT00000010443	1.16149	0	2.12939	Inf	Inf	0.397677	1
ENSCHIT00000009478	105.166	66.5214	137.369	2.06504	1.04617	0.397853	1
ENSCHIT00000006374	17.7184	10.1696	24.0091	2.36087	1.23932	0.398087	1
ENSCHIT00000005593	20.4537	29.0405	13.298	0.457911	-1.12686	0.398539	1
ENSCHIT00000009553	2.48365	0.576648	4.07281	7.0629	2.82026	0.399211	1
ENSCHIT00000005762	3.8495	6.32835	1.78378	0.281872	-1.82689	0.399227	1
ENSCHIT00000001519	10.4898	5.548	14.6079	2.63301	1.39671	0.399361	1
ENSCHIT00000011414	1.68763	0.192216	2.93381	15.2631	3.93198	0.399375	1
ENSCHIT00000001606	2.37404	4.19037	0.860426	0.205334	-2.28396	0.400442	1
ENSCHIT00000006952	20.2026	28.89	12.963	0.448702	-1.15617	0.400483	1
ENSCHIT00000004877	1.14802	0	2.1047	Inf	Inf	0.400826	1
ENSCHIT00000009705	7.06323	3.36843	10.1422	3.01097	1.59023	0.401436	1
ENSCHIT00000001784	2.88202	4.97793	1.13543	0.228093	-2.13231	0.40185	1
ENSCHIT00000003063	25.4219	14.9039	34.1869	2.29383	1.19776	0.403981	1
ENSCHIT00000006924	48.3925	30.2095	63.5449	2.10347	1.07277	0.404731	1
ENSCHIT00000001138	12.2938	18.0652	7.48439	0.4143	-1.27125	0.406788	1
ENSCHIT00000003726	20.5802	12.0844	27.66	2.28891	1.19466	0.406918	1
ENSCHIT00000001395	8.80237	4.4357	12.4413	2.8048	1.4879	0.407083	1
ENSCHIT00000004759	4.08051	6.75398	1.85262	0.274301	-1.86617	0.408677	1
ENSCHIT00000008510	12.7657	7.15126	17.4443	2.43933	1.28649	0.409661	1
ENSCHIT00000003723	43.8204	27.5311	57.3949	2.08473	1.05986	0.41042	1
ENSCHIT00000003312	3.76105	1.37329	5.75086	4.18765	2.06614	0.410424	1
ENSCHIT00000009736	3.47756	1.12513	5.43792	4.83314	2.27296	0.411138	1
ENSCHIT00000006838	23.8228	13.969	32.0344	2.29325	1.19739	0.411462	1
MSTRG.21579.1	58.1622	37.0704	75.7386	2.0431	1.03076	0.413568	1
MSTRG.29317.3	45.8465	74.0518	22.3421	0.301709	-1.72877	0.413826	1
ENSCHIT00000003805	0.810584	1.78329	0	0	-Inf	0.414472	1
ENSCHIT00000007475	0.810584	1.78329	0	0	-Inf	0.414472	1
MSTRG.15050.1	91.4705	123.076	65.1323	0.529202	-0.91811	0.414683	1
ENSCHIT00000009905	1.08933	0	1.99711	Inf	Inf	0.415113	1
ENSCHIT00000005592	30.425	18.2463	40.574	2.22369	1.15295	0.415597	1
ENSCHIT00000001230	26.8442	16.196	35.7178	2.20535	1.14101	0.416491	1
ENSCHIT00000007955	19.2504	27.1289	12.685	0.467582	-1.09671	0.417978	1
ENSCHIT00000010528	1.07718	0	1.97483	Inf	Inf	0.418191	1
ENSCHIT00000005207	21.5679	12.7874	28.885	2.25887	1.1756	0.418317	1
ENSCHIT00000005031	14.7845	5.91289	22.1774	3.75069	1.90716	0.418653	1
ENSCHIT00000009251	0.795057	1.74912	0	0	-Inf	0.419196	1
ENSCHIT00000006949	1.12638	0	2.06502	Inf	Inf	0.419756	1
ENSCHIT00000006950	1.12638	0	2.06502	Inf	Inf	0.419756	1
ENSCHIT00000006057	1.16769	2.37771	0.159336	0.0670121	-3.89943	0.419764	1
MSTRG.52164.2	11.4883	16.8829	6.99271	0.414189	-1.27164	0.41988	1
ENSCHIT00000003893	7.84586	4.1257	10.946	2.65313	1.40769	0.420237	1
ENSCHIT00000001231	1.16396	2.35421	0.172085	0.0730968	-3.77405	0.420504	1
ENSCHIT00000009735	1.16364	2.37771	0.15191	0.0638892	-3.96828	0.420568	1
ENSCHIT00000010139	6.5058	9.94567	3.63924	0.365912	-1.45043	0.421724	1
ENSCHIT00000006845	1.53191	0.175784	2.66201	15.1436	3.92064	0.423536	1
ENSCHIT00000001004	7.13036	3.44873	10.1984	2.95715	1.56421	0.423776	1
ENSCHIT00000008036	1.14639	2.33086	0.159336	0.0683591	-3.87072	0.424022	1
MSTRG.13821.1	127.942	85.5984	163.228	1.90691	0.931234	0.424159	1
ENSCHIT00000009074	2.25124	3.90643	0.87191	0.223199	-2.1636	0.424483	1
ENSCHIT00000001641	37.0668	50.084	26.2192	0.523504	-0.933728	0.424847	1
ENSCHIT00000005978	3.77071	6.18247	1.7609	0.284821	-1.81187	0.424979	1
ENSCHIT00000002176	1.10464	0	2.02517	Inf	Inf	0.425028	1
MSTRG.46266.3	58.1637	33.9894	78.309	2.30393	1.20409	0.425469	1
ENSCHIT00000007042	10.5622	5.85886	14.4817	2.47175	1.30554	0.425546	1
ENSCHIT00000001397	43.0437	26.4786	56.8479	2.14694	1.10228	0.426918	1
ENSCHIT00000010936	1.0925	0	2.00292	Inf	Inf	0.428028	1
ENSCHIT00000004801	1.09225	0	2.00246	Inf	Inf	0.42809	1
ENSCHIT00000003223	0.765481	1.68406	0	0	-Inf	0.428474	1
ENSCHIT00000006695	37.8659	52.34	25.8042	0.49301	-1.02031	0.428828	1
ENSCHIT00000002581	2.43638	4.21809	0.951616	0.225604	-2.14814	0.429435	1
ENSCHIT00000009288	0.760047	1.6721	0	0	-Inf	0.43022	1
ENSCHIT00000006624	7.64061	3.73479	10.8955	2.91729	1.54463	0.430608	1
ENSCHIT00000006954	39.0039	53.2002	27.1736	0.510781	-0.969225	0.432843	1
ENSCHIT00000008468	8.3367	4.39412	11.6222	2.64494	1.40324	0.433052	1
ENSCHIT00000010788	9.58652	5.11523	13.3126	2.60254	1.37992	0.433286	1
ENSCHIT00000002921	16.7327	9.82837	22.4864	2.28791	1.19403	0.433519	1
MSTRG.21550.6	58.2522	37.5089	75.5382	2.01387	1.00997	0.433716	1
ENSCHIT00000000940	19.1672	27.2972	12.3922	0.453974	-1.13932	0.434921	1
ENSCHIT00000007132	1.05971	0	1.9428	Inf	Inf	0.436338	1
MSTRG.29614.1	107.884	145.08	76.8862	0.529955	-0.916058	0.436467	1
ENSCHIT00000006367	1.05665	0	1.93719	Inf	Inf	0.437129	1
ENSCHIT00000006893	9.35707	5.06266	12.9357	2.55513	1.35339	0.437232	1
ENSCHIT00000009610	72.3239	47.8567	92.7132	1.93731	0.954054	0.437529	1
ENSCHIT00000006245	9.29432	4.87881	12.9739	2.65924	1.41101	0.437925	1
ENSCHIT00000005264	132.309	87.7912	169.408	1.92967	0.948351	0.438387	1
MSTRG.15669.4	81.6358	135.119	37.0661	0.274321	-1.86606	0.438456	1
ENSCHIT00000009977	1.05116	0	1.92713	Inf	Inf	0.438556	1
MSTRG.45616.1	212.293	142.649	270.329	1.89507	0.922251	0.439683	1
ENSCHIT00000001689	2.63005	0.774342	4.17647	5.39357	2.43124	0.439918	1
ENSCHIT00000002741	9.0016	13.2046	5.49908	0.416451	-1.26378	0.440756	1
ENSCHIT00000000883	8.36475	12.3	5.08539	0.413447	-1.27423	0.441378	1
ENSCHIT00000000797	2.21915	3.89591	0.821845	0.210951	-2.24502	0.441651	1
ENSCHIT00000011173	1.03887	0	1.9046	Inf	Inf	0.441781	1
ENSCHIT00000010447	1.03834	0	1.90362	Inf	Inf	0.441922	1
ENSCHIT00000003852	9.0369	4.86925	12.5099	2.56917	1.3613	0.4424	1
ENSCHIT00000002370	16.5875	9.95281	22.1164	2.22213	1.15194	0.44285	1
ENSCHIT00000006691	1.67585	3.0591	0.523146	0.171013	-2.54782	0.443445	1
MSTRG.52966.1	0.719118	1.58206	0	0	-Inf	0.443804	1
ENSCHIT00000009304	3.5128	1.29622	5.35995	4.13507	2.04791	0.443889	1
ENSCHIT00000008103	1.03077	0	1.88975	Inf	Inf	0.443932	1
ENSCHIT00000007276	33.5044	21.8246	43.2375	1.98114	0.986328	0.444128	1
ENSCHIT00000003134	161.628	41.3368	261.871	6.33505	2.66336	0.444314	1
ENSCHIT00000009403	2.1829	3.84637	0.796678	0.207125	-2.27143	0.444904	1
ENSCHIT00000005223	2.17713	3.8094	0.816907	0.214445	-2.22132	0.445428	1
ENSCHIT00000008135	3.41621	5.55791	1.63146	0.293539	-1.76838	0.445452	1
ENSCHIT00000010989	1.02426	0	1.87781	Inf	Inf	0.445677	1
MSTRG.41689.1	67.1001	89.7937	48.1888	0.536662	-0.897914	0.446523	1
MSTRG.46213.1	28.9547	39.0852	20.5126	0.524817	-0.930112	0.44663	1
ENSCHIT00000002483	3.22379	1.18886	4.91957	4.13806	2.04896	0.447708	1
ENSCHIT00000002382	2.15121	3.75552	0.814289	0.216825	-2.2054	0.4478	1
ENSCHIT00000001030	14.3794	8.60552	19.191	2.23009	1.1571	0.448547	1
ENSCHIT00000005465	2.12114	3.66515	0.834465	0.227675	-2.13495	0.450595	1
ENSCHIT00000009107	21.2143	13.0266	28.0374	2.15232	1.10589	0.452688	1
MSTRG.46312.5	258.002	344.496	185.924	0.539699	-0.889773	0.453538	1
MSTRG.27069.7	39.1315	17.2181	57.3927	3.33328	1.73694	0.45376	1
ENSCHIT00000005007	13.375	7.68046	18.1204	2.35929	1.23835	0.454096	1
ENSCHIT00000009690	2.88134	0.96108	4.48155	4.66304	2.22127	0.454167	1
ENSCHIT00000006671	69.0969	92.2869	49.7719	0.539317	-0.890795	0.454755	1
ENSCHIT00000009523	29.0587	18.7117	37.6812	2.01378	1.0099	0.455456	1
ENSCHIT00000006489	21.0529	13.1088	27.673	2.11102	1.07794	0.456799	1
ENSCHIT00000007169	4.43851	1.94301	6.51808	3.35463	1.74615	0.457813	1
ENSCHIT00000009973	225.127	152.934	285.287	1.86542	0.899503	0.457846	1
MSTRG.36556.1	307.086	404.14	226.207	0.559725	-0.83721	0.458385	1
ENSCHIT00000010064	1.03251	0	1.89294	Inf	Inf	0.458666	1
ENSCHIT00000002117	6.10361	9.05184	3.64674	0.402873	-1.3116	0.458818	1
MSTRG.21107.1	4.40849	1.80714	6.57628	3.63906	1.86356	0.458906	1
ENSCHIT00000005194	1.05612	2.12623	0.164369	0.0773054	-3.69329	0.459712	1
ENSCHIT00000000839	6.07706	2.96894	8.66716	2.91928	1.54561	0.46029	1
ENSCHIT00000007659	1.01765	0	1.86569	Inf	Inf	0.462614	1
ENSCHIT00000001447	4.26914	1.87421	6.26492	3.34269	1.74101	0.464114	1
ENSCHIT00000010708	12.961	7.45376	17.5503	2.35455	1.23545	0.464721	1
ENSCHIT00000005404	42.597	28.0929	54.6838	1.94654	0.96091	0.465262	1
ENSCHIT00000010465	1.0072	0	1.84653	Inf	Inf	0.465431	1
ENSCHIT00000010798	5.4573	2.63961	7.80538	2.95702	1.56414	0.465496	1
ENSCHIT00000008437	1.00555	0	1.84352	Inf	Inf	0.465877	1
ENSCHIT00000001234	5.42968	2.55103	7.82856	3.06879	1.61767	0.466219	1
ENSCHIT00000001948	9.77115	5.52181	13.3123	2.41085	1.26954	0.466398	1
ENSCHIT00000006843	3.11057	1.13402	4.75769	4.19543	2.06882	0.46642	1
ENSCHIT00000001724	0.700771	1.5417	0	0	-Inf	0.467007	1
ENSCHIT00000001313	7.28728	3.85092	10.1509	2.63597	1.39833	0.467314	1
ENSCHIT00000005139	836.177	579.509	1050.07	1.81199	0.857578	0.467615	1
ENSCHIT00000002626	2.50552	4.21212	1.08335	0.257199	-1.95904	0.467911	1
ENSCHIT00000010794	1.86677	3.33287	0.645017	0.193532	-2.36935	0.467979	1
MSTRG.52869.2	89.8602	121.642	63.3752	0.520998	-0.940652	0.468047	1
ENSCHIT00000009541	7.23863	3.95306	9.9766	2.52376	1.33558	0.46811	1
ENSCHIT00000008498	1.86076	3.26767	0.688341	0.210652	-2.24707	0.468624	1
ENSCHIT00000004773	109.845	74.2343	139.521	1.87946	0.910322	0.469062	1
ENSCHIT00000006237	1.32355	2.49881	0.344171	0.137734	-2.86004	0.469454	1
ENSCHIT00000001048	28.3699	17.973	37.0341	2.06055	1.04303	0.469514	1
ENSCHIT00000003189	11.8465	6.92534	15.9474	2.30277	1.20337	0.469543	1
ENSCHIT00000002771	0.692443	1.52338	0	0	-Inf	0.469868	1
ENSCHIT00000003023	0.984943	0	1.80573	Inf	Inf	0.471543	1
ENSCHIT00000002500	15.3339	20.8739	10.7172	0.513426	-0.961772	0.471878	1
ENSCHIT00000006133	6.59654	9.73233	3.98339	0.409295	-1.28879	0.472348	1
ENSCHIT00000009630	0.685048	1.5071	0	0	-Inf	0.472436	1
ENSCHIT00000005578	0.684361	1.50559	0	0	-Inf	0.472676	1
ENSCHIT00000009812	0.684361	1.50559	0	0	-Inf	0.472676	1
ENSCHIT00000002420	2.8043	4.51745	1.37668	0.304748	-1.71431	0.474147	1
ENSCHIT00000007224	0.971402	0	1.7809	Inf	Inf	0.475339	1
ENSCHIT00000009513	0.971402	0	1.7809	Inf	Inf	0.475339	1
ENSCHIT00000010914	0.675598	1.48631	0	0	-Inf	0.475758	1
ENSCHIT00000008148	0.675598	1.48631	0	0	-Inf	0.475758	1
ENSCHIT00000001079	8.24371	4.60085	11.2794	2.45159	1.29372	0.475918	1
ENSCHIT00000007245	0.96185	0	1.76339	Inf	Inf	0.478053	1
ENSCHIT00000000956	31.9972	42.4342	23.2996	0.549075	-0.864924	0.478506	1
ENSCHIT00000001022	5.68108	2.73536	8.13584	2.97433	1.57256	0.478844	1
ENSCHIT00000008553	5.66206	2.85525	8.00107	2.80224	1.48658	0.479303	1
ENSCHIT00000001028	0.956014	0	1.75269	Inf	Inf	0.479726	1
ENSCHIT00000008100	55.82	37.6905	70.9278	1.88185	0.91215	0.479934	1
ENSCHIT00000009397	27.7704	36.742	20.294	0.552339	-0.856374	0.480259	1
ENSCHIT00000007321	7.70456	4.15695	10.6609	2.5646	1.35873	0.480853	1
ENSCHIT00000001790	10.0203	5.78584	13.5491	2.34176	1.2276	0.481342	1
MSTRG.19848.1	113.84	80.8952	141.294	1.74663	0.804578	0.481832	1
ENSCHIT00000002721	5.91194	2.99281	8.34454	2.7882	1.47933	0.482041	1
ENSCHIT00000010566	11.4609	15.9647	7.70771	0.482798	-1.05051	0.482787	1
ENSCHIT00000007402	152.391	104.582	192.231	1.83808	0.878202	0.482855	1
ENSCHIT00000007638	28.3229	18.4788	36.5263	1.97666	0.983062	0.483454	1
ENSCHIT00000007535	139.848	97.4019	175.219	1.79893	0.847139	0.483505	1
ENSCHIT00000007611	4.39075	2.11438	6.28772	2.97379	1.57231	0.483958	1
ENSCHIT00000006255	2.41389	0.743157	3.80616	5.12161	2.3566	0.484064	1
ENSCHIT00000003010	5.34263	7.92072	3.19423	0.403275	-1.31017	0.484569	1
ENSCHIT00000008201	267.358	183.477	337.259	1.83815	0.878254	0.485157	1
MSTRG.39542.1	165.514	215.389	123.952	0.57548	-0.797162	0.485269	1
ENSCHIT00000005757	2.28828	3.81051	1.01976	0.267618	-1.90175	0.485279	1
ENSCHIT00000005526	43.9419	30.1072	55.4708	1.84244	0.881621	0.485758	1
ENSCHIT00000003669	2.27109	3.79503	1.00115	0.263807	-1.92245	0.486687	1
MSTRG.21579.4	32.4331	20.6879	42.2208	2.04084	1.02917	0.486772	1
ENSCHIT00000010580	2.06383	3.55422	0.821845	0.231231	-2.11259	0.487522	1
ENSCHIT00000003464	16.8629	9.67205	22.8553	2.36302	1.24063	0.488422	1
MSTRG.50831.1	70.3142	48.0724	88.849	1.84823	0.886148	0.488453	1
ENSCHIT00000009175	4.13241	6.29241	2.33241	0.370671	-1.43179	0.48868	1
ENSCHIT00000001035	18.8903	12.0024	24.6302	2.0521	1.0371	0.489697	1
ENSCHIT00000000776	183.294	127.823	229.519	1.7956	0.844463	0.490897	1
ENSCHIT00000010001	0.915512	0	1.67844	Inf	Inf	0.491661	1
ENSCHIT00000005214	2.06084	0.557368	3.31373	5.94532	2.57175	0.49273	1
MSTRG.15669.2	20.9832	28.0134	15.1248	0.539914	-0.8892	0.492994	1
ENSCHIT00000001117	8.4444	4.72841	11.5411	2.44079	1.28735	0.493419	1
ENSCHIT00000006967	219.985	283.297	167.226	0.590284	-0.76052	0.493503	1
ENSCHIT00000005011	2.04698	0.55379	3.2913	5.94324	2.57125	0.494209	1
ENSCHIT00000002893	25.9839	34.5069	18.8814	0.547177	-0.86992	0.494367	1
ENSCHIT00000001441	125.754	86.7634	158.246	1.82388	0.867011	0.494457	1
ENSCHIT00000000938	142.711	181.502	110.385	0.608173	-0.717447	0.494824	1
ENSCHIT00000008500	2.03539	0.557368	3.26707	5.86161	2.5513	0.495456	1
ENSCHIT00000002928	1.96755	3.36321	0.804495	0.239205	-2.06368	0.496654	1
MSTRG.27969.1	113.365	146.6	85.6683	0.584367	-0.775052	0.497431	1
ENSCHIT00000007149	1.52477	2.73498	0.516256	0.18876	-2.40537	0.497462	1
ENSCHIT00000001997	2.65369	4.33492	1.25266	0.288969	-1.79101	0.498956	1
ENSCHIT00000009649	1.70826	0.381974	2.81349	7.36568	2.88082	0.49912	1
ENSCHIT00000010152	0.944911	0	1.73234	Inf	Inf	0.499757	1
ENSCHIT00000010315	24.9738	33.0842	18.2152	0.550569	-0.861003	0.502588	1
ENSCHIT00000001862	3.31506	1.35877	4.9453	3.63956	1.86376	0.502624	1
ENSCHIT00000005478	17.499	11.2781	22.683	2.01124	1.00808	0.50307	1
ENSCHIT00000009919	0.93075	0	1.70637	Inf	Inf	0.503855	1
ENSCHIT00000002932	121.341	86.0099	150.783	1.75309	0.809902	0.503923	1
ENSCHIT00000001740	5.44025	2.86213	7.58868	2.65141	1.40676	0.504351	1
ENSCHIT00000006477	279.49	196.572	348.588	1.77334	0.826469	0.504728	1
MSTRG.29317.1	100.512	73.0636	123.385	1.68873	0.755942	0.504963	1
ENSCHIT00000001808	10.5655	6.3138	14.1085	2.23456	1.15999	0.506496	1
ENSCHIT00000005038	30.6203	20.4617	39.0858	1.9102	0.933722	0.506511	1
ENSCHIT00000010222	53.1762	69.35	39.6981	0.572431	-0.804825	0.506988	1
MSTRG.29830.2	103.89	74.3058	128.544	1.72993	0.790716	0.508101	1
ENSCHIT00000006612	1.44458	2.5503	0.523146	0.205131	-2.28538	0.508381	1
ENSCHIT00000005099	10.3223	6.16021	13.7907	2.23867	1.16264	0.508495	1
ENSCHIT00000002405	2.51278	4.04304	1.23756	0.306096	-1.70794	0.508653	1
ENSCHIT00000007542	10.2925	6.36345	13.5667	2.13198	1.09219	0.508745	1
ENSCHIT00000002318	0.911414	1.80787	0.164369	0.0909186	-3.45928	0.511153	1
ENSCHIT00000002028	0.630455	1.387	0	0	-Inf	0.511366	1
ENSCHIT00000010635	0.630455	1.387	0	0	-Inf	0.511366	1
ENSCHIT00000009470	0.630455	1.387	0	0	-Inf	0.511366	1
ENSCHIT00000007876	53.4998	37.1954	67.0867	1.80363	0.850903	0.511415	1
ENSCHIT00000008130	3.79441	5.77958	2.1401	0.370287	-1.43329	0.512386	1
ENSCHIT00000005384	0.624223	1.37329	0	0	-Inf	0.513645	1
ENSCHIT00000002199	0.896558	0	1.64369	Inf	Inf	0.514034	1
ENSCHIT00000000984	0.896558	0	1.64369	Inf	Inf	0.514034	1
ENSCHIT00000007014	2.59334	0.953654	3.95974	4.15218	2.05387	0.515087	1
ENSCHIT00000005493	51.9794	67.6416	38.9276	0.575499	-0.797116	0.51513	1
ENSCHIT00000000848	0.892518	0	1.63628	Inf	Inf	0.515264	1
ENSCHIT00000002459	3.42384	1.57927	4.96098	3.14132	1.65137	0.51557	1
ENSCHIT00000010414	2.58451	0.990714	3.91267	3.94934	1.98161	0.515754	1
ENSCHIT00000009485	10.8522	6.71735	14.298	2.12851	1.08985	0.515925	1
ENSCHIT00000010974	0.617621	1.35877	0	0	-Inf	0.516082	1
MSTRG.21126.4	133.422	169.445	103.403	0.610243	-0.712544	0.51634	1
ENSCHIT00000010117	3.13535	4.88201	1.6798	0.34408	-1.53918	0.516354	1
MSTRG.32460.6	1162.84	832.7	1437.96	1.72686	0.788154	0.517139	1
ENSCHIT00000002478	0.885518	0	1.62345	Inf	Inf	0.51741	1
MSTRG.49957.1	69.0352	88.2275	53.0417	0.601192	-0.734101	0.518125	1
ENSCHIT00000001110	0.883092	0	1.619	Inf	Inf	0.518158	1
ENSCHIT00000005184	0.611596	1.34551	0	0	-Inf	0.518326	1
ENSCHIT00000009548	0.611596	1.34551	0	0	-Inf	0.518326	1
ENSCHIT00000005910	0.611596	1.34551	0	0	-Inf	0.518326	1
ENSCHIT00000001951	0.611596	1.34551	0	0	-Inf	0.518326	1
ENSCHIT00000009557	0.611596	1.34551	0	0	-Inf	0.518326	1
ENSCHIT00000003321	5.5949	2.98437	7.77035	2.60368	1.38055	0.518515	1
ENSCHIT00000002614	2.59241	4.17303	1.27522	0.305587	-1.71035	0.518841	1
ENSCHIT00000002764	7.73537	4.38941	10.5237	2.39752	1.26154	0.518913	1
ENSCHIT00000009314	2.5819	4.05594	1.35353	0.333716	-1.58331	0.519544	1
ENSCHIT00000002286	4.32084	2.12723	6.14884	2.89053	1.53134	0.520241	1
ENSCHIT00000001845	20.346	13.5703	25.9924	1.91538	0.937633	0.520919	1
ENSCHIT00000001216	23.0748	15.3525	29.5099	1.92215	0.942724	0.521468	1
ENSCHIT00000005559	19.0801	12.6885	24.4064	1.9235	0.943737	0.521656	1
MSTRG.52788.1	472.793	596.762	369.485	0.619149	-0.69164	0.521764	1
ENSCHIT00000007560	47.387	32.6868	59.6372	1.82451	0.867507	0.522041	1
ENSCHIT00000006031	6.92518	3.96982	9.38798	2.36484	1.24174	0.522045	1
ENSCHIT00000011369	3.5008	5.40039	1.91782	0.355126	-1.4936	0.522055	1
ENSCHIT00000003566	0.869715	0	1.59448	Inf	Inf	0.522321	1
ENSCHIT00000001976	0.869103	0	1.59336	Inf	Inf	0.522513	1
ENSCHIT00000002619	4.25555	2.06778	6.07869	2.93972	1.55568	0.522562	1
ENSCHIT00000009542	9.18698	5.66675	12.1205	2.13888	1.09686	0.522713	1
ENSCHIT00000000771	9.44837	5.70033	12.5717	2.20544	1.14107	0.522921	1
ENSCHIT00000009405	7.71713	4.58443	10.3277	2.25278	1.17171	0.523232	1
ENSCHIT00000002494	3.00602	4.67043	1.619	0.34665	-1.52845	0.523293	1
MSTRG.38795.1	33.882	23.5004	42.5333	1.80989	0.855905	0.523642	1
ENSCHIT00000003392	9.12597	12.5033	6.31152	0.504788	-0.986249	0.523859	1
ENSCHIT00000002320	9.03677	5.36004	12.1007	2.25758	1.17477	0.524249	1
ENSCHIT00000005862	0.861615	0	1.57963	Inf	Inf	0.524875	1
ENSCHIT00000002189	40.494	52.0682	30.8489	0.592472	-0.755181	0.525711	1
ENSCHIT00000003490	0.591148	1.30053	0	0	-Inf	0.52609	1
ENSCHIT00000010239	0.591148	1.30053	0	0	-Inf	0.52609	1
ENSCHIT00000003885	0.591148	1.30053	0	0	-Inf	0.52609	1
ENSCHIT00000006038	4.46033	2.26111	6.29302	2.78316	1.47672	0.526439	1
ENSCHIT00000009411	2.78715	1.12591	4.17152	3.70502	1.88948	0.526468	1
ENSCHIT00000009148	3.46646	1.51807	5.09013	3.35303	1.74547	0.52662	1
MSTRG.23601.1	6.67712	9.38021	4.42455	0.471691	-1.08409	0.526867	1
ENSCHIT00000007354	3.11728	1.37329	4.57061	3.32822	1.73475	0.527072	1
ENSCHIT00000001455	4.65852	6.71781	2.94244	0.438005	-1.19098	0.527624	1
ENSCHIT00000002824	9.32433	12.8023	6.42603	0.501943	-0.994405	0.527775	1
ENSCHIT00000006946	120.221	87.0784	147.84	1.69778	0.763653	0.527923	1
ENSCHIT00000009899	4.71876	2.47037	6.59242	2.66859	1.41608	0.528016	1
ENSCHIT00000006727	4.40354	2.31595	6.1432	2.65257	1.40739	0.528339	1
ENSCHIT00000005003	17.0061	11.2286	21.8207	1.94331	0.958515	0.529027	1
ENSCHIT00000003262	28.2408	19.0495	35.9001	1.88457	0.914234	0.529168	1
ENSCHIT00000003238	57.5198	73.8171	43.9388	0.595239	-0.74846	0.529295	1
ENSCHIT00000009391	62.1676	79.5949	47.6449	0.598593	-0.740354	0.529355	1
ENSCHIT00000009806	16.7861	22.2182	12.2594	0.551771	-0.857858	0.53048	1
ENSCHIT00000002030	3.0529	1.37329	4.45258	3.24227	1.697	0.530784	1
MSTRG.45715.1	123.225	88.4569	152.199	1.7206	0.782911	0.53079	1
ENSCHIT00000009427	3.6889	5.53532	2.15021	0.388453	-1.36419	0.531111	1
ENSCHIT00000007523	55.0277	38.9307	68.4419	1.75804	0.813972	0.531218	1
ENSCHIT00000003024	2.2142	0.780218	3.40919	4.36954	2.12748	0.531275	1
ENSCHIT00000010605	2.20926	0.792571	3.38984	4.27702	2.09661	0.531733	1
ENSCHIT00000002268	51.3103	35.5343	64.4569	1.81394	0.859124	0.532442	1
ENSCHIT00000009309	46.2635	59.7296	35.0418	0.586673	-0.769371	0.533505	1
MSTRG.20494.1	23.7361	31.0532	17.6385	0.568009	-0.816014	0.533621	1
ENSCHIT00000005044	0.896437	1.76566	0.172085	0.0974623	-3.35901	0.535125	1
ENSCHIT00000010983	1.96041	0.582075	3.10902	5.34127	2.41718	0.535292	1
ENSCHIT00000001376	0.828601	0	1.5191	Inf	Inf	0.535547	1
ENSCHIT00000000847	1.38408	2.41721	0.523146	0.216425	-2.20806	0.536043	1
ENSCHIT00000010581	1.3832	2.41526	0.523146	0.2166	-2.20689	0.536168	1
ENSCHIT00000011382	2.15634	0.747855	3.33008	4.45284	2.15473	0.536706	1
ENSCHIT00000005359	14.1514	19.0303	10.0857	0.529984	-0.915979	0.536719	1
ENSCHIT00000005755	3.88483	1.86834	5.56524	2.97871	1.57469	0.536926	1
ENSCHIT00000009507	2.56707	4.03219	1.34613	0.333845	-1.58275	0.537313	1
MSTRG.46266.2	346.055	439.745	267.979	0.609397	-0.714546	0.53774	1
ENSCHIT00000005448	20.9884	14.1194	26.7127	1.89192	0.919851	0.538237	1
ENSCHIT00000001766	10.4465	6.61597	13.6387	2.06148	1.04368	0.538274	1
ENSCHIT00000000846	36.6592	47.2941	27.7968	0.587743	-0.766743	0.538529	1
ENSCHIT00000003591	1.36594	2.45819	0.455731	0.185393	-2.43134	0.538616	1
ENSCHIT00000005677	0.559314	1.23049	0	0	-Inf	0.538649	1
ENSCHIT00000003494	3.53675	1.58206	5.16565	3.26514	1.70715	0.538662	1
ENSCHIT00000008034	3.00425	4.53055	1.73234	0.382368	-1.38697	0.539275	1
ENSCHIT00000002828	7.3747	10.1701	5.04517	0.496077	-1.01136	0.539434	1
ENSCHIT00000007891	7.34796	10.0227	5.11902	0.510743	-0.969329	0.539871	1
ENSCHIT00000009232	0.874647	1.72994	0.1619	0.093587	-3.41755	0.540317	1
ENSCHIT00000011187	1.2236	0.196184	2.07977	10.6011	3.40614	0.540656	1
ENSCHIT00000002010	5.25194	2.79785	7.29701	2.60807	1.38299	0.54086	1
ENSCHIT00000010552	9.14031	5.62626	12.0687	2.14506	1.10102	0.541422	1
MSTRG.52870.7	152.612	111.313	187.028	1.6802	0.748632	0.541989	1
ENSCHIT00000009887	1.12287	2.09683	0.311246	0.148437	-2.75208	0.542343	1
ENSCHIT00000009563	1.11893	2.04865	0.344171	0.167999	-2.57348	0.54305	1
ENSCHIT00000009109	9.00161	12.1282	6.39615	0.52738	-0.923085	0.543178	1
ENSCHIT00000001929	5.34311	7.50086	3.54499	0.472611	-1.08128	0.543446	1
ENSCHIT00000001403	12.5011	8.17304	16.1079	1.97085	0.97882	0.544351	1
ENSCHIT00000001149	15.8932	10.4093	20.4631	1.96585	0.975155	0.544645	1
ENSCHIT00000007223	8.8746	12.0907	6.1945	0.512335	-0.964839	0.544761	1
ENSCHIT00000005981	1.84218	3.0065	0.87191	0.290008	-1.78583	0.544958	1
ENSCHIT00000007526	21.1447	27.5707	15.7898	0.572703	-0.80414	0.545151	1
ENSCHIT00000007499	6.39174	8.9758	4.23836	0.472198	-1.08254	0.545307	1
ENSCHIT00000005929	15.1933	10.2315	19.3281	1.88908	0.91768	0.546032	1
ENSCHIT00000008118	6.08091	3.64705	8.10912	2.22348	1.15282	0.546417	1
ENSCHIT00000000822	2.21632	0.786696	3.40767	4.33163	2.11491	0.547159	1
ENSCHIT00000006617	1.80863	3.00459	0.811993	0.270251	-1.88763	0.548267	1
ENSCHIT00000009788	35.4586	45.4224	27.1555	0.597843	-0.742162	0.548329	1
ENSCHIT00000007279	2.76026	4.21406	1.54877	0.367524	-1.44409	0.54857	1
ENSCHIT00000002424	77.8655	56.4489	95.7126	1.69556	0.761762	0.550148	1
ENSCHIT00000001342	12.7313	8.56602	16.2024	1.89148	0.919515	0.550487	1
ENSCHIT00000008572	3.16273	4.7404	1.848	0.389841	-1.35904	0.550664	1
ENSCHIT00000008530	7.58024	10.1399	5.44722	0.537208	-0.896448	0.551255	1
ENSCHIT00000008290	7.83855	4.79044	10.3786	2.16653	1.11539	0.551324	1
ENSCHIT00000009885	34.8222	24.2591	43.6248	1.79829	0.846625	0.551527	1
ENSCHIT00000009496	7.08099	4.29059	9.40632	2.19231	1.13245	0.551908	1
ENSCHIT00000006356	6.7904	4.08395	9.04577	2.21496	1.14728	0.552622	1
ENSCHIT00000001115	11.449	7.46157	14.7719	1.97973	0.985303	0.552894	1
MSTRG.24308.1	432.199	322.12	523.932	1.62652	0.701784	0.553345	1
ENSCHIT00000010847	121.849	89.2369	149.026	1.67	0.739846	0.553916	1
ENSCHIT00000007544	53.923	38.4956	66.7792	1.73472	0.794706	0.554201	1
ENSCHIT00000008261	1.55722	0.384432	2.53453	6.59293	2.72092	0.554335	1
ENSCHIT00000003127	734.282	936.26	565.966	0.604497	-0.726193	0.554613	1
MSTRG.41680.1	47.5161	60.3947	36.784	0.60906	-0.715344	0.554904	1
ENSCHIT00000010511	0.823738	0	1.51019	Inf	Inf	0.555565	1
ENSCHIT00000003474	4.29816	2.29301	5.96912	2.60318	1.38027	0.555872	1
ENSCHIT00000008080	0.822391	0	1.50772	Inf	Inf	0.556002	1
ENSCHIT00000001133	13.3372	8.799	17.1191	1.94558	0.960197	0.556049	1
ENSCHIT00000005177	1.54458	0.351569	2.53875	7.2212	2.85224	0.55618	1
MSTRG.53581.1	39.2924	27.6457	48.998	1.77236	0.82567	0.556271	1
ENSCHIT00000001988	4.82182	2.69461	6.5945	2.4473	1.29119	0.556398	1
ENSCHIT00000002272	146.313	108.118	178.143	1.64766	0.720422	0.556611	1
ENSCHIT00000011379	5.94986	8.13973	4.12497	0.50677	-0.980598	0.556846	1
ENSCHIT00000007241	0.806028	1.58206	0.159336	0.100714	-3.31166	0.557452	1
ENSCHIT00000008131	11.7759	15.8415	8.38786	0.529486	-0.917337	0.557637	1
ENSCHIT00000008020	54.2404	39.1508	66.8151	1.70661	0.771132	0.557671	1
ENSCHIT00000005554	36.462	25.6805	45.4466	1.76969	0.8235	0.557849	1
ENSCHIT00000007437	44.3523	55.5184	35.0472	0.631273	-0.663665	0.55966	1
ENSCHIT00000005700	6.23266	8.66025	4.20966	0.486089	-1.04071	0.55986	1
MSTRG.30638.1	414.323	308.914	502.164	1.62558	0.70095	0.560152	1
MSTRG.46415.7	27.4711	19.1939	34.3687	1.7906	0.840442	0.561001	1
ENSCHIT00000009698	6.60059	9.04674	4.56214	0.504286	-0.987685	0.561332	1
MSTRG.25232.7	219.021	162.351	266.246	1.63994	0.71364	0.561716	1
ENSCHIT00000006137	21.089	27.327	15.8907	0.581501	-0.782146	0.56225	1
ENSCHIT00000004951	0.801591	0	1.46958	Inf	Inf	0.562852	1
ENSCHIT00000003292	0.800169	0	1.46698	Inf	Inf	0.563326	1
ENSCHIT00000010598	1.33813	2.32437	0.516256	0.222105	-2.17068	0.563471	1
ENSCHIT00000002143	2.67604	1.12709	3.96683	3.51953	1.81538	0.563596	1
ENSCHIT00000010153	2.98208	1.30053	4.38337	3.37046	1.75295	0.563784	1
MSTRG.4735.38	322.565	240.145	391.248	1.62922	0.704177	0.564186	1
ENSCHIT00000003859	1.33153	2.34355	0.488169	0.208303	-2.26324	0.564391	1
MSTRG.7.1	94.8387	69.9321	115.594	1.65295	0.725044	0.564426	1
ENSCHIT00000008149	34.5939	24.9049	42.668	1.71324	0.776725	0.565026	1
ENSCHIT00000002641	1.49966	2.51028	0.657476	0.261914	-1.93284	0.56507	1
ENSCHIT00000007133	2.95904	1.37329	4.2805	3.11696	1.64014	0.56512	1
ENSCHIT00000007218	0.794783	0	1.4571	Inf	Inf	0.565132	1
MSTRG.53703.3	868.266	649.123	1050.89	1.61893	0.695043	0.565817	1
ENSCHIT00000009900	0.792158	0	1.45229	Inf	Inf	0.566016	1
ENSCHIT00000006619	11.6249	7.71102	14.8865	1.93055	0.949008	0.566821	1
MSTRG.28610.1	90.7025	113.622	71.6031	0.630188	-0.666146	0.567391	1
ENSCHIT00000007222	0.54039	1.18886	0	0	-Inf	0.567838	1
ENSCHIT00000009784	0.54039	1.18886	0	0	-Inf	0.567838	1
ENSCHIT00000001857	22.656	28.9063	17.4474	0.603585	-0.728372	0.568151	1
ENSCHIT00000005675	0.784991	0	1.43915	Inf	Inf	0.568445	1
ENSCHIT00000001752	3.75879	1.96365	5.25475	2.67601	1.42009	0.568497	1
ENSCHIT00000007208	3.75001	1.92216	5.27322	2.74338	1.45596	0.568853	1
MSTRG.52488.1	234.239	175.953	282.811	1.60731	0.684649	0.568918	1
ENSCHIT00000003450	12.3372	16.0193	9.26886	0.578607	-0.789343	0.569142	1
ENSCHIT00000010440	0.782475	0	1.43454	Inf	Inf	0.569303	1
MSTRG.14326.1	781.571	961.548	631.589	0.656846	-0.606373	0.569343	1
ENSCHIT00000003244	8.06592	5.02552	10.5996	2.10915	1.07666	0.569351	1
ENSCHIT00000001337	1.29365	2.22651	0.516256	0.231867	-2.10863	0.569758	1
ENSCHIT00000006298	3.99577	2.10153	5.57431	2.65249	1.40735	0.569846	1
ENSCHIT00000007972	0.535048	1.17711	0	0	-Inf	0.569954	1
ENSCHIT00000010149	0.534774	1.1765	0	0	-Inf	0.570063	1
ENSCHIT00000005002	3.97438	2.16184	5.48483	2.53711	1.34319	0.570636	1
ENSCHIT00000005957	0.532308	1.17108	0	0	-Inf	0.571047	1
ENSCHIT00000006534	12.5465	16.5961	9.17189	0.552653	-0.855555	0.571665	1
ENSCHIT00000007070	1.15691	0.196184	1.95751	9.97792	3.31874	0.572909	1
ENSCHIT00000005395	1.78029	0.543785	2.8107	5.16878	2.36982	0.573194	1
ENSCHIT00000003722	0.524225	1.1533	0	0	-Inf	0.574294	1
ENSCHIT00000002040	0.524225	1.1533	0	0	-Inf	0.574294	1
ENSCHIT00000009893	0.524225	1.1533	0	0	-Inf	0.574294	1
ENSCHIT00000006507	0.524225	1.1533	0	0	-Inf	0.574294	1
ENSCHIT00000009707	1.74626	2.86771	0.811724	0.283057	-1.82084	0.574445	1
ENSCHIT00000009451	0.523544	1.1518	0	0	-Inf	0.57457	1
ENSCHIT00000005317	0.521304	1.14687	0	0	-Inf	0.575477	1
ENSCHIT00000007266	6.77433	4.22156	8.90164	2.10861	1.07629	0.57631	1
ENSCHIT00000009770	2.58196	3.89547	1.48737	0.38182	-1.38903	0.576952	1
MSTRG.46170.14	116.055	87.386	139.945	1.60146	0.679389	0.577038	1
ENSCHIT00000010864	7.05334	9.53633	4.98418	0.522651	-0.936079	0.577053	1
ENSCHIT00000011339	8.92543	5.83022	11.5048	1.9733	0.980608	0.577916	1
ENSCHIT00000007992	1.74084	0.527353	2.75208	5.21867	2.38368	0.57792	1
ENSCHIT00000009221	16.8099	21.57	12.8431	0.595415	-0.748033	0.578271	1
ENSCHIT00000008523	5.79266	3.47973	7.72011	2.21859	1.14965	0.579239	1
ENSCHIT00000005253	1.03582	1.89025	0.323801	0.171301	-2.5454	0.580039	1
ENSCHIT00000002170	0.509901	1.12178	0	0	-Inf	0.580146	1
ENSCHIT00000001049	1.71718	0.527353	2.70871	5.13642	2.36076	0.580811	1
ENSCHIT00000007720	0.506698	1.11474	0	0	-Inf	0.581472	1
ENSCHIT00000005844	7.96636	5.17505	10.2925	1.98886	0.991942	0.581728	1
ENSCHIT00000006652	0.745741	0	1.36719	Inf	Inf	0.582142	1
ENSCHIT00000007162	0.745741	0	1.36719	Inf	Inf	0.582142	1
ENSCHIT00000001189	0.745741	0	1.36719	Inf	Inf	0.582142	1
ENSCHIT00000011169	0.745741	0	1.36719	Inf	Inf	0.582142	1
ENSCHIT00000003529	0.745741	0	1.36719	Inf	Inf	0.582142	1
ENSCHIT00000010984	0.745741	0	1.36719	Inf	Inf	0.582142	1
ENSCHIT00000010318	5.4298	3.14036	7.33768	2.33657	1.22439	0.582418	1
MSTRG.48625.1	227.255	171.56	273.668	1.59517	0.673709	0.583208	1
ENSCHIT00000010743	228.259	171.397	275.645	1.60822	0.685469	0.583437	1
ENSCHIT00000011053	7.32753	4.57502	9.62128	2.103	1.07245	0.58359	1
ENSCHIT00000001788	3.18677	4.67883	1.94339	0.415358	-1.26757	0.583698	1
MSTRG.4266.4	27.7542	18.4944	35.4707	1.91791	0.939538	0.583705	1
MSTRG.51421.2	7.70359	10.2407	5.5893	0.54579	-0.873583	0.583896	1
ENSCHIT00000005511	4.69906	2.66282	6.39593	2.40194	1.2642	0.584174	1
ENSCHIT00000002433	1.98331	3.15206	1.00936	0.320224	-1.64285	0.584224	1
ENSCHIT00000005349	50.0076	62.1761	39.8671	0.641197	-0.64116	0.584338	1
MSTRG.31208.8	44.4216	65.0757	27.2099	0.418126	-1.25799	0.584345	1
ENSCHIT00000007024	2.30735	0.990714	3.40455	3.43646	1.78093	0.58447	1
ENSCHIT00000009226	31.6347	40.1292	24.556	0.611924	-0.708576	0.584632	1
ENSCHIT00000006764	4.67983	2.71031	6.3211	2.33224	1.22172	0.584712	1
ENSCHIT00000002926	0.785878	1.53773	0.159336	0.103618	-3.27066	0.58489	1
ENSCHIT00000008192	8.07037	10.7817	5.81089	0.538956	-0.89176	0.585182	1
ENSCHIT00000007056	6.15531	8.36553	4.31346	0.515624	-0.95561	0.585245	1
MSTRG.11566.2	66.2309	81.9169	53.1592	0.64894	-0.623843	0.585844	1
ENSCHIT00000005118	4.17491	2.2416	5.786	2.58118	1.36803	0.58585	1
ENSCHIT00000002462	4.61304	2.64151	6.25598	2.36833	1.24387	0.586602	1
ENSCHIT00000006682	16.5581	10.9579	21.2249	1.93696	0.953792	0.586779	1
MSTRG.29500.2	37.9135	28.9774	45.3603	1.56537	0.6465	0.586858	1
ENSCHIT00000008529	4.5985	2.69102	6.18806	2.29952	1.20133	0.587017	1
ENSCHIT00000009678	5.16647	7.08822	3.56501	0.502949	-0.991515	0.58715	1
ENSCHIT00000005760	3.12222	1.56947	4.41618	2.8138	1.49252	0.587176	1
ENSCHIT00000005276	3.46745	5.03333	2.16255	0.429646	-1.21878	0.587505	1
ENSCHIT00000003444	3.3774	1.66422	4.80505	2.88727	1.52971	0.587668	1
ENSCHIT00000005433	399.587	303.331	479.801	1.58177	0.661543	0.587722	1
ENSCHIT00000009323	68.1228	84.273	54.6644	0.648658	-0.624469	0.587799	1
ENSCHIT00000002935	4.10852	2.21393	5.68735	2.56889	1.36115	0.588095	1
ENSCHIT00000005530	2.34847	3.58724	1.31616	0.3669	-1.44654	0.588459	1
ENSCHIT00000002418	24.7372	17.9085	30.4279	1.69908	0.76475	0.588653	1
ENSCHIT00000010150	0.488507	1.07472	0	0	-Inf	0.589125	1
ENSCHIT00000004957	1.45029	0.371579	2.34921	6.32225	2.66044	0.589189	1
ENSCHIT00000007079	86.0765	105.844	69.6036	0.657605	-0.604706	0.58935	1
ENSCHIT00000006818	2.80921	1.31209	4.05681	3.09187	1.62848	0.5895	1
ENSCHIT00000009926	55.4888	70.5471	42.9402	0.608673	-0.71626	0.589603	1
ENSCHIT00000004786	17.3712	12.374	21.5355	1.74038	0.799405	0.589654	1
ENSCHIT00000006538	2.52893	1.1533	3.67528	3.18677	1.67209	0.589716	1
ENSCHIT00000002835	18.6706	13.0805	23.329	1.7835	0.834709	0.590122	1
ENSCHIT00000007637	0.48396	1.06471	0	0	-Inf	0.591071	1
ENSCHIT00000001393	26.3489	18.9969	32.4756	1.70952	0.773589	0.591084	1
ENSCHIT00000001320	29.4218	21.4514	36.0638	1.68119	0.74948	0.591153	1
ENSCHIT00000010568	38.4397	28.7961	46.4761	1.61397	0.690616	0.591369	1
MSTRG.5891.1	4.05177	5.74548	2.64033	0.459549	-1.12171	0.591709	1
ENSCHIT00000001913	14.4963	18.7106	10.9843	0.587062	-0.768415	0.591746	1
MSTRG.53378.1	213.27	164.486	253.923	1.54373	0.626424	0.591808	1
ENSCHIT00000009537	6.09962	3.65565	8.13626	2.22567	1.15424	0.591865	1
ENSCHIT00000002118	3.65907	5.15856	2.4095	0.467088	-1.09823	0.59256	1
ENSCHIT00000006506	44.6985	32.7349	54.6682	1.67003	0.739871	0.592874	1
ENSCHIT00000009087	13.276	16.8661	10.2843	0.609763	-0.713679	0.593008	1
ENSCHIT00000009835	10.1045	13.0759	7.62835	0.583388	-0.777473	0.593022	1
ENSCHIT00000005980	0.479412	1.05471	0	0	-Inf	0.593031	1
ENSCHIT00000006735	0.479412	1.05471	0	0	-Inf	0.593031	1
ENSCHIT00000011025	0.479412	1.05471	0	0	-Inf	0.593031	1
ENSCHIT00000009639	70.3272	52.946	84.8116	1.60185	0.67974	0.593175	1
ENSCHIT00000009593	2.99034	4.52007	1.71556	0.379544	-1.39766	0.593359	1
ENSCHIT00000010073	43.548	32.5731	52.6937	1.61771	0.693951	0.593428	1
ENSCHIT00000008161	1.76307	0.594429	2.73693	4.60431	2.20299	0.593833	1
ENSCHIT00000006553	12.971	16.3966	10.1164	0.616985	-0.696694	0.595095	1
ENSCHIT00000006999	55.6757	41.639	67.3729	1.61802	0.694231	0.59548	1
ENSCHIT00000000779	295.488	225.095	354.148	1.57333	0.653823	0.595867	1
ENSCHIT00000003048	7.07209	4.39534	9.30271	2.11649	1.08168	0.597032	1
ENSCHIT00000009357	1.39685	0.392369	2.23392	5.69343	2.5093	0.597506	1
MSTRG.14923.1	52.1466	38.6142	63.4235	1.64249	0.715884	0.597534	1
MSTRG.46722.2	0.758434	0	1.39046	Inf	Inf	0.598244	1
ENSCHIT00000009709	4.83975	2.83725	6.50851	2.29395	1.19783	0.598755	1
ENSCHIT00000006687	0.755929	0	1.38587	Inf	Inf	0.599101	1
ENSCHIT00000009190	0.754676	0	1.38357	Inf	Inf	0.599531	1
ENSCHIT00000001142	18.1331	23.0115	14.0677	0.611331	-0.709974	0.600217	1
ENSCHIT00000010668	23.0896	17.006	28.1592	1.65584	0.727561	0.601437	1
ENSCHIT00000006323	41.0235	30.7631	49.5739	1.61147	0.688379	0.601689	1
ENSCHIT00000007538	104.386	79.8531	124.831	1.56326	0.644554	0.602752	1
ENSCHIT00000005058	0.7425	0	1.36125	Inf	Inf	0.603743	1
ENSCHIT00000007831	3.35139	1.75174	4.68443	2.67415	1.41908	0.604029	1
ENSCHIT00000002723	8.89289	5.67036	11.5783	2.0419	1.02991	0.604196	1
MSTRG.29409.2	74.9812	57.4448	89.5949	1.55967	0.64124	0.604256	1
MSTRG.19563.1	138.583	103.033	168.207	1.63256	0.707133	0.604743	1
ENSCHIT00000006296	1.97642	0.764337	2.98649	3.90729	1.96617	0.604935	1
ENSCHIT00000001678	2.26636	0.960132	3.35488	3.49419	1.80496	0.605255	1
ENSCHIT00000003935	1.20427	2.05765	0.493107	0.239645	-2.06103	0.605282	1
ENSCHIT00000002961	20.9494	15.2688	25.6832	1.68207	0.750238	0.605323	1
ENSCHIT00000002843	22.9668	16.6894	28.198	1.68958	0.756666	0.605904	1
ENSCHIT00000010156	28.5413	21.5066	34.4035	1.59968	0.677779	0.605952	1
ENSCHIT00000001974	107.239	82.1105	128.18	1.56107	0.642536	0.606448	1
ENSCHIT00000009836	11.0858	7.63902	13.958	1.8272	0.869636	0.607007	1
ENSCHIT00000001168	2.7205	3.99155	1.66129	0.416202	-1.26465	0.607597	1
ENSCHIT00000004782	1.64594	0.588553	2.52709	4.29374	2.10223	0.607962	1
ENSCHIT00000006754	2.50739	1.14592	3.64195	3.17818	1.6682	0.608027	1
ENSCHIT00000001849	0.729873	0	1.3381	Inf	Inf	0.608179	1
ENSCHIT00000003918	8.19843	5.28181	10.6289	2.01237	1.00889	0.608666	1
ENSCHIT00000002343	2.22127	0.980922	3.2549	3.31821	1.7304	0.608917	1
ENSCHIT00000005425	65.0228	49.5457	77.9204	1.5727	0.653241	0.609006	1
ENSCHIT00000010288	1.17387	2.03563	0.455731	0.223877	-2.15922	0.609731	1
ENSCHIT00000010749	16.4263	11.6337	20.4202	1.75526	0.811681	0.610039	1
ENSCHIT00000000810	8.05138	5.18578	10.4394	2.01308	1.0094	0.61022	1
ENSCHIT00000005144	24.1035	17.5519	29.5632	1.68433	0.752178	0.610534	1
MSTRG.52696.9	11.6809	8.07346	14.6871	1.81918	0.863286	0.610762	1
MSTRG.53346.3	118.422	144.307	96.8518	0.671151	-0.575291	0.610843	1
ENSCHIT00000004802	9.19106	12.0773	6.78588	0.561872	-0.831687	0.611024	1
ENSCHIT00000009797	1.0727	0.196184	1.80312	9.19095	3.20021	0.611169	1
ENSCHIT00000001324	0.721455	0	1.32267	Inf	Inf	0.611176	1
ENSCHIT00000005841	35.3477	43.7041	28.384	0.649457	-0.622693	0.611496	1
ENSCHIT00000006512	2.64255	3.90158	1.59336	0.408388	-1.29199	0.61181	1
ENSCHIT00000009398	7.68286	10	5.75189	0.575187	-0.797898	0.611947	1
ENSCHIT00000007980	9.04862	6.09912	11.5065	1.88659	0.91578	0.612262	1
ENSCHIT00000011207	8.57791	11.1836	6.40651	0.57285	-0.803772	0.612496	1
ENSCHIT00000002060	0.989896	1.78329	0.328738	0.184344	-2.43953	0.612658	1
ENSCHIT00000011030	4.78564	2.93373	6.3289	2.15729	1.10922	0.612963	1
MSTRG.6220.1	61.154	46.085	73.7116	1.59947	0.677595	0.613052	1
ENSCHIT00000010561	31.8557	23.7913	38.576	1.62143	0.69727	0.613057	1
ENSCHIT00000001675	0.716146	0	1.31293	Inf	Inf	0.613083	1
ENSCHIT00000005366	4.77695	2.90947	6.33319	2.17675	1.12218	0.613186	1
ENSCHIT00000003257	29.6446	22.0654	35.9606	1.62973	0.704632	0.613409	1
ENSCHIT00000007400	43.221	32.6049	52.0678	1.59693	0.675301	0.613603	1
ENSCHIT00000007286	39.9682	30.4208	47.9244	1.57538	0.655702	0.613799	1
MSTRG.19465.1	206.451	159.485	245.59	1.5399	0.622838	0.614489	1
ENSCHIT00000006513	7.58412	4.94013	9.78745	1.98121	0.986384	0.614561	1
ENSCHIT00000009714	36.2021	44.577	29.223	0.655562	-0.609196	0.614971	1
ENSCHIT00000004800	1.87277	2.90058	1.01625	0.350362	-1.51308	0.615115	1
ENSCHIT00000009604	15.4723	11.2736	18.9713	1.6828	0.750865	0.615217	1
ENSCHIT00000000870	188.979	146.926	224.023	1.52473	0.608555	0.615229	1
ENSCHIT00000002430	0.974524	1.77937	0.30382	0.170746	-2.55007	0.61542	1
ENSCHIT00000003462	0.70901	0	1.29985	Inf	Inf	0.615666	1
MSTRG.20913.1	385.754	299.697	457.468	1.52643	0.610166	0.615855	1
ENSCHIT00000002502	1.58316	0.557368	2.43799	4.37411	2.12899	0.615976	1
ENSCHIT00000001106	0.707753	0	1.29755	Inf	Inf	0.616123	1
ENSCHIT00000008394	4.29635	2.5177	5.77856	2.29517	1.1986	0.616275	1
MSTRG.39490.1	30.8102	23.2636	37.0991	1.59473	0.67331	0.616284	1
ENSCHIT00000002183	93.3049	122.072	69.3325	0.567966	-0.816124	0.617433	1
ENSCHIT00000009389	7.26686	4.83343	9.29472	1.92301	0.943364	0.617444	1
ENSCHIT00000002187	0.703519	0	1.28978	Inf	Inf	0.617669	1
ENSCHIT00000001993	8.30377	5.69115	10.4809	1.84162	0.880977	0.61787	1
ENSCHIT00000010582	0.702277	0	1.28751	Inf	Inf	0.618124	1
ENSCHIT00000002419	0.957493	1.72408	0.318671	0.184836	-2.43569	0.618523	1
ENSCHIT00000000838	54.0779	66.619	43.627	0.654873	-0.610713	0.618599	1
ENSCHIT00000001405	4.64133	6.28734	3.26966	0.520038	-0.943311	0.619183	1
ENSCHIT00000009877	111.337	86.4857	132.046	1.5268	0.610507	0.619622	1
ENSCHIT00000000895	4.18051	2.52252	5.56217	2.20501	1.14078	0.619834	1
ENSCHIT00000009035	131.788	102.912	155.85	1.5144	0.598744	0.620399	1
ENSCHIT00000008352	0.695576	0	1.27522	Inf	Inf	0.620593	1
ENSCHIT00000005943	44.2317	33.8912	52.8489	1.55937	0.640961	0.622632	1
MSTRG.46740.2	152.955	195.927	117.146	0.597906	-0.74201	0.622927	1
ENSCHIT00000006394	2.45611	3.64004	1.46949	0.403702	-1.30864	0.622966	1
ENSCHIT00000010832	3.70535	2.07544	5.06361	2.43978	1.28675	0.623011	1
ENSCHIT00000001171	4.86754	6.59154	3.43088	0.520497	-0.942039	0.623058	1
ENSCHIT00000005424	55.0433	67.2019	44.9111	0.6683	-0.581431	0.623123	1
ENSCHIT00000006956	266.756	207.333	316.275	1.52545	0.609235	0.623317	1
ENSCHIT00000002378	62.2836	48.0447	74.1493	1.54334	0.626055	0.623998	1
ENSCHIT00000002365	5.17758	3.15338	6.86441	2.17684	1.12224	0.624104	1
ENSCHIT00000009793	5.73062	7.48998	4.2645	0.56936	-0.812586	0.62436	1
ENSCHIT00000010066	18.8595	13.5449	23.2884	1.71934	0.781859	0.624796	1
ENSCHIT00000011258	5.70438	7.64039	4.09104	0.535449	-0.901179	0.624882	1
ENSCHIT00000001872	3.65483	2.04295	4.99806	2.44649	1.29071	0.62492	1
ENSCHIT00000005398	93.3692	72.9574	110.379	1.51292	0.597339	0.625057	1
ENSCHIT00000000782	19.573	24.4834	15.4809	0.632303	-0.661311	0.625155	1
ENSCHIT00000005111	0.683268	0	1.25266	Inf	Inf	0.625183	1
ENSCHIT00000009094	85.9874	66.701	102.059	1.5301	0.613629	0.625387	1
ENSCHIT00000003136	7.35932	4.72085	9.55805	2.02464	1.01767	0.625701	1
MSTRG.52964.1	72.877	55.8756	87.0448	1.55783	0.63954	0.625825	1
ENSCHIT00000008005	16.4454	20.7089	12.8925	0.622559	-0.683717	0.627132	1
ENSCHIT00000001377	2.03734	3.07742	1.17061	0.380387	-1.39446	0.628097	1
ENSCHIT00000010935	3.57177	5.03698	2.35076	0.466701	-1.09943	0.628346	1
ENSCHIT00000005991	5.9074	7.88321	4.26089	0.540501	-0.887631	0.628718	1
ENSCHIT00000005394	0.673886	0	1.23546	Inf	Inf	0.628731	1
ENSCHIT00000005763	2.20213	0.953654	3.24252	3.4001	1.76558	0.628986	1
ENSCHIT00000005426	2.93552	1.57138	4.07231	2.59154	1.37381	0.629056	1
ENSCHIT00000009401	157.466	122.368	186.716	1.52586	0.609621	0.629063	1
ENSCHIT00000009210	11.1035	7.98402	13.7031	1.71632	0.779315	0.62946	1
ENSCHIT00000008168	0.450325	0.990714	0	0	-Inf	0.629924	1
ENSCHIT00000003605	0.450325	0.990714	0	0	-Inf	0.629924	1
ENSCHIT00000005885	0.450325	0.990714	0	0	-Inf	0.629924	1
ENSCHIT00000007981	0.450325	0.990714	0	0	-Inf	0.629924	1
ENSCHIT00000002728	0.450325	0.990714	0	0	-Inf	0.629924	1
ENSCHIT00000001690	0.450325	0.990714	0	0	-Inf	0.629924	1
ENSCHIT00000007727	8.03779	5.35156	10.2763	1.92025	0.941293	0.630204	1
ENSCHIT00000001011	2.18269	0.96108	3.2007	3.33032	1.73566	0.630553	1
ENSCHIT00000010240	9.97469	7.07971	12.3872	1.74967	0.807083	0.630906	1
ENSCHIT00000002930	1.6267	2.54622	0.860426	0.337923	-1.56524	0.631022	1
ENSCHIT00000001109	0.446764	0.98288	0	0	-Inf	0.631424	1
ENSCHIT00000009786	0.445873	0.980922	0	0	-Inf	0.6318	1
ENSCHIT00000006824	0.445873	0.980922	0	0	-Inf	0.6318	1
ENSCHIT00000010283	0.445873	0.980922	0	0	-Inf	0.6318	1
ENSCHIT00000005378	0.445873	0.980922	0	0	-Inf	0.6318	1
ENSCHIT00000001321	0.445873	0.980922	0	0	-Inf	0.6318	1
ENSCHIT00000002758	0.445873	0.980922	0	0	-Inf	0.6318	1
ENSCHIT00000001604	0.445873	0.980922	0	0	-Inf	0.6318	1
ENSCHIT00000006041	0.445873	0.980922	0	0	-Inf	0.6318	1
ENSCHIT00000010573	0.445873	0.980922	0	0	-Inf	0.6318	1
ENSCHIT00000006639	0.445873	0.980922	0	0	-Inf	0.6318	1
ENSCHIT00000007446	0.445873	0.980922	0	0	-Inf	0.6318	1
ENSCHIT00000002138	0.445873	0.980922	0	0	-Inf	0.6318	1
ENSCHIT00000006349	4.35772	5.91625	3.05895	0.517041	-0.951648	0.632111	1
ENSCHIT00000008455	2.62346	3.79011	1.65125	0.435672	-1.19868	0.632385	1
ENSCHIT00000005773	0.698052	1.34451	0.159336	0.118508	-3.07694	0.632437	1
ENSCHIT00000010138	12.6411	9.03691	15.6447	1.7312	0.791769	0.632599	1
ENSCHIT00000007584	0.662881	0	1.21528	Inf	Inf	0.632949	1
ENSCHIT00000004858	7.71675	5.14693	9.85827	1.91537	0.937623	0.633106	1
ENSCHIT00000011226	1.59655	0.580616	2.44317	4.20789	2.0731	0.633783	1
ENSCHIT00000001523	0.440462	0.969017	0	0	-Inf	0.634097	1
ENSCHIT00000007472	5.43006	3.39618	7.12496	2.09793	1.06897	0.634122	1
ENSCHIT00000005250	2.5721	3.73736	1.60105	0.428391	-1.223	0.635111	1
ENSCHIT00000001919	2.12463	0.976902	3.08106	3.15391	1.65714	0.635326	1
ENSCHIT00000009440	32.8221	39.9634	26.871	0.672389	-0.572633	0.635568	1
ENSCHIT00000010284	0.436855	0.96108	0	0	-Inf	0.635639	1
ENSCHIT00000002099	0.436855	0.96108	0	0	-Inf	0.635639	1
ENSCHIT00000002161	0.436855	0.96108	0	0	-Inf	0.635639	1
ENSCHIT00000007991	0.436855	0.96108	0	0	-Inf	0.635639	1
ENSCHIT00000010747	0.436855	0.96108	0	0	-Inf	0.635639	1
ENSCHIT00000002808	0.436601	0.960522	0	0	-Inf	0.635748	1
ENSCHIT00000006322	71.454	56.1856	84.1776	1.49821	0.583236	0.636149	1
ENSCHIT00000001895	1.15444	1.92026	0.516256	0.268846	-1.89515	0.637215	1
ENSCHIT00000006910	67.259	52.1985	79.8095	1.52896	0.612554	0.637397	1
ENSCHIT00000006561	1.15211	1.95179	0.485701	0.248848	-2.00666	0.637542	1
ENSCHIT00000001904	7.28746	4.91463	9.26482	1.88515	0.91468	0.637693	1
ENSCHIT00000001809	0.431876	0.950127	0	0	-Inf	0.637781	1
ENSCHIT00000009967	9.20663	6.42997	11.5205	1.79169	0.841322	0.637805	1
ENSCHIT00000006548	1.90482	2.91455	1.06337	0.364849	-1.45463	0.637991	1
ENSCHIT00000007929	2.21482	3.25725	1.34613	0.413271	-1.27484	0.6385	1
ENSCHIT00000004814	47.8073	58.4783	38.9149	0.665459	-0.587578	0.639298	1
ENSCHIT00000009855	153.276	183.391	128.18	0.698942	-0.516756	0.640472	1
ENSCHIT00000000767	3.80945	2.33231	5.04039	2.16112	1.11178	0.640694	1
ENSCHIT00000001597	1.12911	1.9012	0.485701	0.25547	-1.96877	0.640785	1
ENSCHIT00000009805	32.8294	24.8792	39.4545	1.58584	0.665249	0.640807	1
ENSCHIT00000010684	58.9574	45.8186	69.9064	1.52572	0.609493	0.6409	1
MSTRG.4266.1	16.75	21.6215	12.6904	0.586935	-0.768727	0.641301	1
ENSCHIT00000001034	7.90819	5.51835	9.89971	1.79396	0.843149	0.641362	1
ENSCHIT00000010116	0.422249	0.928947	0	0	-Inf	0.64197	1
ENSCHIT00000007567	0.422249	0.928947	0	0	-Inf	0.64197	1
ENSCHIT00000009637	0.422249	0.928947	0	0	-Inf	0.64197	1
MSTRG.33148.1	442.15	528.32	370.343	0.700982	-0.512551	0.642038	1
ENSCHIT00000010545	3.59943	2.14215	4.81383	2.24719	1.16812	0.642207	1
ENSCHIT00000001245	14.9548	10.7824	18.4318	1.70943	0.773516	0.642891	1
ENSCHIT00000006181	61.7799	48.1421	73.1448	1.51935	0.603457	0.64304	1
ENSCHIT00000006059	26.8282	32.6842	21.9482	0.671523	-0.574491	0.643138	1
ENSCHIT00000009774	4.17081	5.71837	2.88118	0.503847	-0.988943	0.643224	1
MSTRG.21581.1	297.98	236.516	349.2	1.47643	0.562117	0.64339	1
ENSCHIT00000001295	1.02629	0.192216	1.72135	8.95528	3.16274	0.643567	1
ENSCHIT00000004952	5.00915	6.63241	3.65643	0.551298	-0.859096	0.643628	1
ENSCHIT00000007477	0.418055	0.919722	0	0	-Inf	0.643815	1
ENSCHIT00000008115	1.23699	0.351569	1.97483	5.6172	2.48985	0.64387	1
ENSCHIT00000005932	4.50708	6.0564	3.21599	0.531006	-0.913201	0.644119	1
ENSCHIT00000010733	6.62869	8.59414	4.99083	0.580725	-0.784073	0.644143	1
ENSCHIT00000008116	12.0825	8.63583	14.9547	1.7317	0.792188	0.644266	1
ENSCHIT00000009476	40.4617	31.3626	48.0444	1.5319	0.615323	0.644883	1
ENSCHIT00000003473	1.01889	0.185789	1.71314	9.22085	3.2049	0.645204	1
ENSCHIT00000002386	28.9644	22.5592	34.3021	1.52054	0.604583	0.645901	1
ENSCHIT00000006872	38.2735	45.6443	32.1311	0.703946	-0.506463	0.646008	1
ENSCHIT00000001078	4.41533	2.75246	5.80106	2.10759	1.0756	0.646044	1
ENSCHIT00000002021	19.432	14.2437	23.7556	1.6678	0.737948	0.646283	1
ENSCHIT00000002247	69.3198	54.5567	81.6224	1.4961	0.581209	0.646301	1
ENSCHIT00000006114	7.66445	9.88643	5.81279	0.587956	-0.766219	0.646509	1
ENSCHIT00000002069	13.3351	9.78925	16.29	1.66408	0.734721	0.647117	1
ENSCHIT00000006521	8.35403	10.6795	6.41614	0.60079	-0.735066	0.647328	1
ENSCHIT00000008089	5.40296	3.49957	6.98911	1.99713	0.997931	0.647472	1
ENSCHIT00000003699	6.77009	8.74416	5.12504	0.586111	-0.770755	0.64821	1
ENSCHIT00000007999	644.9	513.557	754.352	1.46888	0.554713	0.649256	1
ENSCHIT00000007976	101.578	80.6597	119.01	1.47545	0.56116	0.649311	1
ENSCHIT00000010030	8.98698	6.28436	11.2392	1.78843	0.838697	0.649329	1
ENSCHIT00000010023	12.2518	8.66432	15.2414	1.7591	0.814838	0.649971	1
ENSCHIT00000001322	71.5144	56.3114	84.1835	1.49496	0.580109	0.650148	1
MSTRG.11210.4	381.915	304.367	446.539	1.46711	0.552973	0.650264	1
ENSCHIT00000001085	2.8566	1.5345	3.95835	2.57957	1.36713	0.650392	1
MSTRG.21126.7	83.3805	97.8717	71.3044	0.72855	-0.4569	0.650794	1
ENSCHIT00000003196	23.5239	17.7198	28.3607	1.60051	0.678533	0.650808	1
ENSCHIT00000010005	28.7737	22.1243	34.3148	1.551	0.633196	0.650833	1
ENSCHIT00000007725	7.70625	9.77805	5.97974	0.611547	-0.709464	0.651331	1
ENSCHIT00000001673	64.7678	50.5789	76.5918	1.5143	0.598655	0.651345	1
MSTRG.25446.2	18.2262	22.5596	14.615	0.64784	-0.62629	0.651764	1
ENSCHIT00000005766	0.39951	0.878922	0	0	-Inf	0.652118	1
ENSCHIT00000000794	0.39951	0.878922	0	0	-Inf	0.652118	1
ENSCHIT00000006573	0.39951	0.878922	0	0	-Inf	0.652118	1
ENSCHIT00000009262	0.39951	0.878922	0	0	-Inf	0.652118	1
MSTRG.21126.2	39.6117	32.0053	45.9505	1.43572	0.52177	0.652535	1
ENSCHIT00000005503	8.64562	6.21402	10.6719	1.7174	0.780225	0.652827	1
ENSCHIT00000007498	3.88636	2.26557	5.23701	2.31156	1.20887	0.653357	1
ENSCHIT00000001844	41.0313	32.0459	48.5191	1.51405	0.598411	0.653561	1
ENSCHIT00000001398	15.7834	11.5846	19.2825	1.66449	0.735084	0.653694	1
ENSCHIT00000008234	6.80322	4.61318	8.62826	1.87035	0.903306	0.654268	1
ENSCHIT00000009142	0.665822	0	1.22067	Inf	Inf	0.654665	1
ENSCHIT00000009730	33.363	25.8374	39.6343	1.53399	0.617287	0.654741	1
ENSCHIT00000006777	2.57539	1.30053	3.63777	2.79716	1.48396	0.65479	1
ENSCHIT00000001210	10.1553	7.30569	12.53	1.71511	0.778299	0.654792	1
ENSCHIT00000008399	1.31391	2.06855	0.685046	0.331172	-1.59435	0.655938	1
ENSCHIT00000010127	0.968861	0.185789	1.62142	8.7272	3.12552	0.656566	1
ENSCHIT00000009193	1.30806	2.11293	0.637342	0.301639	-1.7291	0.656603	1
ENSCHIT00000003237	1.58278	0.588553	2.41131	4.09701	2.03457	0.656765	1
ENSCHIT00000005822	2.73207	1.4563	3.79522	2.60607	1.38187	0.657097	1
ENSCHIT00000001411	1.95167	2.86117	1.19376	0.417228	-1.26109	0.657216	1
ENSCHIT00000001139	10.6018	7.60534	13.0989	1.72233	0.784364	0.657264	1
MSTRG.3465.4	92.0589	73.2164	107.761	1.47181	0.557594	0.657285	1
ENSCHIT00000002193	23.7563	18.0491	28.5124	1.57971	0.659663	0.657328	1
ENSCHIT00000001096	30.5784	23.5055	36.4724	1.55165	0.633807	0.657588	1
ENSCHIT00000010753	36.2698	28.17	43.0196	1.52714	0.610832	0.658599	1
ENSCHIT00000006189	88.2608	105.018	74.2966	0.707467	-0.499266	0.65866	1
ENSCHIT00000003888	0.654899	0	1.20065	Inf	Inf	0.658728	1
ENSCHIT00000009195	1.56634	0.588553	2.38116	4.04579	2.01642	0.658762	1
ENSCHIT00000009365	1.28808	2.02306	0.675591	0.333945	-1.58232	0.658896	1
ENSCHIT00000009974	93.1239	74.2234	108.874	1.46685	0.552718	0.659577	1
ENSCHIT00000010432	73.3813	58.0938	86.1209	1.48245	0.56798	0.659723	1
ENSCHIT00000002233	76.4328	60.7352	89.5143	1.47385	0.559585	0.660438	1
ENSCHIT00000005858	10.4238	7.46343	12.8908	1.7272	0.788433	0.660755	1
ENSCHIT00000002151	0.872106	1.53623	0.318671	0.207437	-2.26925	0.660771	1
ENSCHIT00000002525	3.32607	4.56781	2.29129	0.501617	-0.995343	0.660814	1
ENSCHIT00000000780	5.44686	3.46818	7.09577	2.04596	1.03278	0.660919	1
ENSCHIT00000009527	30.2537	23.3997	35.9654	1.53701	0.620123	0.661409	1
ENSCHIT00000002648	51.0594	39.6623	60.557	1.52681	0.610525	0.661578	1
ENSCHIT00000007074	3.49356	2.06296	4.68573	2.27136	1.18356	0.661992	1
ENSCHIT00000003916	11.298	8.40758	13.7066	1.63027	0.705111	0.663104	1
ENSCHIT00000009147	1.52928	0.594429	2.30832	3.88326	1.95727	0.663343	1
ENSCHIT00000002948	13.8321	10.1631	16.8895	1.66185	0.732794	0.663808	1
ENSCHIT00000002197	6.10499	4.16853	7.71871	1.85166	0.88882	0.663866	1
ENSCHIT00000001413	36.824	29.0809	43.2766	1.48815	0.573517	0.663991	1
MSTRG.12626.1	592.215	474.954	689.933	1.45263	0.538668	0.664069	1
ENSCHIT00000006600	0.640386	0	1.17404	Inf	Inf	0.664215	1
ENSCHIT00000009255	0.640217	0	1.17373	Inf	Inf	0.664279	1
ENSCHIT00000006651	434.888	346.609	508.454	1.46694	0.55281	0.664424	1
ENSCHIT00000002047	2.00838	0.898932	2.93291	3.26266	1.70605	0.664534	1
ENSCHIT00000005705	0.851098	1.48386	0.323801	0.218216	-2.19617	0.664615	1
ENSCHIT00000003055	1.99351	0.878922	2.92234	3.32491	1.73332	0.665805	1
ENSCHIT00000008107	37.132	29.1501	43.7837	1.50201	0.586894	0.666076	1
MSTRG.6470.6	496.918	400.835	576.987	1.43946	0.525531	0.666178	1
MSTRG.29426.1	323.544	260.154	376.37	1.44672	0.532781	0.666259	1
ENSCHIT00000001600	0.635044	0	1.16425	Inf	Inf	0.666261	1
ENSCHIT00000000792	0.634393	0	1.16305	Inf	Inf	0.666511	1
ENSCHIT00000006894	4.19272	2.59506	5.5241	2.12869	1.08997	0.666846	1
ENSCHIT00000009519	62.3186	48.8812	73.5164	1.50398	0.588786	0.667163	1
ENSCHIT00000010492	2.11681	3.05126	1.3381	0.43854	-1.18922	0.667357	1
ENSCHIT00000010656	29.2471	22.8934	34.5418	1.50881	0.593413	0.667687	1
ENSCHIT00000005254	30.7644	24.1668	36.2623	1.5005	0.585442	0.667695	1
ENSCHIT00000006267	3.46645	4.8918	2.27865	0.46581	-1.10218	0.667765	1
ENSCHIT00000011223	3.0406	1.75365	4.11306	2.34543	1.22985	0.667943	1
ENSCHIT00000002852	342.043	276.38	396.761	1.43556	0.521617	0.668029	1
ENSCHIT00000006486	21.9616	16.7684	26.2892	1.56779	0.64873	0.66832	1
ENSCHIT00000005469	69.0221	82.3426	57.9217	0.703423	-0.507535	0.668744	1
ENSCHIT00000001458	7.36532	5.03027	9.31119	1.85103	0.888328	0.668832	1
ENSCHIT00000001602	10.9967	8.31541	13.2311	1.59116	0.670075	0.669032	1
ENSCHIT00000003931	0.627591	0	1.15058	Inf	Inf	0.66914	1
ENSCHIT00000008225	7.27394	5.16341	9.03272	1.74937	0.806837	0.669823	1
ENSCHIT00000006229	1.20747	0.396286	1.88345	4.75275	2.24876	0.670245	1
ENSCHIT00000010869	0.623933	0	1.14388	Inf	Inf	0.670563	1
ENSCHIT00000001886	16.6738	12.6823	20.0001	1.577	0.657182	0.670727	1
MSTRG.21131.3	47.7699	56.8887	40.171	0.706134	-0.501986	0.670967	1
ENSCHIT00000003797	4.44917	5.89986	3.24026	0.549209	-0.864573	0.671367	1
ENSCHIT00000009670	2.36725	3.3384	1.55795	0.466677	-1.0995	0.671613	1
MSTRG.21579.3	26.3003	17.598	33.5522	1.90659	0.930996	0.671814	1
ENSCHIT00000009795	0.618165	0	1.1333	Inf	Inf	0.672821	1
ENSCHIT00000008254	0.618165	0	1.1333	Inf	Inf	0.672821	1
ENSCHIT00000006885	0.618165	0	1.1333	Inf	Inf	0.672821	1
ENSCHIT00000007825	0.618165	0	1.1333	Inf	Inf	0.672821	1
ENSCHIT00000010494	14.9334	18.216	12.198	0.669628	-0.578569	0.673694	1
ENSCHIT00000011431	1.4471	0.527353	2.21355	4.19747	2.06952	0.673903	1
ENSCHIT00000004943	0.613035	0	1.1239	Inf	Inf	0.674844	1
ENSCHIT00000003273	146.309	117.829	170.042	1.44312	0.529191	0.674905	1
ENSCHIT00000005015	1.07955	1.78329	0.493107	0.276516	-1.85457	0.674998	1
ENSCHIT00000011372	0.612569	0	1.12304	Inf	Inf	0.675029	1
ENSCHIT00000003641	2.80934	3.9331	1.87287	0.476183	-1.07041	0.675044	1
ENSCHIT00000006979	16.0634	12.1922	19.2894	1.58211	0.661849	0.675302	1
ENSCHIT00000009390	26.5747	32.1717	21.9105	0.681048	-0.554171	0.67553	1
ENSCHIT00000009187	2.79409	3.93276	1.8452	0.469187	-1.09177	0.675705	1
ENSCHIT00000005535	3.68519	2.23142	4.89666	2.19441	1.13384	0.675868	1
ENSCHIT00000009057	1.07169	1.72994	0.523146	0.302406	-1.72544	0.676057	1
ENSCHIT00000005600	9.57531	11.8812	7.65373	0.644188	-0.634447	0.676122	1
MSTRG.50944.1	40.6322	48.5384	34.0437	0.701377	-0.511738	0.676162	1
ENSCHIT00000005446	124.811	145.791	107.327	0.736165	-0.441899	0.676449	1
ENSCHIT00000001422	59.1279	72.0453	48.3633	0.671291	-0.574991	0.67663	1
ENSCHIT00000010891	0.608372	0	1.11535	Inf	Inf	0.676695	1
ENSCHIT00000011086	0.608372	0	1.11535	Inf	Inf	0.676695	1
ENSCHIT00000010626	0.608372	0	1.11535	Inf	Inf	0.676695	1
ENSCHIT00000003832	5.29891	3.68393	6.64473	1.80371	0.850966	0.676728	1
ENSCHIT00000008231	22.3407	27.2109	18.2823	0.671872	-0.573742	0.677042	1
ENSCHIT00000002266	180.011	145.358	208.889	1.43706	0.523125	0.677102	1
ENSCHIT00000007751	4.91076	6.45986	3.61985	0.56036	-0.835574	0.677213	1
MSTRG.27661.1	252.407	205.971	291.104	1.41332	0.499092	0.677313	1
ENSCHIT00000002108	377.331	305.821	436.922	1.42868	0.514686	0.677352	1
ENSCHIT00000001899	133.641	109.22	153.992	1.40993	0.495623	0.677594	1
ENSCHIT00000006955	9.52973	6.97129	11.6618	1.67283	0.742287	0.678086	1
ENSCHIT00000009173	1.68243	2.49899	1.00196	0.400945	-1.31852	0.678724	1
ENSCHIT00000002850	47.4988	37.3683	55.9409	1.49702	0.58209	0.678911	1
ENSCHIT00000002677	43.3676	34.1884	51.0169	1.49223	0.57747	0.679296	1
ENSCHIT00000007459	3.46782	2.04563	4.65297	2.27459	1.1856	0.679412	1
ENSCHIT00000005887	19.7397	15.0567	23.6422	1.57021	0.65096	0.679444	1
ENSCHIT00000001973	7.9926	5.67093	9.92733	1.75056	0.80782	0.68084	1
ENSCHIT00000010997	32.5148	22.9896	40.4524	1.7596	0.815248	0.680963	1
ENSCHIT00000008058	22.3671	17.6698	26.2815	1.48737	0.572764	0.681598	1
ENSCHIT00000003227	1.03005	1.68328	0.485701	0.288544	-1.79313	0.681771	1
ENSCHIT00000001672	15.9435	12.0169	19.2157	1.59905	0.677219	0.68197	1
ENSCHIT00000004938	2.25041	1.18293	3.13998	2.65441	1.40839	0.682171	1
ENSCHIT00000010210	10.0419	7.22247	12.3914	1.71567	0.778771	0.682494	1
ENSCHIT00000007278	32.4437	25.8852	37.9092	1.46451	0.550417	0.682847	1
ENSCHIT00000000886	0.610367	1.13631	0.172085	0.151443	-2.72316	0.683121	1
MSTRG.7743.1	35.453	41.0859	30.7588	0.748646	-0.417644	0.684098	1
MSTRG.33792.2	1275.3	1487.63	1098.35	0.738319	-0.437684	0.684107	1
ENSCHIT00000009479	2.21092	1.12178	3.11854	2.77999	1.47508	0.684941	1
ENSCHIT00000005313	1.00447	1.58206	0.523146	0.330674	-1.59652	0.685372	1
ENSCHIT00000003796	6.24133	4.24958	7.90112	1.85927	0.894738	0.68588	1
MSTRG.51366.1	78.6172	64.8779	90.0665	1.38825	0.473264	0.686035	1
ENSCHIT00000003325	17.7795	13.8666	21.0402	1.51733	0.601533	0.686902	1
ENSCHIT00000009775	179.19	210.153	153.388	0.72989	-0.454248	0.687204	1
ENSCHIT00000009486	36.5356	28.9454	42.8607	1.48075	0.566324	0.687329	1
ENSCHIT00000002109	0.580021	0	1.06337	Inf	Inf	0.688202	1
ENSCHIT00000005463	28.0165	22.0716	32.9705	1.4938	0.578984	0.688246	1
ENSCHIT00000010537	10.6095	12.9261	8.67901	0.671435	-0.57468	0.688597	1
MSTRG.39706.1	640.733	531.581	731.692	1.37645	0.460949	0.689273	1
ENSCHIT00000009060	51.154	41.2165	59.4353	1.44203	0.528099	0.689482	1
ENSCHIT00000010349	0.929232	0.185789	1.54877	8.33615	3.05938	0.689867	1
ENSCHIT00000002026	0.583064	1.09154	0.159336	0.145973	-2.77622	0.690151	1
ENSCHIT00000005431	12.9092	9.85985	15.4503	1.56699	0.647995	0.690254	1
ENSCHIT00000005375	1199.18	983.277	1379.11	1.40256	0.488065	0.690501	1
ENSCHIT00000008501	3.33628	4.43519	2.42052	0.545754	-0.873677	0.691245	1
MSTRG.28627.1	303.322	353.097	261.843	0.741559	-0.431367	0.691568	1
ENSCHIT00000009870	1.80627	2.63536	1.11535	0.423224	-1.24051	0.691833	1
ENSCHIT00000009685	1.80534	2.6362	1.11296	0.422182	-1.24406	0.691897	1
MSTRG.21630.1	70.6494	57.998	81.1922	1.39992	0.485339	0.691993	1
ENSCHIT00000003631	19.7456	15.4744	23.305	1.50603	0.590752	0.692451	1
ENSCHIT00000002242	10.3897	7.73875	12.5988	1.62802	0.703116	0.692889	1
ENSCHIT00000002086	1.47514	0.588553	2.21396	3.7617	1.91138	0.692903	1
ENSCHIT00000003657	2.56533	3.47405	1.80806	0.520446	-0.942179	0.693233	1
ENSCHIT00000003489	1.22172	1.86572	0.685046	0.367175	-1.44546	0.69346	1
ENSCHIT00000006240	13.0268	16.0287	10.5253	0.656652	-0.606798	0.693828	1
ENSCHIT00000005323	69.121	80.5312	59.6125	0.740241	-0.433933	0.69388	1
ENSCHIT00000007919	1.21505	1.90831	0.637342	0.333983	-1.58215	0.694189	1
MSTRG.37027.1	606.047	696.27	530.862	0.762437	-0.39131	0.694505	1
MSTRG.41736.1	948.314	782.935	1086.13	1.38726	0.472233	0.694664	1
ENSCHIT00000007703	2.06475	2.93674	1.3381	0.455642	-1.13403	0.694748	1
ENSCHIT00000010221	12.7907	9.77505	15.3037	1.56559	0.646704	0.694817	1
ENSCHIT00000006551	4.51496	5.85302	3.39991	0.58088	-0.783688	0.694839	1
MSTRG.5020.1	1954.13	1614.82	2236.89	1.38522	0.470115	0.694872	1
MSTRG.11459.3	3.54376	4.58113	2.67929	0.584853	-0.773854	0.694899	1
ENSCHIT00000001251	21.8806	17.2702	25.7227	1.48943	0.574761	0.695333	1
MSTRG.30251.1	406.477	335.943	465.256	1.38493	0.469809	0.695498	1
ENSCHIT00000006183	26.9534	21.5891	31.4236	1.45553	0.541549	0.695853	1
ENSCHIT00000007471	62.6907	51.1323	72.3227	1.41442	0.500215	0.696039	1
ENSCHIT00000002628	40.6171	47.4243	34.9445	0.736849	-0.440558	0.69605	1
ENSCHIT00000000819	0.36026	0.792571	0	0	-Inf	0.697399	1
ENSCHIT00000007113	0.36026	0.792571	0	0	-Inf	0.697399	1
ENSCHIT00000009987	0.36026	0.792571	0	0	-Inf	0.697399	1
ENSCHIT00000011181	0.36026	0.792571	0	0	-Inf	0.697399	1
ENSCHIT00000008030	0.36026	0.792571	0	0	-Inf	0.697399	1
MSTRG.43270.1	4.7335	6.00127	3.67702	0.612707	-0.70673	0.697529	1
ENSCHIT00000003754	14.3041	11.071	16.9982	1.53538	0.618593	0.697618	1
ENSCHIT00000003602	6.29135	4.55729	7.73639	1.69759	0.763487	0.697724	1
MSTRG.15680.1	314.466	258.045	361.484	1.40086	0.48631	0.697758	1
ENSCHIT00000003344	101.212	117.474	87.66	0.746208	-0.422351	0.697849	1
ENSCHIT00000006524	39.039	31.5951	45.2422	1.43194	0.517966	0.698019	1
ENSCHIT00000006730	15.3872	11.8573	18.3288	1.54579	0.628345	0.69826	1
ENSCHIT00000009533	34.6314	27.4619	40.606	1.47863	0.564263	0.698375	1
MSTRG.14936.1	40.4576	32.6252	46.9845	1.44013	0.526198	0.698712	1
ENSCHIT00000001881	0.356699	0.784737	0	0	-Inf	0.698941	1
ENSCHIT00000005719	0.356699	0.784737	0	0	-Inf	0.698941	1
ENSCHIT00000005609	0.356699	0.784737	0	0	-Inf	0.698941	1
ENSCHIT00000009328	91.9426	75.7866	105.406	1.39083	0.475941	0.699709	1
ENSCHIT00000010904	63.8765	51.7343	73.9949	1.43029	0.516303	0.699721	1
ENSCHIT00000005496	1.42077	0.576648	2.1242	3.6837	1.88115	0.699732	1
ENSCHIT00000009875	0.354645	0.780218	0	0	-Inf	0.699835	1
ENSCHIT00000002103	2.46736	1.387	3.36767	2.42802	1.27978	0.699966	1
ENSCHIT00000005828	2.27959	3.15658	1.54877	0.490648	-1.02724	0.700247	1
ENSCHIT00000006493	4.79451	3.25461	6.07777	1.86743	0.901057	0.700395	1
ENSCHIT00000007926	1.16704	0.351569	1.84661	5.25248	2.393	0.700442	1
ENSCHIT00000009673	0.353091	0.776801	0	0	-Inf	0.700512	1
ENSCHIT00000007147	2.6004	1.46943	3.54288	2.41105	1.26966	0.700691	1
ENSCHIT00000002232	22.0783	17.8454	25.6056	1.43486	0.520905	0.701248	1
ENSCHIT00000005852	32.6699	25.8067	38.3892	1.48757	0.572958	0.701803	1
ENSCHIT00000005213	3.32249	2.01367	4.41318	2.19161	1.13199	0.701873	1
ENSCHIT00000002121	1.15822	0.371579	1.81375	4.88121	2.28724	0.701918	1
ENSCHIT00000006127	0.349484	0.768864	0	0	-Inf	0.702093	1
ENSCHIT00000002447	0.349484	0.768864	0	0	-Inf	0.702093	1
ENSCHIT00000001576	0.349484	0.768864	0	0	-Inf	0.702093	1
ENSCHIT00000003097	0.349484	0.768864	0	0	-Inf	0.702093	1
ENSCHIT00000002672	0.349484	0.768864	0	0	-Inf	0.702093	1
ENSCHIT00000010124	0.349484	0.768864	0	0	-Inf	0.702093	1
ENSCHIT00000007719	3.93655	5.05782	3.00216	0.593568	-0.752515	0.702295	1
ENSCHIT00000007447	2.42683	1.387	3.29336	2.37445	1.24759	0.702343	1
ENSCHIT00000010888	70.587	81.8823	61.1743	0.7471	-0.420626	0.702628	1
ENSCHIT00000005346	47.3206	38.4201	54.7378	1.42472	0.510676	0.702662	1
ENSCHIT00000001648	24.9491	19.7941	29.245	1.47746	0.563121	0.702678	1
ENSCHIT00000005690	1111.35	923.162	1268.17	1.37372	0.458089	0.703109	1
ENSCHIT00000001173	0.800675	1.34848	0.344171	0.255228	-1.97014	0.703135	1
ENSCHIT00000006474	156.331	182.228	134.751	0.739462	-0.435452	0.703199	1
ENSCHIT00000005832	9.68561	7.37997	11.607	1.57277	0.653305	0.703377	1
ENSCHIT00000002250	0.798991	1.36922	0.323801	0.236485	-2.08018	0.703425	1
ENSCHIT00000007805	0.79887	1.36872	0.323995	0.236714	-2.07878	0.703445	1
MSTRG.15685.1	69.5956	79.44	61.3919	0.772808	-0.371818	0.703631	1
ENSCHIT00000000929	1.14765	0.396286	1.77379	4.47605	2.16223	0.703699	1
ENSCHIT00000003789	0.793068	1.32623	0.348764	0.262974	-1.92701	0.704446	1
ENSCHIT00000009086	67.6418	55.3122	77.9165	1.40867	0.49433	0.704655	1
ENSCHIT00000010056	22.3992	18.0358	26.0354	1.44355	0.529617	0.704687	1
ENSCHIT00000008243	0.791441	1.32265	0.348764	0.263685	-1.92311	0.704727	1
ENSCHIT00000006335	4.17114	5.47131	3.08767	0.564338	-0.825368	0.704773	1
ENSCHIT00000001696	2.1852	3.06245	1.45415	0.474834	-1.0745	0.705131	1
ENSCHIT00000007967	5.23272	3.69415	6.51485	1.76356	0.818489	0.705244	1
ENSCHIT00000010101	1.38291	2.06508	0.814439	0.394386	-1.34232	0.705908	1
ENSCHIT00000002803	3.79828	4.94013	2.84674	0.576249	-0.795236	0.705992	1
ENSCHIT00000006248	47.0352	38.3559	54.268	1.41485	0.500654	0.706361	1
ENSCHIT00000010021	18.9649	14.9728	22.2916	1.48881	0.57416	0.706458	1
ENSCHIT00000011105	0.781383	1.30053	0.348764	0.268172	-1.89877	0.706477	1
ENSCHIT00000009481	13.4736	10.4705	15.9761	1.52582	0.609581	0.706583	1
ENSCHIT00000001045	28.242	22.6022	32.9419	1.45747	0.543464	0.706813	1
ENSCHIT00000009360	0.337799	0.743157	0	0	-Inf	0.707275	1
ENSCHIT00000002923	0.337799	0.743157	0	0	-Inf	0.707275	1
ENSCHIT00000007129	228.821	190.449	260.798	1.36939	0.453532	0.70733	1
ENSCHIT00000003821	5.247	6.72607	4.01444	0.596848	-0.744564	0.707619	1
ENSCHIT00000003254	2.18335	1.1652	3.0318	2.60196	1.3796	0.7077	1
ENSCHIT00000006256	11.3525	13.9214	9.21181	0.661702	-0.595747	0.707948	1
ENSCHIT00000010469	96.0409	109.345	84.954	0.776935	-0.364135	0.708262	1
ENSCHIT00000005479	27.9902	22.3201	32.7153	1.46573	0.551619	0.708526	1
ENSCHIT00000006965	323.97	269.505	369.358	1.3705	0.454707	0.70867	1
ENSCHIT00000002098	4.33364	5.56987	3.30345	0.593094	-0.753668	0.708831	1
ENSCHIT00000002465	10.2272	12.2072	8.57729	0.702643	-0.509137	0.708848	1
ENSCHIT00000006494	121.178	99.6609	139.108	1.39581	0.481107	0.709415	1
ENSCHIT00000006281	3.02908	1.89495	3.97419	2.09725	1.0685	0.709889	1
ENSCHIT00000002637	2.14698	1.1652	2.96513	2.54474	1.34752	0.710202	1
ENSCHIT00000001176	0.758634	1.27129	0.331421	0.260696	-1.93956	0.710493	1
ENSCHIT00000001080	2.14124	1.11591	2.99568	2.68453	1.42467	0.710601	1
ENSCHIT00000003551	1.10741	0.371579	1.7206	4.63051	2.21117	0.710622	1
ENSCHIT00000006292	0.328881	0.723538	0	0	-Inf	0.711296	1
ENSCHIT00000005802	28.0696	33.1143	23.8657	0.720705	-0.47252	0.711503	1
ENSCHIT00000002777	50.7815	58.8526	44.0556	0.748576	-0.417779	0.711588	1
ENSCHIT00000004799	489.316	559.89	430.504	0.768908	-0.379117	0.711719	1
ENSCHIT00000007172	18.0211	21.3923	15.2118	0.711087	-0.491902	0.711955	1
ENSCHIT00000002925	11.8906	14.2875	9.89309	0.692428	-0.530264	0.712347	1
MSTRG.34505.1	119.985	99.1437	137.352	1.38538	0.470283	0.712414	1
ENSCHIT00000000957	6.73376	8.23167	5.4855	0.666389	-0.585563	0.712671	1
ENSCHIT00000007530	14.8531	17.8241	12.3772	0.69441	-0.526141	0.712812	1
ENSCHIT00000002638	21.267	17.0121	24.8127	1.45854	0.54452	0.71333	1
ENSCHIT00000010540	18.4695	14.6066	21.6886	1.48485	0.570318	0.713391	1
ENSCHIT00000001147	2.83603	1.72994	3.75778	2.1722	1.11915	0.714129	1
ENSCHIT00000002655	9.46187	7.26799	11.2901	1.5534	0.635432	0.714298	1
ENSCHIT00000009872	1.563	2.26653	0.976729	0.430935	-1.21446	0.714637	1
ENSCHIT00000002379	65.5661	53.7365	75.4241	1.40359	0.489125	0.715446	1
ENSCHIT00000009975	10217	11373.6	9253.12	0.813563	-0.297674	0.715473	1
ENSCHIT00000009436	0.319608	0.703138	0	0	-Inf	0.715539	1
ENSCHIT00000008489	0.319608	0.703138	0	0	-Inf	0.715539	1
ENSCHIT00000009194	8.85586	6.85676	10.5218	1.53451	0.61778	0.715971	1
ENSCHIT00000009325	1.89244	0.968356	2.66251	2.74952	1.45918	0.716705	1
ENSCHIT00000009594	0.9893	1.54868	0.523146	0.3378	-1.56576	0.717191	1
ENSCHIT00000010310	22.2765	18.0278	25.8172	1.43208	0.518113	0.718065	1
ENSCHIT00000005097	3.41528	4.44206	2.55963	0.576225	-0.795295	0.718371	1
MSTRG.23025.1	19.1855	22.7512	16.2141	0.712668	-0.488698	0.718637	1
ENSCHIT00000001798	33.725	27.9917	38.5028	1.37551	0.459965	0.718761	1
MSTRG.31455.1	25.373	29.716	21.7538	0.732057	-0.449972	0.7189	1
ENSCHIT00000005124	0.975635	1.57279	0.478007	0.303923	-1.71822	0.718932	1
ENSCHIT00000011396	0.565243	0	1.03628	Inf	Inf	0.71956	1
MSTRG.39029.1	585.525	493.711	662.037	1.34094	0.423244	0.71966	1
ENSCHIT00000007861	12.6384	14.7393	10.8876	0.73868	-0.436979	0.719858	1
ENSCHIT00000009522	3.97052	2.71608	5.01588	1.84674	0.884977	0.719947	1
MSTRG.20998.1	213.641	245.383	187.19	0.762849	-0.390531	0.719948	1
ENSCHIT00000003583	21.9786	17.6212	25.6097	1.45334	0.539376	0.720313	1
ENSCHIT00000009178	0.563188	0	1.03251	Inf	Inf	0.720381	1
ENSCHIT00000003226	0.563188	0	1.03251	Inf	Inf	0.720381	1
ENSCHIT00000001978	0.962214	1.52181	0.495886	0.325853	-1.61771	0.720659	1
ENSCHIT00000009734	3.42946	4.61318	2.44302	0.529574	-0.917096	0.720742	1
ENSCHIT00000002120	0.961411	1.52338	0.493107	0.323694	-1.6273	0.720763	1
ENSCHIT00000002913	1.76321	2.52252	1.13045	0.448144	-1.15797	0.720851	1
ENSCHIT00000009326	12.8585	15.387	10.7514	0.698736	-0.51718	0.720861	1
MSTRG.45625.1	139.642	116.792	158.684	1.35868	0.442207	0.722035	1
ENSCHIT00000001243	0.951299	1.47335	0.516256	0.350396	-1.51294	0.722077	1
ENSCHIT00000005238	3.5918	4.60225	2.74975	0.597479	-0.74304	0.722117	1
ENSCHIT00000005475	44.7578	36.6515	51.5129	1.40548	0.491061	0.722799	1
ENSCHIT00000006290	0.945428	1.4971	0.485701	0.324428	-1.62403	0.722845	1
ENSCHIT00000005462	10.1154	12.0186	8.52938	0.709684	-0.494752	0.723112	1
ENSCHIT00000009090	31.6061	37.0963	27.0309	0.728668	-0.456666	0.723242	1
MSTRG.21131.2	72.5717	59.4947	83.4692	1.40297	0.488482	0.723574	1
ENSCHIT00000000925	20.3245	16.162	23.7933	1.47218	0.557955	0.723708	1
ENSCHIT00000009759	30.3675	34.9352	26.5611	0.760294	-0.39537	0.723738	1
ENSCHIT00000007117	2.41726	1.387	3.27581	2.3618	1.23989	0.723907	1
ENSCHIT00000002126	78.6441	90.5247	68.7435	0.75939	-0.397088	0.724923	1
ENSCHIT00000009866	21.219	17.2221	24.5497	1.42548	0.511449	0.725069	1
ENSCHIT00000005119	1.615	0.751933	2.33422	3.1043	1.63427	0.725401	1
ENSCHIT00000005607	4.36132	3.01947	5.47953	1.81473	0.859755	0.725476	1
ENSCHIT00000001392	0.550561	0	1.00936	Inf	Inf	0.725478	1
ENSCHIT00000010029	5.14734	6.41498	4.09098	0.637723	-0.648998	0.725664	1
ENSCHIT00000000894	0.548858	0	1.00624	Inf	Inf	0.726172	1
ENSCHIT00000001921	7.17657	5.37429	8.67848	1.61481	0.691369	0.726261	1
ENSCHIT00000004812	1.40352	0.576648	2.09258	3.62888	1.85952	0.726407	1
ENSCHIT00000001197	0.918285	1.47335	0.455731	0.309316	-1.69285	0.72644	1
ENSCHIT00000004837	10.7513	12.8586	8.99522	0.699551	-0.5155	0.726614	1
ENSCHIT00000002369	1.60255	0.763947	2.30139	3.0125	1.59096	0.726655	1
ENSCHIT00000006125	3.71545	2.43997	4.77835	1.95836	0.96965	0.726918	1
ENSCHIT00000009203	0.546522	0	1.00196	Inf	Inf	0.727127	1
ENSCHIT00000006305	24.8291	29.1702	21.2116	0.727165	-0.459645	0.727376	1
ENSCHIT00000002177	118.329	133.07	106.044	0.7969	-0.32753	0.72801	1
ENSCHIT00000009909	10.8699	8.5334	12.8169	1.50197	0.586857	0.728075	1
ENSCHIT00000003239	13.0717	15.3274	11.1918	0.730184	-0.453669	0.728705	1
ENSCHIT00000000922	2.33154	1.36334	3.13838	2.30197	1.20287	0.72882	1
ENSCHIT00000001134	2.3266	1.36139	3.13095	2.29982	1.20152	0.729109	1
ENSCHIT00000002119	7.71998	9.12329	6.55055	0.718003	-0.477938	0.729526	1
ENSCHIT00000010108	0.540674	0	0.991236	Inf	Inf	0.729531	1
ENSCHIT00000005273	11.7442	13.8985	9.94902	0.715835	-0.482301	0.730085	1
ENSCHIT00000001385	16.3841	19.1165	14.1071	0.737953	-0.438399	0.730405	1
ENSCHIT00000007571	2.97818	1.92659	3.8545	2.00069	1.0005	0.730573	1
ENSCHIT00000010278	2.97154	1.85984	3.89795	2.09585	1.06753	0.730839	1
ENSCHIT00000007215	72.1825	60.4938	81.9231	1.35424	0.437482	0.730861	1
ENSCHIT00000001475	1.14091	1.73241	0.647991	0.37404	-1.41874	0.731731	1
ENSCHIT00000000865	12.0975	9.51823	14.247	1.49681	0.581891	0.731866	1
ENSCHIT00000006980	0.533933	0	0.978877	Inf	Inf	0.732325	1
ENSCHIT00000001261	0.533933	0	0.978877	Inf	Inf	0.732325	1
ENSCHIT00000008078	0.533895	0	0.978808	Inf	Inf	0.732341	1
ENSCHIT00000010451	0.533895	0	0.978808	Inf	Inf	0.732341	1
ENSCHIT00000007714	14.6139	11.5514	17.1659	1.48605	0.571481	0.732713	1
ENSCHIT00000001965	16.3116	12.9336	19.1267	1.47884	0.564466	0.733056	1
MSTRG.43270.4	5.7726	4.23325	7.05539	1.66666	0.73696	0.733124	1
MSTRG.46025.1	127.853	145.687	112.992	0.775582	-0.366649	0.733134	1
MSTRG.10412.2	188.458	215.546	165.885	0.769601	-0.377818	0.733489	1
ENSCHIT00000007168	1.34473	0.594429	1.96999	3.31409	1.72861	0.733711	1
ENSCHIT00000002298	3.4819	2.27849	4.48474	1.9683	0.976948	0.733733	1
ENSCHIT00000010100	0.535529	0.980922	0.164369	0.167566	-2.5772	0.733746	1
ENSCHIT00000006078	2.11805	2.88459	1.47927	0.512817	-0.963483	0.73376	1
ENSCHIT00000003414	0.529698	0	0.971114	Inf	Inf	0.734094	1
ENSCHIT00000006939	4.28348	5.41957	3.33675	0.615685	-0.699735	0.73517	1
MSTRG.21277.1	267.121	304.051	236.346	0.777322	-0.363415	0.735207	1
ENSCHIT00000003367	1.32866	0.582075	1.95081	3.35148	1.7448	0.73576	1
ENSCHIT00000003445	1.3282	0.527353	1.99558	3.78414	1.91996	0.735819	1
ENSCHIT00000001594	2.09341	1.16123	2.87023	2.47171	1.30551	0.73593	1
ENSCHIT00000001936	2.07117	2.87414	1.40202	0.487807	-1.03562	0.73608	1
MSTRG.14426.1	308.633	349.228	274.804	0.786891	-0.345765	0.736328	1
ENSCHIT00000006048	3.39777	2.19946	4.39637	1.99884	0.999166	0.736387	1
ENSCHIT00000005063	0.523765	0.96108	0.159336	0.165788	-2.59259	0.736556	1
ENSCHIT00000009560	7.58079	9.40208	6.06304	0.644861	-0.63294	0.736749	1
ENSCHIT00000001000	50.5159	42.0511	57.5699	1.36905	0.453171	0.736906	1
ENSCHIT00000007956	40.1134	33.3055	45.7866	1.37475	0.459166	0.737335	1
ENSCHIT00000003096	3.94793	2.67667	5.00731	1.87072	0.903595	0.737417	1
MSTRG.6372.1	831.814	705.068	937.436	1.32957	0.410957	0.737468	1
ENSCHIT00000009564	0.521462	0	0.956014	Inf	Inf	0.737564	1
MSTRG.4238.1	356.643	296.989	406.355	1.36825	0.452331	0.737665	1
ENSCHIT00000001041	29.7275	34.6525	25.6234	0.739437	-0.435501	0.73769	1
ENSCHIT00000001394	55.7311	45.8091	63.9995	1.39709	0.482427	0.737902	1
MSTRG.32671.1	154.149	129.391	174.781	1.3508	0.433813	0.737955	1
ENSCHIT00000007461	2.73652	1.78329	3.53088	1.97999	0.985491	0.738256	1
ENSCHIT00000008499	0.5164	0.9418	0.1619	0.171905	-2.54032	0.738334	1
ENSCHIT00000003217	2.16642	1.26693	2.916	2.30162	1.20265	0.73884	1
MSTRG.36261.1	521.816	444.904	585.91	1.31694	0.397185	0.738871	1
MSTRG.24933.2	128.328	145.799	113.769	0.780309	-0.357883	0.739867	1
ENSCHIT00000003455	7.93081	9.51976	6.60669	0.693998	-0.526996	0.740131	1
ENSCHIT00000007836	9.63287	11.3036	8.24058	0.729021	-0.455968	0.740361	1
ENSCHIT00000001984	9.52733	7.43654	11.2697	1.51544	0.599741	0.740537	1
ENSCHIT00000006817	1.31912	1.93066	0.809501	0.419288	-1.25399	0.740689	1
ENSCHIT00000006325	0.513508	0	0.941432	Inf	Inf	0.740954	1
ENSCHIT00000002019	0.513508	0	0.941432	Inf	Inf	0.740954	1
ENSCHIT00000010704	4.36118	3.0501	5.45375	1.78806	0.838394	0.741499	1
ENSCHIT00000001584	3.60859	4.45676	2.90178	0.651098	-0.619054	0.741822	1
MSTRG.11597.1	15.9097	12.6934	18.5898	1.46452	0.550431	0.741867	1
MSTRG.55830.1	21.16	17.1309	24.5175	1.43119	0.517212	0.74187	1
ENSCHIT00000001914	32.0553	26.5539	36.6399	1.37983	0.46449	0.741874	1
ENSCHIT00000010688	7.98667	5.91932	9.70946	1.6403	0.713959	0.74188	1
ENSCHIT00000009646	1.07087	0.392369	1.63628	4.17027	2.06014	0.742091	1
ENSCHIT00000008144	0.819938	0.198143	1.3381	6.75321	2.75557	0.742185	1
ENSCHIT00000002077	0.814195	0.198143	1.32757	6.70007	2.74418	0.743565	1
ENSCHIT00000003427	2.54538	1.51807	3.40147	2.24066	1.16392	0.743992	1
MSTRG.16824.2	141.993	119.787	160.499	1.33986	0.422086	0.744259	1
ENSCHIT00000009256	12.5075	10.042	14.5621	1.45011	0.536167	0.744382	1
ENSCHIT00000001428	91.872	77.6038	103.762	1.33708	0.419081	0.74439	1
ENSCHIT00000002279	12.2902	9.75879	14.3997	1.47556	0.561264	0.744991	1
ENSCHIT00000011391	12.2386	9.71536	14.3413	1.47615	0.561838	0.745138	1
ENSCHIT00000007175	4.74395	3.52419	5.76042	1.63454	0.708883	0.745257	1
ENSCHIT00000009135	41.986	47.954	37.0126	0.771836	-0.373634	0.745497	1
ENSCHIT00000008533	15.6641	18.4087	13.377	0.726665	-0.460638	0.745583	1
ENSCHIT00000001694	0.48642	0.878922	0.159336	0.181285	-2.46367	0.745728	1
ENSCHIT00000009342	21.0116	24.2172	18.3403	0.757325	-0.401015	0.746026	1
ENSCHIT00000009404	1.52109	2.15999	0.988671	0.457721	-1.12746	0.746521	1
ENSCHIT00000001912	6.66497	5.15904	7.91991	1.53515	0.618382	0.746553	1
MSTRG.14426.2	26.008	19.9289	31.0739	1.55924	0.640842	0.746789	1
ENSCHIT00000011329	0.497161	0	0.911461	Inf	Inf	0.748039	1
ENSCHIT00000007158	0.497161	0	0.911461	Inf	Inf	0.748039	1
ENSCHIT00000001598	0.497161	0	0.911461	Inf	Inf	0.748039	1
ENSCHIT00000003201	15.785	18.4424	13.5705	0.735834	-0.442548	0.748127	1
ENSCHIT00000009965	15.9937	13.0363	18.4582	1.41591	0.501726	0.748702	1
ENSCHIT00000010700	4.18617	5.19719	3.34366	0.643359	-0.636305	0.749636	1
ENSCHIT00000009359	0.720037	1.17108	0.344171	0.293892	-1.76664	0.74995	1
ENSCHIT00000010259	47.072	39.5662	53.3267	1.34778	0.430589	0.750363	1
ENSCHIT00000003858	0.717008	1.18886	0.323801	0.272363	-1.8764	0.750424	1
ENSCHIT00000009625	2.96326	1.95336	3.80485	1.94785	0.961885	0.750705	1
ENSCHIT00000005364	51.5696	59.1115	45.2847	0.766088	-0.384418	0.752429	1
ENSCHIT00000001791	7.6873	9.30317	6.34075	0.681569	-0.553069	0.752433	1
ENSCHIT00000008280	2.81208	3.65569	2.10908	0.576931	-0.79353	0.752647	1
ENSCHIT00000007775	2.80865	3.70445	2.06216	0.556671	-0.845102	0.752759	1
ENSCHIT00000003106	6.9484	5.34798	8.28209	1.54864	0.631002	0.75277	1
ENSCHIT00000007252	2.9041	1.87338	3.76303	2.00869	1.00626	0.752975	1
ENSCHIT00000006998	4.45869	3.29736	5.42647	1.6457	0.718705	0.753315	1
ENSCHIT00000006819	88.4488	100.407	78.4839	0.78166	-0.355387	0.753469	1
ENSCHIT00000001621	3.44165	2.37184	4.33316	1.82692	0.869415	0.753514	1
ENSCHIT00000011375	0.697365	1.1518	0.318671	0.276673	-1.85375	0.753526	1
ENSCHIT00000007009	598.859	512.492	670.831	1.30896	0.388419	0.753679	1
MSTRG.11873.1	42.1847	34.9242	48.2351	1.38114	0.465859	0.753756	1
ENSCHIT00000001314	2.77456	3.5571	2.12244	0.596675	-0.744982	0.753878	1
ENSCHIT00000005455	646.89	729.969	577.659	0.791347	-0.337617	0.754027	1
ENSCHIT00000005658	8.44219	6.45455	10.0986	1.56457	0.645762	0.75409	1
MSTRG.12613.1	7.87998	6.07951	9.38036	1.54295	0.625689	0.754114	1
ENSCHIT00000001215	11.4364	8.98562	13.4788	1.50004	0.584998	0.754333	1
MSTRG.36920.1	38.6404	32.2323	43.9805	1.36449	0.448357	0.754769	1
MSTRG.27970.1	20.6814	17.0602	23.6991	1.38914	0.474197	0.755093	1
ENSCHIT00000003176	129.888	147.178	115.48	0.78463	-0.349916	0.755225	1
ENSCHIT00000005502	0.686542	1.11591	0.328738	0.294593	-1.76321	0.755259	1
ENSCHIT00000009687	3.01788	3.8052	2.36177	0.620669	-0.688104	0.755328	1
ENSCHIT00000006457	2.83348	1.84906	3.65383	1.97605	0.98262	0.755751	1
ENSCHIT00000007734	122.886	104.582	138.14	1.32088	0.4015	0.756066	1
ENSCHIT00000005481	5.86065	4.31256	7.15072	1.65812	0.729546	0.756593	1
ENSCHIT00000003211	2.97195	3.81555	2.26895	0.594657	-0.74987	0.756697	1
ENSCHIT00000009816	58.2848	49.4091	65.6813	1.32933	0.410704	0.756784	1
ENSCHIT00000009647	93.1322	105.512	82.816	0.784898	-0.349422	0.757061	1
ENSCHIT00000009983	97.3509	109.926	86.8714	0.790269	-0.339583	0.757105	1
MSTRG.24959.1	506.609	433.081	567.883	1.31126	0.390954	0.757193	1
ENSCHIT00000009621	3.27772	2.25277	4.13184	1.83411	0.875084	0.758523	1
ENSCHIT00000009878	0.666192	1.07114	0.328738	0.306905	-1.70413	0.758565	1
ENSCHIT00000003795	8.55729	10.2295	7.16375	0.7003	-0.513955	0.759284	1
ENSCHIT00000002380	1.52114	0.747855	2.16555	2.89568	1.5339	0.759445	1
ENSCHIT00000001659	14.7352	17.3069	12.5922	0.727584	-0.458815	0.759628	1
ENSCHIT00000005210	14.9375	12.3496	17.0941	1.38419	0.46904	0.759653	1
ENSCHIT00000001721	203.425	173.402	228.444	1.31742	0.397719	0.759674	1
ENSCHIT00000005747	1.85246	2.54823	1.27266	0.499427	-1.00165	0.760009	1
ENSCHIT00000008105	53.6336	60.7358	47.7152	0.785619	-0.348099	0.760167	1
ENSCHIT00000002352	17.9707	14.7645	20.6426	1.39813	0.483497	0.760427	1
ENSCHIT00000010930	5.272	3.85285	6.45463	1.67529	0.74441	0.761105	1
ENSCHIT00000002988	7.94488	5.98036	9.58199	1.60224	0.680091	0.761224	1
MSTRG.10344.8	154.774	131.727	173.98	1.32076	0.401371	0.761269	1
ENSCHIT00000003814	54.6044	45.7905	61.9494	1.35289	0.436043	0.761313	1
ENSCHIT00000006028	4.20135	3.0065	5.19705	1.72861	0.789609	0.761406	1
ENSCHIT00000010111	1.82373	2.3464	1.38817	0.591616	-0.757267	0.761479	1
ENSCHIT00000003454	0.899422	1.387	0.493107	0.35552	-1.492	0.761698	1
MSTRG.10412.1	314.391	353.305	281.962	0.798071	-0.325412	0.7617	1
ENSCHIT00000010068	2.66795	1.68138	3.49009	2.07573	1.05362	0.761843	1
ENSCHIT00000001964	4.14628	3.13895	4.98571	1.58834	0.667519	0.762559	1
ENSCHIT00000006616	5.63388	4.12453	6.89167	1.6709	0.740626	0.763299	1
ENSCHIT00000003479	16.0314	13.2803	18.3239	1.37977	0.464432	0.763462	1
ENSCHIT00000007951	20.5622	17.1387	23.4152	1.36622	0.450188	0.76353	1
ENSCHIT00000003688	3.01851	3.77151	2.39101	0.633967	-0.657521	0.763589	1
MSTRG.43270.3	409.956	458.121	369.818	0.80725	-0.308913	0.763681	1
ENSCHIT00000007332	17.1275	14.2726	19.5066	1.36672	0.450717	0.763766	1
ENSCHIT00000002537	6.57977	5.01428	7.88434	1.57238	0.652948	0.764203	1
ENSCHIT00000006922	0.874721	1.33266	0.493107	0.370017	-1.43434	0.764535	1
ENSCHIT00000001318	9.15044	10.6775	7.87788	0.737802	-0.438695	0.76475	1
ENSCHIT00000007907	0.872742	1.30053	0.516256	0.396959	-1.33294	0.764765	1
ENSCHIT00000009619	111.166	95.0123	124.627	1.31169	0.391426	0.764802	1
ENSCHIT00000001140	55.8262	47.3705	62.8726	1.32725	0.408441	0.765057	1
ENSCHIT00000006722	4.98897	3.73658	6.03263	1.61448	0.691069	0.765269	1
ENSCHIT00000008006	0.867073	1.27979	0.523146	0.408776	-1.29062	0.765425	1
ENSCHIT00000005311	23.0004	26.2419	20.2992	0.77354	-0.370452	0.765722	1
MSTRG.51478.3	337.254	291.662	375.247	1.28658	0.363545	0.766012	1
ENSCHIT00000007285	0.861332	1.31209	0.485701	0.370173	-1.43373	0.766096	1
ENSCHIT00000003261	22.3878	18.7057	25.4562	1.36088	0.444543	0.766254	1
ENSCHIT00000009920	51.5035	43.6163	58.0761	1.33152	0.413075	0.766607	1
ENSCHIT00000005397	0.856077	1.29757	0.488169	0.376219	-1.41035	0.766713	1
MSTRG.46312.2	1039.29	1137.62	957.342	0.841528	-0.248916	0.766904	1
ENSCHIT00000003896	1.97382	1.104	2.69866	2.44444	1.2895	0.767279	1
ENSCHIT00000005045	3.044	2.0931	3.83641	1.83289	0.874119	0.767359	1
ENSCHIT00000009623	1.96625	1.14838	2.64781	2.30569	1.2052	0.767783	1
ENSCHIT00000010232	1.96449	1.09551	2.68865	2.45425	1.29528	0.7679	1
ENSCHIT00000008076	0.844666	1.23049	0.523146	0.425152	-1.23395	0.768062	1
ENSCHIT00000001651	3.39527	4.25723	2.67698	0.628807	-0.669311	0.768172	1
ENSCHIT00000000996	14.3541	16.6245	12.4621	0.749624	-0.415761	0.768262	1
ENSCHIT00000009434	1.95857	1.13983	2.64085	2.31687	1.21218	0.768296	1
ENSCHIT00000003422	7.6647	9.14262	6.43311	0.70364	-0.507091	0.769139	1
ENSCHIT00000002693	0.270195	0.594429	0	0	-Inf	0.769241	1
ENSCHIT00000009655	0.270195	0.594429	0	0	-Inf	0.769241	1
ENSCHIT00000003113	0.270195	0.594429	0	0	-Inf	0.769241	1
ENSCHIT00000007512	0.270195	0.594429	0	0	-Inf	0.769241	1
ENSCHIT00000008145	0.270195	0.594429	0	0	-Inf	0.769241	1
ENSCHIT00000010286	0.270195	0.594429	0	0	-Inf	0.769241	1
ENSCHIT00000002147	0.270195	0.594429	0	0	-Inf	0.769241	1
ENSCHIT00000003128	0.270195	0.594429	0	0	-Inf	0.769241	1
ENSCHIT00000007207	0.270195	0.594429	0	0	-Inf	0.769241	1
ENSCHIT00000000836	0.270195	0.594429	0	0	-Inf	0.769241	1
ENSCHIT00000009846	0.270195	0.594429	0	0	-Inf	0.769241	1
ENSCHIT00000009843	0.270195	0.594429	0	0	-Inf	0.769241	1
ENSCHIT00000004728	0.270195	0.594429	0	0	-Inf	0.769241	1
ENSCHIT00000011256	0.270195	0.594429	0	0	-Inf	0.769241	1
ENSCHIT00000009577	0.270195	0.594429	0	0	-Inf	0.769241	1
MSTRG.54834.1	309.261	344.095	280.233	0.814405	-0.296182	0.769292	1
ENSCHIT00000007075	89.6573	77.0273	100.182	1.30061	0.379187	0.769776	1
ENSCHIT00000007537	1.93353	1.13402	2.5998	2.29256	1.19696	0.769982	1
ENSCHIT00000006653	0.267524	0.588553	0	0	-Inf	0.770348	1
ENSCHIT00000005986	0.267524	0.588553	0	0	-Inf	0.770348	1
ENSCHIT00000010823	0.267524	0.588553	0	0	-Inf	0.770348	1
ENSCHIT00000009628	0.267524	0.588553	0	0	-Inf	0.770348	1
ENSCHIT00000011128	0.267524	0.588553	0	0	-Inf	0.770348	1
ENSCHIT00000009962	0.267524	0.588553	0	0	-Inf	0.770348	1
ENSCHIT00000003915	0.267524	0.588553	0	0	-Inf	0.770348	1
ENSCHIT00000001259	0.267524	0.588553	0	0	-Inf	0.770348	1
ENSCHIT00000009239	0.267524	0.588553	0	0	-Inf	0.770348	1
ENSCHIT00000007016	0.267524	0.588553	0	0	-Inf	0.770348	1
ENSCHIT00000010247	0.267524	0.588553	0	0	-Inf	0.770348	1
ENSCHIT00000009287	0.267524	0.588553	0	0	-Inf	0.770348	1
MSTRG.30441.1	248.659	214.934	276.763	1.28766	0.364757	0.770422	1
ENSCHIT00000003568	16.7447	13.8706	19.1397	1.37987	0.464532	0.770437	1
ENSCHIT00000010810	5.8107	4.41099	6.97711	1.58176	0.661527	0.771421	1
ENSCHIT00000000919	0.264807	0.582575	0	0	-Inf	0.77148	1
ENSCHIT00000010878	23.3125	26.5549	20.6105	0.776146	-0.3656	0.771657	1
ENSCHIT00000007116	2.42663	1.52789	3.17558	2.0784	1.05547	0.77167	1
ENSCHIT00000002139	2.39749	2.97263	1.9182	0.645288	-0.631985	0.772367	1
ENSCHIT00000010666	1.2444	0.588553	1.79094	3.04296	1.60547	0.772537	1
ENSCHIT00000009085	0.262113	0.576648	0	0	-Inf	0.772608	1
ENSCHIT00000011291	0.262113	0.576648	0	0	-Inf	0.772608	1
ENSCHIT00000010614	0.262113	0.576648	0	0	-Inf	0.772608	1
ENSCHIT00000002779	0.262113	0.576648	0	0	-Inf	0.772608	1
ENSCHIT00000000817	0.262113	0.576648	0	0	-Inf	0.772608	1
ENSCHIT00000003346	0.262113	0.576648	0	0	-Inf	0.772608	1
ENSCHIT00000009324	0.262113	0.576648	0	0	-Inf	0.772608	1
ENSCHIT00000002123	0.262113	0.576648	0	0	-Inf	0.772608	1
ENSCHIT00000001272	0.262113	0.576648	0	0	-Inf	0.772608	1
ENSCHIT00000005547	18.6122	21.115	16.5264	0.782687	-0.353494	0.773007	1
MSTRG.39511.1	186.742	161.564	207.723	1.2857	0.362557	0.773209	1
ENSCHIT00000003917	37.3122	31.5021	42.1539	1.33813	0.420216	0.773264	1
ENSCHIT00000003154	0.260032	0.57207	0	0	-Inf	0.773482	1
ENSCHIT00000010306	1.0436	1.49436	0.667971	0.446995	-1.16167	0.773701	1
ENSCHIT00000004994	15.834	12.997	18.1981	1.40018	0.485608	0.774125	1
ENSCHIT00000002461	0.258251	0.568153	0	0	-Inf	0.774232	1
ENSCHIT00000007312	1.2308	0.594429	1.76112	2.96271	1.56692	0.774261	1
ENSCHIT00000007558	37.9929	42.5376	34.2056	0.804126	-0.314506	0.774996	1
ENSCHIT00000005429	8.73018	10.3679	7.36539	0.710402	-0.493291	0.77545	1
ENSCHIT00000008454	49.9779	42.9087	55.869	1.30204	0.380777	0.775689	1
ENSCHIT00000009503	63.1607	53.9908	70.8024	1.31138	0.391085	0.775877	1
ENSCHIT00000006768	2.82689	1.94889	3.55856	1.82594	0.868642	0.776292	1
ENSCHIT00000008160	0.253349	0.557368	0	0	-Inf	0.77631	1
ENSCHIT00000009423	0.253349	0.557368	0	0	-Inf	0.77631	1
ENSCHIT00000009856	0.253349	0.557368	0	0	-Inf	0.77631	1
ENSCHIT00000004755	0.253349	0.557368	0	0	-Inf	0.77631	1
ENSCHIT00000001027	0.253349	0.557368	0	0	-Inf	0.77631	1
ENSCHIT00000001087	0.253349	0.557368	0	0	-Inf	0.77631	1
ENSCHIT00000009939	0.253349	0.557368	0	0	-Inf	0.77631	1
ENSCHIT00000007941	0.253349	0.557368	0	0	-Inf	0.77631	1
ENSCHIT00000009916	0.253349	0.557368	0	0	-Inf	0.77631	1
ENSCHIT00000003166	0.253349	0.557368	0	0	-Inf	0.77631	1
ENSCHIT00000009689	0.253349	0.557368	0	0	-Inf	0.77631	1
ENSCHIT00000001363	0.253349	0.557368	0	0	-Inf	0.77631	1
ENSCHIT00000008031	0.253349	0.557368	0	0	-Inf	0.77631	1
ENSCHIT00000010256	0.253349	0.557368	0	0	-Inf	0.77631	1
ENSCHIT00000001383	36.051	30.891	40.351	1.30624	0.385419	0.776981	1
ENSCHIT00000002710	1.20936	0.557368	1.75269	3.14459	1.65287	0.777015	1
MSTRG.21131.1	144.687	161.45	130.718	0.809649	-0.304631	0.777246	1
ENSCHIT00000006319	21.2167	17.8963	23.9838	1.34016	0.422401	0.777628	1
ENSCHIT00000006093	0.249869	0.549712	0	0	-Inf	0.777796	1
ENSCHIT00000010052	8.42578	9.6844	7.37693	0.761734	-0.392641	0.777864	1
MSTRG.28104.1	35.1654	39.6917	31.3935	0.790934	-0.338371	0.777909	1
ENSCHIT00000011010	1.7301	0.96108	2.37094	2.46696	1.30273	0.777961	1
ENSCHIT00000009421	8.98941	7.11074	10.555	1.48437	0.569851	0.778362	1
ENSCHIT00000005928	1.72345	0.990714	2.33407	2.35594	1.23631	0.778479	1
ENSCHIT00000006445	1.01952	0.384432	1.54877	4.02872	2.01032	0.778502	1
ENSCHIT00000010297	8.55062	6.81607	9.99608	1.46655	0.552422	0.778641	1
MSTRG.11377.14	402.267	350.065	445.768	1.27339	0.348672	0.778641	1
ENSCHIT00000010466	7.73708	6.09605	9.10461	1.49353	0.578722	0.77876	1
ENSCHIT00000003465	1.2421	1.73732	0.829412	0.477408	-1.0667	0.778765	1
ENSCHIT00000009446	14.0938	11.3632	16.3693	1.44055	0.526616	0.779074	1
ENSCHIT00000009295	14.2612	12.0645	16.0918	1.33382	0.415561	0.779153	1
ENSCHIT00000009638	1.7122	0.970527	2.33026	2.40103	1.26365	0.77936	1
ENSCHIT00000010734	9.66411	11.1613	8.41647	0.754078	-0.407215	0.779523	1
ENSCHIT00000002222	5.05623	3.86037	6.05278	1.56793	0.648858	0.779686	1
ENSCHIT00000002883	96.2319	83.5641	106.788	1.27792	0.353801	0.779729	1
ENSCHIT00000009269	15.796	17.8687	14.0687	0.787339	-0.344943	0.779984	1
ENSCHIT00000001517	27.9935	31.5931	24.9939	0.79112	-0.338032	0.780023	1
ENSCHIT00000009741	33.7086	28.9028	37.7135	1.30484	0.383874	0.780176	1
ENSCHIT00000001587	1.22089	1.72994	0.796678	0.460522	-1.11866	0.780299	1
ENSCHIT00000006392	1.00717	0.392369	1.51951	3.87266	1.95333	0.78052	1
MSTRG.28932.1	65.8227	56.5089	73.5843	1.30217	0.38092	0.780601	1
ENSCHIT00000002951	32.1284	27.5376	35.954	1.30563	0.38475	0.78081	1
ENSCHIT00000001221	2.92912	3.73925	2.254	0.602795	-0.730262	0.78166	1
ENSCHIT00000009624	4.88874	5.89791	4.04776	0.686305	-0.543078	0.782046	1
ENSCHIT00000009823	148.867	130.727	163.983	1.25439	0.326982	0.782167	1
ENSCHIT00000011109	0.239706	0.527353	0	0	-Inf	0.782184	1
ENSCHIT00000005540	0.239706	0.527353	0	0	-Inf	0.782184	1
ENSCHIT00000009069	0.239706	0.527353	0	0	-Inf	0.782184	1
ENSCHIT00000002159	0.239706	0.527353	0	0	-Inf	0.782184	1
ENSCHIT00000001710	0.239706	0.527353	0	0	-Inf	0.782184	1
ENSCHIT00000005476	0.239706	0.527353	0	0	-Inf	0.782184	1
ENSCHIT00000006036	0.239706	0.527353	0	0	-Inf	0.782184	1
ENSCHIT00000002421	0.239706	0.527353	0	0	-Inf	0.782184	1
ENSCHIT00000002228	0.239706	0.527353	0	0	-Inf	0.782184	1
ENSCHIT00000007795	10.1405	8.01861	11.9087	1.48514	0.570597	0.782475	1
MSTRG.13386.1	12.9488	14.7156	11.4766	0.779893	-0.358652	0.782542	1
MSTRG.9905.2	15.3992	17.7121	13.4717	0.760592	-0.394806	0.782622	1
ENSCHIT00000002015	4.91895	3.53	6.07641	1.72136	0.783552	0.783137	1
ENSCHIT00000005076	1.43098	1.90914	1.03251	0.540826	-0.886764	0.783794	1
MSTRG.1657.1	705.369	614.779	780.86	1.27015	0.344996	0.784085	1
ENSCHIT00000009525	161.374	139.654	179.475	1.28514	0.361927	0.78439	1
ENSCHIT00000009831	59.6526	51.9067	66.1074	1.27358	0.348891	0.78481	1
ENSCHIT00000001616	241.85	210.55	267.934	1.27254	0.347715	0.785255	1
ENSCHIT00000007021	11.683	9.81107	13.2429	1.34979	0.432733	0.785595	1
ENSCHIT00000006875	1.63427	0.980922	2.17872	2.2211	1.15127	0.78562	1
ENSCHIT00000009650	0.475587	0	0.87191	Inf	Inf	0.78566	1
ENSCHIT00000009748	0.475587	0	0.87191	Inf	Inf	0.78566	1
ENSCHIT00000002273	0.475587	0	0.87191	Inf	Inf	0.78566	1
ENSCHIT00000006983	0.475587	0	0.87191	Inf	Inf	0.78566	1
ENSCHIT00000002085	1.39955	1.84	1.03251	0.561147	-0.833549	0.785681	1
ENSCHIT00000001330	17.048	20.9917	13.7615	0.655569	-0.60918	0.78584	1
ENSCHIT00000007457	1.63121	0.928947	2.21643	2.38597	1.25457	0.785871	1
ENSCHIT00000010131	2.60423	1.64779	3.40127	2.06414	1.04554	0.786149	1
ENSCHIT00000011276	1.37987	1.85789	0.981513	0.528293	-0.920589	0.78688	1
ENSCHIT00000002393	13.9436	11.5916	15.9035	1.37198	0.456259	0.787211	1
ENSCHIT00000006029	5.7059	4.51002	6.70247	1.48613	0.571557	0.787224	1
ENSCHIT00000002017	35.217	30.6679	39.008	1.27195	0.347041	0.787905	1
ENSCHIT00000009474	113.633	98.3601	126.36	1.28466	0.361391	0.787942	1
ENSCHIT00000001640	16.0818	13.6857	18.0786	1.32099	0.401615	0.788281	1
ENSCHIT00000001462	0.469323	0	0.860426	Inf	Inf	0.788287	1
ENSCHIT00000007421	0.469323	0	0.860426	Inf	Inf	0.788287	1
ENSCHIT00000005927	0.469323	0	0.860426	Inf	Inf	0.788287	1
ENSCHIT00000005661	0.469323	0	0.860426	Inf	Inf	0.788287	1
ENSCHIT00000007813	0.469323	0	0.860426	Inf	Inf	0.788287	1
ENSCHIT00000002774	0.469323	0	0.860426	Inf	Inf	0.788287	1
ENSCHIT00000007504	0.469323	0	0.860426	Inf	Inf	0.788287	1
ENSCHIT00000003732	0.469323	0	0.860426	Inf	Inf	0.788287	1
ENSCHIT00000000821	0.469323	0	0.860426	Inf	Inf	0.788287	1
MSTRG.30639.1	1.35565	1.80787	0.978808	0.541415	-0.885193	0.788372	1
ENSCHIT00000006196	425.719	375.82	467.302	1.24342	0.314311	0.788406	1
ENSCHIT00000002574	2.54041	1.66327	3.27137	1.96683	0.975872	0.788794	1
ENSCHIT00000009211	3.9026	2.93483	4.70908	1.60455	0.68217	0.788895	1
ENSCHIT00000001351	0.46762	0	0.857304	Inf	Inf	0.789005	1
ENSCHIT00000006391	4.74762	3.73925	5.58793	1.4944	0.579563	0.789037	1
ENSCHIT00000009364	15.3037	12.8918	17.3136	1.343	0.425456	0.789294	1
ENSCHIT00000009799	23.0196	26.1654	20.3982	0.779586	-0.359219	0.789365	1
ENSCHIT00000002070	11.7698	13.1535	10.6167	0.807139	-0.309112	0.789446	1
ENSCHIT00000009122	1.586	2.04368	1.2046	0.589425	-0.762621	0.789833	1
ENSCHIT00000008502	0.465115	0	0.85271	Inf	Inf	0.790065	1
ENSCHIT00000010859	3.65555	4.4085	3.02809	0.686874	-0.541882	0.790227	1
ENSCHIT00000006799	0.448569	0.792571	0.1619	0.204272	-2.29144	0.790366	1
ENSCHIT00000005793	22.8364	25.9123	20.2731	0.782376	-0.354066	0.790481	1
ENSCHIT00000002573	6.16202	7.25673	5.24977	0.723435	-0.467064	0.790501	1
ENSCHIT00000009932	0.44717	0.792571	0.159336	0.201036	-2.31447	0.790654	1
ENSCHIT00000004783	66.6757	58.2526	73.6949	1.26509	0.339242	0.790936	1
ENSCHIT00000009674	9.98091	11.3775	8.81708	0.774957	-0.367813	0.791199	1
ENSCHIT00000001720	0.462369	0	0.847677	Inf	Inf	0.791231	1
ENSCHIT00000009130	261.384	288.86	238.487	0.825614	-0.276461	0.791257	1
ENSCHIT00000006103	7.6943	6.23204	8.91286	1.43017	0.516185	0.791259	1
ENSCHIT00000000860	0.461971	0	0.846947	Inf	Inf	0.7914	1
ENSCHIT00000009413	0.461971	0	0.846947	Inf	Inf	0.7914	1
ENSCHIT00000004710	7.62942	6.19079	8.82828	1.42604	0.51201	0.791655	1
MSTRG.46028.7	827.127	726.444	911.029	1.25409	0.326644	0.79184	1
ENSCHIT00000011357	3.30937	4.03812	2.70209	0.669144	-0.579611	0.791992	1
ENSCHIT00000010062	9.7721	11.1485	8.62508	0.773653	-0.370241	0.792503	1
ENSCHIT00000008102	1.52712	1.97835	1.15111	0.581854	-0.781272	0.792904	1
ENSCHIT00000001999	165.046	144.669	182.027	1.25823	0.331392	0.792911	1
MSTRG.49429.4	359.723	314.484	397.421	1.26372	0.33768	0.792923	1
ENSCHIT00000003861	0.436168	0.762328	0.164369	0.215615	-2.21347	0.792934	1
ENSCHIT00000010444	7.00152	8.0817	6.10137	0.754961	-0.405526	0.793144	1
ENSCHIT00000002244	1.77851	2.30659	1.33843	0.580264	-0.785218	0.793173	1
ENSCHIT00000004713	1.44476	0.756011	2.01873	2.67023	1.41697	0.79332	1
ENSCHIT00000004996	36.3497	31.1868	40.6521	1.3035	0.382394	0.793425	1
ENSCHIT00000007194	0.727143	0.185789	1.17827	6.34198	2.66493	0.793698	1
ENSCHIT00000006243	0.432344	0.768864	0.15191	0.197578	-2.33951	0.793733	1
ENSCHIT00000005471	1.76467	2.364	1.26523	0.535207	-0.901831	0.793788	1
MSTRG.27069.5	109.442	96.0327	120.617	1.256	0.328838	0.794002	1
ENSCHIT00000007037	10.298	11.8359	9.01646	0.761787	-0.39254	0.794382	1
MSTRG.55385.6	380.005	430.102	338.257	0.786458	-0.346559	0.794498	1
ENSCHIT00000008186	16.6091	13.9188	18.8511	1.35436	0.437614	0.794587	1
ENSCHIT00000009282	1.74044	2.26915	1.29985	0.572836	-0.803806	0.794875	1
ENSCHIT00000001915	70.3716	61.7714	77.5384	1.25525	0.327971	0.795111	1
ENSCHIT00000003747	0.452657	0	0.829871	Inf	Inf	0.795391	1
ENSCHIT00000001112	4.16824	4.9528	3.51443	0.709585	-0.494952	0.795625	1
ENSCHIT00000005245	1.42023	0.723147	2.00113	2.76726	1.46846	0.795684	1
ENSCHIT00000010145	0.451141	0	0.827092	Inf	Inf	0.796046	1
ENSCHIT00000009963	1.96131	2.50899	1.5049	0.599804	-0.737437	0.796505	1
ENSCHIT00000001279	1.96089	2.50174	1.51019	0.603655	-0.728204	0.796522	1
ENSCHIT00000008384	0.449795	0	0.824624	Inf	Inf	0.796629	1
ENSCHIT00000010281	1.94529	2.54035	1.44941	0.570555	-0.809562	0.797132	1
ENSCHIT00000002081	0.448279	0	0.821845	Inf	Inf	0.797286	1
ENSCHIT00000004974	0.448279	0	0.821845	Inf	Inf	0.797286	1
ENSCHIT00000011224	0.448279	0	0.821845	Inf	Inf	0.797286	1
ENSCHIT00000002031	0.448279	0	0.821845	Inf	Inf	0.797286	1
ENSCHIT00000002194	0.448279	0	0.821845	Inf	Inf	0.797286	1
ENSCHIT00000007857	0.448279	0	0.821845	Inf	Inf	0.797286	1
ENSCHIT00000000975	0.448279	0	0.821845	Inf	Inf	0.797286	1
ENSCHIT00000001367	0.448279	0	0.821845	Inf	Inf	0.797286	1
ENSCHIT00000000803	4.93379	3.64261	6.00978	1.64985	0.722337	0.797286	1
ENSCHIT00000010931	44.7134	39.236	49.2779	1.25594	0.328763	0.79779	1
ENSCHIT00000003567	1.91703	2.45075	1.47227	0.600741	-0.735184	0.798249	1
ENSCHIT00000006702	12.2286	10.3606	13.7853	1.33055	0.412025	0.798354	1
ENSCHIT00000001730	7.64567	6.24756	8.81075	1.41027	0.495972	0.79853	1
ENSCHIT00000002595	20.3435	17.3797	22.8134	1.31264	0.392476	0.798631	1
ENSCHIT00000002739	7.99013	9.27061	6.92307	0.746775	-0.421254	0.798634	1
ENSCHIT00000010190	2.15938	2.74833	1.66859	0.607127	-0.71993	0.798895	1
ENSCHIT00000009849	0.444304	0	0.814557	Inf	Inf	0.799016	1
ENSCHIT00000005191	0.444239	0	0.814439	Inf	Inf	0.799045	1
ENSCHIT00000007150	7.66256	8.73897	6.76555	0.774181	-0.369257	0.799149	1
ENSCHIT00000003530	29.7363	25.3177	33.4184	1.31997	0.4005	0.799155	1
ENSCHIT00000010398	0.406518	0.703138	0.159336	0.226607	-2.14174	0.799227	1
ENSCHIT00000002039	3.95773	4.73148	3.31293	0.700189	-0.514183	0.799302	1
ENSCHIT00000010018	207.636	243.345	177.879	0.730974	-0.452108	0.799323	1
ENSCHIT00000001282	1.85857	1.11474	2.47843	2.22333	1.15272	0.799437	1
ENSCHIT00000003853	0.443105	0	0.81236	Inf	Inf	0.79954	1
ENSCHIT00000001554	9.29558	7.78946	10.5507	1.35448	0.437741	0.799954	1
ENSCHIT00000010300	121.128	106.005	133.731	1.26155	0.335198	0.800181	1
ENSCHIT00000011208	0.441546	0	0.809501	Inf	Inf	0.800223	1
ENSCHIT00000005908	0.441546	0	0.809501	Inf	Inf	0.800223	1
ENSCHIT00000008045	0.441546	0	0.809501	Inf	Inf	0.800223	1
ENSCHIT00000004984	0.441546	0	0.809501	Inf	Inf	0.800223	1
ENSCHIT00000011164	0.441546	0	0.809501	Inf	Inf	0.800223	1
ENSCHIT00000005722	0.441546	0	0.809501	Inf	Inf	0.800223	1
ENSCHIT00000009540	3.18378	2.35993	3.87032	1.64001	0.713705	0.800317	1
ENSCHIT00000001529	0.696774	0.175784	1.13093	6.43363	2.68563	0.801161	1
ENSCHIT00000005707	3.14879	2.30046	3.85574	1.67608	0.745087	0.801306	1
ENSCHIT00000001069	14.8332	12.3766	16.8805	1.3639	0.447742	0.801493	1
ENSCHIT00000005239	8.74069	6.9932	10.1969	1.45812	0.544111	0.801534	1
ENSCHIT00000004768	25.2451	21.9239	28.0127	1.27772	0.353573	0.801973	1
ENSCHIT00000002780	73.3025	81.1296	66.7799	0.823127	-0.280814	0.802072	1
ENSCHIT00000000963	188.805	166.507	207.387	1.24552	0.316746	0.802088	1
ENSCHIT00000001157	2.06841	2.60378	1.62227	0.623046	-0.68259	0.802096	1
ENSCHIT00000001578	14.1798	12.1469	15.8739	1.30682	0.386064	0.802647	1
ENSCHIT00000009813	1.80967	1.09512	2.40513	2.19624	1.13503	0.802647	1
ENSCHIT00000002652	208.885	228.338	192.673	0.843805	-0.245018	0.802665	1
ENSCHIT00000009078	5.96958	4.55643	7.1472	1.5686	0.649475	0.802766	1
ENSCHIT00000008248	0.61582	0.9418	0.344171	0.365439	-1.4523	0.802891	1
ENSCHIT00000002354	2.29233	2.97214	1.72582	0.580666	-0.784219	0.803087	1
ENSCHIT00000007134	2.2465	1.43629	2.92168	2.03418	1.02445	0.803126	1
ENSCHIT00000001646	0.434552	0	0.796678	Inf	Inf	0.803304	1
ENSCHIT00000003739	0.434552	0	0.796678	Inf	Inf	0.803304	1
ENSCHIT00000003510	0.434552	0	0.796678	Inf	Inf	0.803304	1
ENSCHIT00000001627	0.434552	0	0.796678	Inf	Inf	0.803304	1
ENSCHIT00000005847	0.434552	0	0.796678	Inf	Inf	0.803304	1
ENSCHIT00000008097	0.434552	0	0.796678	Inf	Inf	0.803304	1
ENSCHIT00000007019	0.434552	0	0.796678	Inf	Inf	0.803304	1
ENSCHIT00000009217	5.19756	6.20513	4.35791	0.702307	-0.509827	0.803417	1
ENSCHIT00000003380	5.57403	4.34855	6.59526	1.51666	0.600895	0.80364	1
ENSCHIT00000005252	17.3127	14.5864	19.5846	1.34266	0.425091	0.80378	1
ENSCHIT00000005386	2.6522	1.96184	3.22749	1.64513	0.718203	0.803958	1
ENSCHIT00000009809	2.26065	2.96823	1.67101	0.562967	-0.828878	0.804097	1
ENSCHIT00000003091	5.34742	6.1501	4.67852	0.760722	-0.394559	0.804713	1
ENSCHIT00000002074	0.601149	0.940122	0.318671	0.338968	-1.56078	0.804841	1
ENSCHIT00000009334	2.20826	1.49671	2.80121	1.87158	0.904257	0.804975	1
MSTRG.2677.1	21.4572	18.1969	24.1741	1.32847	0.40977	0.804996	1
ENSCHIT00000006358	2.48401	3.04791	2.0141	0.660813	-0.597686	0.805015	1
ENSCHIT00000008081	0.430648	0	0.789521	Inf	Inf	0.805038	1
ENSCHIT00000001457	18.2913	15.4311	20.6747	1.33981	0.422026	0.805098	1
ENSCHIT00000007705	15.2907	17.2822	13.631	0.788732	-0.342394	0.805916	1
ENSCHIT00000006942	15.2839	17.1976	13.6892	0.795998	-0.329163	0.80594	1
ENSCHIT00000003358	5.48922	6.42134	4.71246	0.733875	-0.446395	0.806025	1
ENSCHIT00000002889	13.7347	16.3384	11.565	0.707843	-0.498499	0.80669	1
ENSCHIT00000009289	1.19621	0.594429	1.6977	2.85603	1.51401	0.806795	1
ENSCHIT00000001946	0.581972	0.915754	0.30382	0.331771	-1.59174	0.807431	1
ENSCHIT00000005209	63.7991	55.5028	70.7126	1.27404	0.349406	0.807566	1
ENSCHIT00000009253	10.6948	11.9909	9.61467	0.801829	-0.318634	0.807924	1
ENSCHIT00000005240	393.546	351.596	428.505	1.21874	0.285395	0.808048	1
ENSCHIT00000001440	6.32811	5.0125	7.42445	1.48119	0.566754	0.808081	1
MSTRG.11738.7	1309.45	1159.36	1434.53	1.23735	0.307253	0.808264	1
ENSCHIT00000003403	42.35	47.0883	38.4014	0.815518	-0.294211	0.808755	1
ENSCHIT00000006780	0.806226	1.14592	0.523146	0.456529	-1.13122	0.809001	1
ENSCHIT00000001323	9.90341	8.29241	11.2459	1.35617	0.439536	0.809016	1
ENSCHIT00000006531	0.805416	1.14414	0.523146	0.457239	-1.12898	0.809077	1
ENSCHIT00000005552	0.56928	0.878922	0.311246	0.354122	-1.49768	0.809171	1
ENSCHIT00000001650	8.0862	6.76972	9.18326	1.35652	0.439909	0.809292	1
ENSCHIT00000001979	0.421096	0	0.77201	Inf	Inf	0.809321	1
ENSCHIT00000008408	6.39983	7.50895	5.47557	0.729206	-0.455602	0.80952	1
ENSCHIT00000007259	0.799929	1.177	0.485701	0.412659	-1.27698	0.809591	1
MSTRG.7953.1	0.798604	1.1652	0.493107	0.423195	-1.24061	0.809715	1
ENSCHIT00000001911	0.41975	0	0.769541	Inf	Inf	0.809929	1
ENSCHIT00000010692	36.8653	40.4811	33.8521	0.836246	-0.258001	0.809967	1
ENSCHIT00000010800	11.2519	9.3789	12.8127	1.36612	0.450087	0.810037	1
ENSCHIT00000011426	1.65725	0.980922	2.22085	2.26404	1.1789	0.810097	1
ENSCHIT00000009904	1.16771	0.557368	1.67634	3.00759	1.58861	0.81022	1
ENSCHIT00000011252	2.77973	3.38075	2.27887	0.674074	-0.569022	0.810473	1
MSTRG.51229.1	546.711	485.16	598.003	1.23259	0.301691	0.810495	1
ENSCHIT00000005360	126.254	103.951	144.84	1.39335	0.47856	0.810576	1
ENSCHIT00000005534	0.788292	1.11474	0.516256	0.463119	-1.11054	0.810689	1
ENSCHIT00000005657	33.5146	29.2995	37.0273	1.26375	0.337715	0.81081	1
ENSCHIT00000001538	18.5851	20.9163	16.6424	0.795668	-0.329761	0.810817	1
ENSCHIT00000004828	0.785801	1.14592	0.485701	0.423852	-1.23837	0.810925	1
MSTRG.21925.1	1830.7	1994.71	1694.03	0.849259	-0.235723	0.810939	1
ENSCHIT00000007001	2.97076	2.05838	3.73108	1.81262	0.85808	0.810997	1
ENSCHIT00000009482	37.2591	32.3378	41.3603	1.27901	0.355024	0.81102	1
ENSCHIT00000010887	76.1194	67.0283	83.6953	1.24866	0.320377	0.811391	1
ENSCHIT00000009559	0.780795	1.14414	0.478007	0.417787	-1.25916	0.811401	1
ENSCHIT00000000840	3.34072	2.53292	4.01388	1.58468	0.664195	0.811556	1
ENSCHIT00000009396	2.96983	3.61618	2.43119	0.672309	-0.572804	0.811779	1
ENSCHIT00000007873	16.6832	14.3972	18.5882	1.2911	0.368603	0.811791	1
ENSCHIT00000011011	0.770632	1.12178	0.478007	0.426114	-1.23069	0.812374	1
ENSCHIT00000007998	786.592	701.242	857.717	1.22314	0.29059	0.812399	1
ENSCHIT00000007625	0.414301	0	0.759551	Inf	Inf	0.812405	1
ENSCHIT00000006146	0.414301	0	0.759551	Inf	Inf	0.812405	1
ENSCHIT00000001338	0.414301	0	0.759551	Inf	Inf	0.812405	1
ENSCHIT00000007776	0.414301	0	0.759551	Inf	Inf	0.812405	1
ENSCHIT00000002192	0.414301	0	0.759551	Inf	Inf	0.812405	1
ENSCHIT00000002826	0.414301	0	0.759551	Inf	Inf	0.812405	1
ENSCHIT00000001668	0.414301	0	0.759551	Inf	Inf	0.812405	1
ENSCHIT00000001344	0.414301	0	0.759551	Inf	Inf	0.812405	1
ENSCHIT00000006528	17.6394	15.1191	19.7396	1.30561	0.384726	0.812748	1
MSTRG.43222.1	262.505	236.92	283.826	1.19798	0.260608	0.813075	1
ENSCHIT00000010053	27.433	23.781	30.4764	1.28155	0.357887	0.813093	1
MSTRG.13367.6	600.584	522.308	665.814	1.27475	0.350219	0.813164	1
ENSCHIT00000008206	1.14358	0.527353	1.6571	3.1423	1.65182	0.813177	1
ENSCHIT00000001522	65.7639	75.4027	57.7316	0.765644	-0.385255	0.813631	1
ENSCHIT00000011332	1.13908	0.560216	1.62147	2.89437	1.53325	0.813734	1
ENSCHIT00000010408	2.05597	1.32132	2.66818	2.01933	1.01388	0.813792	1
ENSCHIT00000001442	2.86104	2.152	3.45192	1.60405	0.68172	0.814361	1
ENSCHIT00000006867	8.29894	6.62988	9.68982	1.46154	0.547487	0.814496	1
ENSCHIT00000003385	0.986327	1.35692	0.677502	0.499295	-1.00204	0.814664	1
ENSCHIT00000006899	0.982846	1.37329	0.657476	0.47876	-1.06263	0.814914	1
ENSCHIT00000005224	4.52683	3.52323	5.36316	1.52223	0.606185	0.815055	1
ENSCHIT00000002104	8.1332	9.31647	7.14714	0.767151	-0.382418	0.815113	1
ENSCHIT00000009543	3.50748	4.13515	2.98441	0.721718	-0.470493	0.815685	1
ENSCHIT00000001486	15.6103	17.511	14.0264	0.801003	-0.32012	0.815902	1
ENSCHIT00000002800	1.57965	0.928947	2.1219	2.2842	1.19169	0.815954	1
ENSCHIT00000009684	2.01428	1.31092	2.60042	1.98366	0.988164	0.816011	1
ENSCHIT00000005581	7.70333	6.38235	8.80415	1.37945	0.464096	0.817009	1
ENSCHIT00000005380	63.3133	56.1468	69.2855	1.23401	0.30335	0.817131	1
ENSCHIT00000001073	1.56296	0.96108	2.06452	2.14813	1.10308	0.817248	1
ENSCHIT00000002722	64.4478	71.1324	58.8773	0.827715	-0.272794	0.817326	1
ENSCHIT00000007597	1.55977	0.878922	2.12715	2.42018	1.27512	0.817497	1
ENSCHIT00000000987	1.55262	0.9413	2.06204	2.19063	1.13135	0.818057	1
ENSCHIT00000005603	15.6576	13.4819	17.4707	1.29587	0.373917	0.818219	1
MSTRG.46547.1	55.9155	61.5363	51.2315	0.832541	-0.264407	0.818251	1
ENSCHIT00000006563	151.011	166.54	138.07	0.829049	-0.270471	0.818779	1
ENSCHIT00000001968	5.54624	4.28668	6.59588	1.53869	0.621706	0.819328	1
ENSCHIT00000007456	10.4482	11.8755	9.25882	0.77966	-0.359083	0.819345	1
ENSCHIT00000001253	1.15927	1.51789	0.860426	0.566857	-0.818943	0.819539	1
ENSCHIT00000003303	4.4532	5.23792	3.79927	0.725339	-0.463274	0.819596	1
ENSCHIT00000002582	12.4707	10.6203	14.0126	1.31942	0.399909	0.819638	1
ENSCHIT00000003683	9.86362	11.151	8.79084	0.788348	-0.343095	0.8201	1
ENSCHIT00000005074	1.14364	1.51784	0.831804	0.548019	-0.867702	0.820453	1
ENSCHIT00000004902	1.13871	1.53377	0.809501	0.527785	-0.921977	0.820742	1
MSTRG.34346.1	847.759	761.978	919.244	1.20639	0.270698	0.820848	1
ENSCHIT00000006304	53.7519	47.6739	58.8169	1.23373	0.303032	0.821528	1
ENSCHIT00000011358	33.0476	28.6137	36.7425	1.28409	0.360744	0.821636	1
ENSCHIT00000001424	4.04542	2.97263	4.9394	1.66163	0.732597	0.821838	1
ENSCHIT00000009375	0.94107	0.396286	1.39506	3.52033	1.81571	0.821868	1
ENSCHIT00000001051	4.96285	5.65847	4.38317	0.774622	-0.368435	0.822037	1
ENSCHIT00000010588	97.1596	86.2582	106.244	1.2317	0.30065	0.822122	1
ENSCHIT00000009494	2.76543	1.97164	3.42692	1.73811	0.797518	0.822398	1
ENSCHIT00000006873	1.10639	1.472	0.801711	0.54464	-0.876624	0.822665	1
ENSCHIT00000005347	4.98282	4.00553	5.79723	1.44731	0.533372	0.82294	1
ENSCHIT00000007087	95.0215	103.384	88.0529	0.851709	-0.231568	0.823062	1
MSTRG.21525.1	98.3279	107.291	90.8586	0.846842	-0.239835	0.823186	1
ENSCHIT00000007331	13.8618	11.8807	15.5128	1.30572	0.384841	0.823671	1
ENSCHIT00000011415	7.4728	6.08941	8.62563	1.4165	0.502327	0.824316	1
ENSCHIT00000010822	1.30758	1.77093	0.921451	0.52032	-0.942529	0.824621	1
ENSCHIT00000007580	161.373	144.313	175.59	1.21673	0.283011	0.824654	1
ENSCHIT00000010154	0.920744	0.351569	1.39506	3.96809	1.98844	0.825076	1
ENSCHIT00000006244	1.29292	1.64287	1.0013	0.609484	-0.71434	0.825348	1
ENSCHIT00000006679	31.3753	27.7151	34.4255	1.24212	0.312806	0.825771	1
ENSCHIT00000005414	6.34824	7.27471	5.57619	0.766518	-0.383609	0.826259	1
ENSCHIT00000010185	23.8749	21.286	26.0323	1.22298	0.2904	0.827065	1
ENSCHIT00000009731	2.62188	1.8736	3.24546	1.73221	0.792613	0.827139	1
ENSCHIT00000003402	15.8774	13.6583	17.7267	1.29787	0.376148	0.827673	1
ENSCHIT00000008364	6.81754	7.82076	5.98152	0.764826	-0.386797	0.827787	1
MSTRG.12622.21	326.062	294.163	352.644	1.19881	0.261598	0.827918	1
ENSCHIT00000007189	23.8829	20.7543	26.4901	1.27636	0.352037	0.828158	1
ENSCHIT00000005307	4.11423	3.06837	4.98578	1.62489	0.700344	0.828164	1
ENSCHIT00000001315	2.22147	1.4715	2.84644	1.93438	0.951868	0.828213	1
ENSCHIT00000009544	26.8893	23.6411	29.5962	1.2519	0.324117	0.828244	1
ENSCHIT00000009760	24.9072	27.529	22.7224	0.825399	-0.276837	0.828936	1
ENSCHIT00000008299	7.06271	8.17379	6.13681	0.750792	-0.413516	0.829211	1
ENSCHIT00000002535	1.6722	2.1065	1.31027	0.622015	-0.68498	0.829363	1
ENSCHIT00000001082	3.76685	2.90705	4.48334	1.54223	0.625019	0.82947	1
ENSCHIT00000005875	1.89262	2.33437	1.52449	0.653065	-0.614702	0.829963	1
ENSCHIT00000002178	0.889677	0.351569	1.3381	3.80608	1.92831	0.830089	1
ENSCHIT00000005167	6.3708	5.143	7.39396	1.43767	0.523736	0.830139	1
ENSCHIT00000003685	1.41994	1.75784	1.13836	0.647587	-0.626853	0.830202	1
ENSCHIT00000002661	72.2367	64.3187	78.835	1.22569	0.293598	0.830578	1
ENSCHIT00000006378	3.70743	2.84066	4.42974	1.5594	0.640993	0.830582	1
ENSCHIT00000007679	8.26905	9.1072	7.5706	0.831276	-0.2666	0.830823	1
ENSCHIT00000005517	5.08548	4.00011	5.98996	1.49745	0.582507	0.830986	1
ENSCHIT00000001922	3.36578	2.47389	4.10901	1.66095	0.732009	0.831561	1
ENSCHIT00000010263	2.06845	2.54828	1.66859	0.654789	-0.610898	0.831834	1
ENSCHIT00000002730	1.75574	1.13402	2.27384	2.00512	1.00369	0.831904	1
ENSCHIT00000002452	54.6369	59.5598	50.5346	0.848469	-0.237067	0.832383	1
ENSCHIT00000008471	2.0195	2.44499	1.66492	0.680953	-0.554373	0.833261	1
ENSCHIT00000011392	0.870256	0.396286	1.26523	3.19273	1.67479	0.833293	1
ENSCHIT00000006004	15.8248	17.5577	14.3808	0.819061	-0.287957	0.833561	1
ENSCHIT00000003065	2.23766	2.72323	1.83301	0.673102	-0.571104	0.833596	1
ENSCHIT00000009757	1.31566	0.751933	1.78543	2.37445	1.24759	0.833752	1
ENSCHIT00000006456	0.865759	0.371579	1.27758	3.43824	1.78167	0.834042	1
ENSCHIT00000009778	4.62928	3.78855	5.32989	1.40684	0.49246	0.834308	1
ENSCHIT00000001863	23.0938	25.3368	21.2246	0.837699	-0.255496	0.834394	1
ENSCHIT00000004816	28.7082	25.455	31.4192	1.23431	0.303699	0.834504	1
ENSCHIT00000010212	3.23376	2.4635	3.87564	1.57323	0.653727	0.834565	1
ENSCHIT00000005520	1.71279	1.05471	2.26119	2.1439	1.10024	0.83459	1
ENSCHIT00000001860	31.3079	27.8528	34.1871	1.22742	0.29563	0.834816	1
ENSCHIT00000002480	86.1384	77.0689	93.6963	1.21575	0.281844	0.834849	1
MSTRG.12755.4	23.7411	25.9381	21.9103	0.844714	-0.243465	0.835262	1
MSTRG.11033.1	48.9971	53.2758	45.4316	0.852761	-0.229786	0.835288	1
ENSCHIT00000002822	2.36355	2.78684	2.0108	0.721535	-0.470858	0.836154	1
ENSCHIT00000006306	2.78628	3.36843	2.30117	0.683157	-0.549711	0.836653	1
MSTRG.55363.1	299.21	324.919	277.787	0.854943	-0.226101	0.837012	1
ENSCHIT00000005141	44.0675	39.2758	48.0606	1.22367	0.291212	0.837277	1
ENSCHIT00000001900	37.8973	33.5661	41.5066	1.23656	0.306336	0.837463	1
ENSCHIT00000003555	59.3811	64.648	54.9921	0.850638	-0.233382	0.837598	1
ENSCHIT00000008023	2.73438	3.22643	2.32433	0.720401	-0.473128	0.837728	1
ENSCHIT00000005565	2.29647	2.76537	1.90572	0.689139	-0.537134	0.837821	1
ENSCHIT00000009431	0.842936	0.351569	1.25241	3.56234	1.83283	0.837894	1
ENSCHIT00000005381	10.2279	8.63144	11.5583	1.33909	0.421255	0.838644	1
ENSCHIT00000002267	258.233	234.053	278.383	1.1894	0.250238	0.838811	1
MSTRG.24772.1	93.8232	102.509	86.5853	0.844664	-0.243551	0.839003	1
ENSCHIT00000003318	34.6811	30.1359	38.4687	1.27651	0.3522	0.839261	1
ENSCHIT00000003716	3.88658	3.02008	4.60866	1.526	0.609759	0.839322	1
ENSCHIT00000004739	3.07152	3.59069	2.63889	0.734925	-0.444331	0.83953	1
ENSCHIT00000003386	113.343	102.697	122.215	1.19005	0.251026	0.839584	1
ENSCHIT00000005979	7.01125	5.59212	8.19387	1.46525	0.551151	0.840073	1
ENSCHIT00000006822	3.24548	3.81963	2.76701	0.724419	-0.465105	0.84017	1
ENSCHIT00000003681	21.0037	23.0036	19.337	0.840607	-0.250496	0.84062	1
ENSCHIT00000009227	12.4429	10.7876	13.8223	1.28131	0.35762	0.841468	1
ENSCHIT00000005689	4272.54	3849.6	4624.98	1.20142	0.264737	0.841696	1
ENSCHIT00000011442	6.7407	5.6272	7.66861	1.36278	0.446548	0.842146	1
ENSCHIT00000010271	14.4328	15.9306	13.1847	0.827631	-0.27294	0.842389	1
ENSCHIT00000002708	0.18013	0.396286	0	0	-Inf	0.842688	1
ENSCHIT00000005774	0.18013	0.396286	0	0	-Inf	0.842688	1
ENSCHIT00000009457	0.18013	0.396286	0	0	-Inf	0.842688	1
ENSCHIT00000008301	0.18013	0.396286	0	0	-Inf	0.842688	1
ENSCHIT00000006932	0.18013	0.396286	0	0	-Inf	0.842688	1
ENSCHIT00000007982	0.18013	0.396286	0	0	-Inf	0.842688	1
ENSCHIT00000001542	0.18013	0.396286	0	0	-Inf	0.842688	1
ENSCHIT00000006997	0.18013	0.396286	0	0	-Inf	0.842688	1
ENSCHIT00000007881	70.6183	63.481	76.566	1.20613	0.270381	0.842721	1
ENSCHIT00000010427	40.086	35.7446	43.7038	1.22267	0.29003	0.84292	1
ENSCHIT00000001024	19.138	20.9822	17.6012	0.838863	-0.253493	0.843102	1
ENSCHIT00000010858	5.20808	6.01404	4.53644	0.754308	-0.406775	0.843155	1
ENSCHIT00000010049	0.178349	0.392369	0	0	-Inf	0.843265	1
ENSCHIT00000008330	0.178349	0.392369	0	0	-Inf	0.843265	1
ENSCHIT00000001463	0.178349	0.392369	0	0	-Inf	0.843265	1
ENSCHIT00000009246	0.178349	0.392369	0	0	-Inf	0.843265	1
ENSCHIT00000003503	0.178349	0.392369	0	0	-Inf	0.843265	1
ENSCHIT00000008073	0.178349	0.392369	0	0	-Inf	0.843265	1
ENSCHIT00000006853	0.178349	0.392369	0	0	-Inf	0.843265	1
ENSCHIT00000003649	0.178349	0.392369	0	0	-Inf	0.843265	1
ENSCHIT00000005625	4.23933	4.80694	3.76632	0.783516	-0.351966	0.843296	1
ENSCHIT00000003357	1.98169	1.34551	2.51183	1.86682	0.900585	0.843417	1
ENSCHIT00000009112	59.9612	64.9003	55.8453	0.860477	-0.216791	0.843423	1
ENSCHIT00000007539	9.64699	10.6705	8.79409	0.824153	-0.279016	0.84349	1
ENSCHIT00000010773	7.54977	8.41593	6.82797	0.811314	-0.301668	0.843523	1
ENSCHIT00000006511	8.25203	9.24899	7.42122	0.802382	-0.317639	0.843551	1
ENSCHIT00000001996	9.33383	7.93374	10.5006	1.32353	0.404395	0.843592	1
ENSCHIT00000001785	1.97748	1.37329	2.48097	1.80659	0.853266	0.843623	1
ENSCHIT00000008318	7.98473	8.99	7.14701	0.794996	-0.330981	0.84414	1
MSTRG.53021.1	7.44618	8.51187	6.5581	0.770466	-0.376197	0.844241	1
ENSCHIT00000007551	9.32979	10.3771	8.45706	0.814976	-0.295171	0.844279	1
ENSCHIT00000008331	0.174742	0.384432	0	0	-Inf	0.844438	1
ENSCHIT00000005796	0.174742	0.384432	0	0	-Inf	0.844438	1
ENSCHIT00000007107	0.174742	0.384432	0	0	-Inf	0.844438	1
ENSCHIT00000003204	0.174742	0.384432	0	0	-Inf	0.844438	1
ENSCHIT00000009300	5.08181	5.82631	4.4614	0.765733	-0.385086	0.844475	1
ENSCHIT00000010090	33.8387	37.132	31.0942	0.837396	-0.256018	0.844625	1
ENSCHIT00000007431	10.0652	8.64819	11.246	1.30039	0.378946	0.84504	1
ENSCHIT00000006417	12.4452	10.775	13.837	1.28417	0.36084	0.845142	1
ENSCHIT00000001155	1.94569	1.35742	2.43591	1.79452	0.843597	0.845194	1
ENSCHIT00000009654	8.94385	7.72962	9.95571	1.28799	0.365125	0.846151	1
MSTRG.24772.2	67.5712	59.7371	74.0996	1.24043	0.310838	0.846327	1
[truncated: 1,286 more rows]
