# Supplementary material for: Transcriptome analysis reveals mRNAs and long non-coding RNAs associated with fecundity in the hypothalamus of high-and low-fecundity goat
Source: Front Vet Sci. 2023 Mar 28;10:1145594. doi: 10.3389/fvets.2023.1145594 (PMC10086355; doi:10.3389/fvets.2023.1145594)
Supplement: Supplementary file 3 [file Table_3.XLSX]

## Sheet: Sheet1
Category	GO.ID	Term	list	Total	Pvalue	FDR	Gene
CC	GO:0000785	chromatin	5	315	8.1e-06	0.006561	ENSCHIG00000011143,ENSCHIG00000013731,ENSCHIG00000020908,ENSCHIG00000024007,ENSCHIG00000026088
BP	GO:0007063	regulation of sister chromatid cohesion	2	16	0.0001	0.02916	ENSCHIG00000013731,ENSCHIG00000020908
CC	GO:0044427	chromosomal part	5	547	0.00012	0.02916	ENSCHIG00000011143,ENSCHIG00000013731,ENSCHIG00000020908,ENSCHIG00000024007,ENSCHIG00000026088
CC	GO:0005634	nucleus	10	4031	0.00017	0.02916	ENSCHIG00000005054,ENSCHIG00000008336,ENSCHIG00000010708,ENSCHIG00000011143,ENSCHIG00000013731,ENSCHIG00000017978,ENSCHIG00000020908,ENSCHIG00000024007,ENSCHIG00000024868,ENSCHIG00000026088
CC	GO:0005694	chromosome	5	599	0.00018	0.02916	ENSCHIG00000011143,ENSCHIG00000013731,ENSCHIG00000020908,ENSCHIG00000024007,ENSCHIG00000026088
CC	GO:0015030	Cajal body	2	29	0.00039	0.05265	ENSCHIG00000024007,ENSCHIG00000026088
BP	GO:0007062	sister chromatid cohesion	2	35	0.00049	0.0564107	ENSCHIG00000013731,ENSCHIG00000020908
BP	GO:0033045	regulation of sister chromatid segregation	2	48	0.00093	0.0564107	ENSCHIG00000013731,ENSCHIG00000020908
BP	GO:0003421	growth plate cartilage axis specification	1	1	0.00098	0.0564107	ENSCHIG00000010708
BP	GO:0044722	renal phosphate excretion	1	1	0.00098	0.0564107	ENSCHIG00000010708
BP	GO:0061374	mammillothalamic axonal tract development	1	1	0.00098	0.0564107	ENSCHIG00000008336
BP	GO:0061381	cell migration in diencephalon	1	1	0.00098	0.0564107	ENSCHIG00000008336
BP	GO:1903402	regulation of renal phosphate excretion	1	1	0.00098	0.0564107	ENSCHIG00000010708
BP	GO:1903403	negative regulation of renal phosphate excretion	1	1	0.00098	0.0564107	ENSCHIG00000010708
BP	GO:0051983	regulation of chromosome segregation	2	65	0.0017	0.0564107	ENSCHIG00000013731,ENSCHIG00000020908
MF	GO:0002054	nucleobase binding	1	2	0.0019	0.0564107	ENSCHIG00000026825
MF	GO:0002060	purine nucleobase binding	1	2	0.0019	0.0564107	ENSCHIG00000026825
MF	GO:0004645	phosphorylase activity	1	2	0.0019	0.0564107	ENSCHIG00000026825
MF	GO:0008184	glycogen phosphorylase activity	1	2	0.0019	0.0564107	ENSCHIG00000026825
MF	GO:0016208	AMP binding	1	2	0.0019	0.0564107	ENSCHIG00000026825
BP	GO:0034502	protein localization to chromosome	2	69	0.00192	0.0564107	ENSCHIG00000013731,ENSCHIG00000020908
BP	GO:0003422	growth plate cartilage morphogenesis	1	2	0.00195	0.0564107	ENSCHIG00000010708
BP	GO:0021767	mammillary body development	1	2	0.00195	0.0564107	ENSCHIG00000008336
BP	GO:0060623	regulation of chromosome condensation	1	2	0.00195	0.0564107	ENSCHIG00000013731
BP	GO:0061373	mammillary axonal complex development	1	2	0.00195	0.0564107	ENSCHIG00000008336
BP	GO:0061378	corpora quadrigemina development	1	2	0.00195	0.0564107	ENSCHIG00000008336
BP	GO:0061379	inferior colliculus development	1	2	0.00195	0.0564107	ENSCHIG00000008336
BP	GO:0071922	regulation of cohesin loading	1	2	0.00195	0.0564107	ENSCHIG00000013731
MF	GO:0001158	enhancer sequence-specific DNA binding	2	76	0.0021	0.0586552	ENSCHIG00000011143,ENSCHIG00000024868
MF	GO:0035326	enhancer binding	2	83	0.0025	0.0675	ENSCHIG00000011143,ENSCHIG00000024868
MF	GO:0032052	bile acid binding	1	3	0.0028	0.0675771	ENSCHIG00000026825
BP	GO:0007412	axon target recognition	1	3	0.00292	0.0675771	ENSCHIG00000008336
BP	GO:0061030	epithelial cell differentiation involved in mammary gland alveolus development	1	3	0.00292	0.0675771	ENSCHIG00000008336
BP	GO:1905634	regulation of protein localization to chromatin	1	3	0.00292	0.0675771	ENSCHIG00000013731
BP	GO:1990166	protein localization to site of double-strand break	1	3	0.00292	0.0675771	ENSCHIG00000020908
BP	GO:0045935	positive regulation of nucleobase-containing compound metabolic process	5	1274	0.00387	0.0717955	ENSCHIG00000011143,ENSCHIG00000017978,ENSCHIG00000020908,ENSCHIG00000024007,ENSCHIG00000024868
BP	GO:0003257	positive regulation of transcription from RNA polymerase II promoter involved in myocardial precursor cell differentiation	1	4	0.0039	0.0717955	ENSCHIG00000011143
BP	GO:0021855	hypothalamus cell migration	1	4	0.0039	0.0717955	ENSCHIG00000008336
BP	GO:0033504	floor plate development	1	4	0.0039	0.0717955	ENSCHIG00000008336
BP	GO:0034093	positive regulation of maintenance of sister chromatid cohesion	1	4	0.0039	0.0717955	ENSCHIG00000020908
BP	GO:0034184	positive regulation of maintenance of mitotic sister chromatid cohesion	1	4	0.0039	0.0717955	ENSCHIG00000020908
BP	GO:0045875	negative regulation of sister chromatid cohesion	1	4	0.0039	0.0717955	ENSCHIG00000013731
BP	GO:0060253	negative regulation of glial cell proliferation	1	4	0.0039	0.0717955	ENSCHIG00000024868
BP	GO:0071921	cohesin loading	1	4	0.0039	0.0717955	ENSCHIG00000013731
CC	GO:0035363	histone locus body	1	4	0.00416	0.07488	ENSCHIG00000024007
BP	GO:0034085	establishment of sister chromatid cohesion	1	5	0.00487	0.0821812	ENSCHIG00000013731
BP	GO:0042796	snRNA transcription from RNA polymerase III promoter	1	5	0.00487	0.0821812	ENSCHIG00000024007
BP	GO:1901228	positive regulation of transcription from RNA polymerase II promoter involved in heart development	1	5	0.00487	0.0821812	ENSCHIG00000011143
BP	GO:0000819	sister chromatid segregation	2	114	0.00515	0.0851327	ENSCHIG00000013731,ENSCHIG00000020908
BP	GO:0035562	negative regulation of chromatin binding	1	6	0.00584	0.0927529	ENSCHIG00000013731
BP	GO:0044062	regulation of excretion	1	6	0.00584	0.0927529	ENSCHIG00000010708
BP	GO:0019219	regulation of nucleobase-containing compound metabolic process	6	2142	0.00675	0.0984569	ENSCHIG00000011143,ENSCHIG00000013731,ENSCHIG00000017978,ENSCHIG00000020908,ENSCHIG00000024007,ENSCHIG00000024868
BP	GO:0003256	regulation of transcription from RNA polymerase II promoter involved in myocardial precursor cell differentiation	1	7	0.00681	0.0984569	ENSCHIG00000011143
BP	GO:0034091	regulation of maintenance of sister chromatid cohesion	1	7	0.00681	0.0984569	ENSCHIG00000020908
BP	GO:0034182	regulation of maintenance of mitotic sister chromatid cohesion	1	7	0.00681	0.0984569	ENSCHIG00000020908
BP	GO:0042593	glucose homeostasis	2	132	0.00685	0.0984569	ENSCHIG00000017978,ENSCHIG00000026825
BP	GO:0033500	carbohydrate homeostasis	2	133	0.00695	0.0984569	ENSCHIG00000017978,ENSCHIG00000026825
BP	GO:0031334	positive regulation of protein complex assembly	2	134	0.00705	0.0984569	ENSCHIG00000020908,ENSCHIG00000024007
CC	GO:0043231	intracellular membrane-bounded organelle	10	5867	0.00732	0.100495	ENSCHIG00000005054,ENSCHIG00000008336,ENSCHIG00000010708,ENSCHIG00000011143,ENSCHIG00000013731,ENSCHIG00000017978,ENSCHIG00000020908,ENSCHIG00000024007,ENSCHIG00000024868,ENSCHIG00000026088
BP	GO:0001886	endothelial cell morphogenesis	1	8	0.00778	0.101642	ENSCHIG00000010708
BP	GO:0042795	snRNA transcription from RNA polymerase II promoter	1	8	0.00778	0.101642	ENSCHIG00000024007
BP	GO:0045876	positive regulation of sister chromatid cohesion	1	8	0.00778	0.101642	ENSCHIG00000020908
MF	GO:0003677	DNA binding	4	989	0.008	0.102144	ENSCHIG00000008336,ENSCHIG00000011143,ENSCHIG00000017978,ENSCHIG00000024868
MF	GO:1901363	heterocyclic compound binding	5	1666	0.0081	0.102144	ENSCHIG00000008336,ENSCHIG00000011143,ENSCHIG00000017978,ENSCHIG00000024868,ENSCHIG00000026825
BP	GO:0045821	positive regulation of glycolytic process	1	9	0.00875	0.102144	ENSCHIG00000017978
BP	GO:0045945	positive regulation of transcription from RNA polymerase III promoter	1	9	0.00875	0.102144	ENSCHIG00000024007
BP	GO:0060536	cartilage morphogenesis	1	9	0.00875	0.102144	ENSCHIG00000010708
MF	GO:0097159	organic cyclic compound binding	5	1708	0.009	0.102144	ENSCHIG00000008336,ENSCHIG00000011143,ENSCHIG00000017978,ENSCHIG00000024868,ENSCHIG00000026825
BP	GO:0009301	snRNA transcription	1	10	0.00971	0.102144	ENSCHIG00000024007
BP	GO:0021794	thalamus development	1	10	0.00971	0.102144	ENSCHIG00000008336
BP	GO:0034086	maintenance of sister chromatid cohesion	1	10	0.00971	0.102144	ENSCHIG00000020908
BP	GO:0034088	maintenance of mitotic sister chromatid cohesion	1	10	0.00971	0.102144	ENSCHIG00000020908
BP	GO:0051194	positive regulation of cofactor metabolic process	1	10	0.00971	0.102144	ENSCHIG00000017978
BP	GO:0051197	positive regulation of coenzyme metabolic process	1	10	0.00971	0.102144	ENSCHIG00000017978
BP	GO:0060251	regulation of glial cell proliferation	1	10	0.00971	0.102144	ENSCHIG00000024868
BP	GO:0060379	cardiac muscle cell myoblast differentiation	1	10	0.00971	0.102144	ENSCHIG00000011143
BP	GO:0090280	positive regulation of calcium ion import	1	10	0.00971	0.102144	ENSCHIG00000010708
BP	GO:0006091	generation of precursor metabolites and energy	2	160	0.00993	0.103119	ENSCHIG00000017978,ENSCHIG00000026825
CC	GO:0008278	cohesin complex	1	10	0.01038	0.106428	ENSCHIG00000013731
BP	GO:0098813	nuclear chromosome segregation	2	165	0.01053	0.106616	ENSCHIG00000013731,ENSCHIG00000020908
CC	GO:0010369	chromocenter	1	11	0.01142	0.113693	ENSCHIG00000026088
BP	GO:0060644	mammary gland epithelial cell differentiation	1	12	0.01165	0.113693	ENSCHIG00000008336
BP	GO:1901213	regulation of transcription from RNA polymerase II promoter involved in heart development	1	12	0.01165	0.113693	ENSCHIG00000011143
BP	GO:0014009	glial cell proliferation	1	13	0.01261	0.118769	ENSCHIG00000024868
BP	GO:0021854	hypothalamus development	1	13	0.01261	0.118769	ENSCHIG00000008336
BP	GO:0098801	regulation of renal system process	1	13	0.01261	0.118769	ENSCHIG00000010708
BP	GO:0003417	growth plate cartilage development	1	14	0.01358	0.123593	ENSCHIG00000010708
BP	GO:0006359	regulation of transcription from RNA polymerase III promoter	1	14	0.01358	0.123593	ENSCHIG00000024007
BP	GO:0035988	chondrocyte proliferation	1	14	0.01358	0.123593	ENSCHIG00000010708
BP	GO:0010002	cardioblast differentiation	1	15	0.01454	0.128015	ENSCHIG00000011143
BP	GO:0035561	regulation of chromatin binding	1	15	0.01454	0.128015	ENSCHIG00000013731
CC	GO:0043227	membrane-bounded organelle	10	6284	0.01454	0.128015	ENSCHIG00000005054,ENSCHIG00000008336,ENSCHIG00000010708,ENSCHIG00000011143,ENSCHIG00000013731,ENSCHIG00000017978,ENSCHIG00000020908,ENSCHIG00000024007,ENSCHIG00000024868,ENSCHIG00000026088
BP	GO:0007059	chromosome segregation	2	197	0.01479	0.128773	ENSCHIG00000013731,ENSCHIG00000020908
BP	GO:0007064	mitotic sister chromatid cohesion	1	16	0.0155	0.128773	ENSCHIG00000020908
BP	GO:0060749	mammary gland alveolus development	1	16	0.0155	0.128773	ENSCHIG00000008336
BP	GO:0061377	mammary gland lobule development	1	16	0.0155	0.128773	ENSCHIG00000008336
CC	GO:0035327	transcriptionally active chromatin	1	15	0.01554	0.128773	ENSCHIG00000024007
CC	GO:0016604	nuclear body	3	537	0.01558	0.128773	ENSCHIG00000017978,ENSCHIG00000024007,ENSCHIG00000026088
BP	GO:0048878	chemical homeostasis	3	590	0.01633	0.132086	ENSCHIG00000010708,ENSCHIG00000017978,ENSCHIG00000026825
BP	GO:0007595	lactation	1	17	0.01647	0.132086	ENSCHIG00000008336
BP	GO:0030261	chromosome condensation	1	17	0.01647	0.132086	ENSCHIG00000013731
BP	GO:0051726	regulation of cell cycle	3	602	0.01725	0.13446	ENSCHIG00000013731,ENSCHIG00000020908,ENSCHIG00000024868
BP	GO:0090304	nucleic acid metabolic process	6	2570	0.01735	0.13446	ENSCHIG00000011143,ENSCHIG00000013731,ENSCHIG00000017978,ENSCHIG00000020908,ENSCHIG00000024007,ENSCHIG00000024868
BP	GO:0051984	positive regulation of chromosome segregation	1	18	0.01743	0.13446	ENSCHIG00000020908
BP	GO:1903580	positive regulation of ATP metabolic process	1	18	0.01743	0.13446	ENSCHIG00000017978
MF	GO:0000975	regulatory region DNA binding	3	649	0.0181	0.135417	ENSCHIG00000011143,ENSCHIG00000017978,ENSCHIG00000024868
MF	GO:0001067	regulatory region nucleic acid binding	3	649	0.0181	0.135417	ENSCHIG00000011143,ENSCHIG00000017978,ENSCHIG00000024868
MF	GO:0044212	transcription regulatory region DNA binding	3	649	0.0181	0.135417	ENSCHIG00000011143,ENSCHIG00000017978,ENSCHIG00000024868
BP	GO:0003416	endochondral bone growth	1	19	0.01839	0.135417	ENSCHIG00000010708
BP	GO:0006383	transcription from RNA polymerase III promoter	1	19	0.01839	0.135417	ENSCHIG00000024007
BP	GO:0033044	regulation of chromosome organization	2	224	0.01887	0.137487	ENSCHIG00000013731,ENSCHIG00000020908
CC	GO:0043228	non-membrane-bounded organelle	6	2386	0.0192	0.137487	ENSCHIG00000005054,ENSCHIG00000011143,ENSCHIG00000013731,ENSCHIG00000020908,ENSCHIG00000024007,ENSCHIG00000026088
CC	GO:0043232	intracellular non-membrane-bounded organelle	6	2386	0.0192	0.137487	ENSCHIG00000005054,ENSCHIG00000011143,ENSCHIG00000013731,ENSCHIG00000020908,ENSCHIG00000024007,ENSCHIG00000026088
BP	GO:0014014	negative regulation of gliogenesis	1	20	0.01935	0.137487	ENSCHIG00000024868
BP	GO:0071168	protein localization to chromatin	1	21	0.0203	0.14175	ENSCHIG00000013731
BP	GO:0098868	bone growth	1	21	0.0203	0.14175	ENSCHIG00000010708
BP	GO:0008156	negative regulation of DNA replication	1	22	0.02126	0.145664	ENSCHIG00000013731
BP	GO:0090279	regulation of calcium ion import	1	22	0.02126	0.145664	ENSCHIG00000010708
MF	GO:0003676	nucleic acid binding	4	1301	0.0214	0.145664	ENSCHIG00000008336,ENSCHIG00000011143,ENSCHIG00000017978,ENSCHIG00000024868
BP	GO:0043254	regulation of protein complex assembly	2	241	0.02166	0.146135	ENSCHIG00000020908,ENSCHIG00000024007
BP	GO:0005975	carbohydrate metabolic process	2	242	0.02183	0.146135	ENSCHIG00000017978,ENSCHIG00000026825
BP	GO:0007588	excretion	1	24	0.02317	0.147209	ENSCHIG00000010708
BP	GO:0032728	positive regulation of interferon-beta production	1	24	0.02317	0.147209	ENSCHIG00000017978
BP	GO:0072395	signal transduction involved in cell cycle checkpoint	1	24	0.02317	0.147209	ENSCHIG00000024868
BP	GO:0086004	regulation of cardiac muscle cell contraction	1	24	0.02317	0.147209	ENSCHIG00000010708
BP	GO:2000781	positive regulation of double-strand break repair	1	24	0.02317	0.147209	ENSCHIG00000020908
BP	GO:0003382	epithelial cell morphogenesis	1	25	0.02413	0.147209	ENSCHIG00000010708
BP	GO:0006110	regulation of glycolytic process	1	25	0.02413	0.147209	ENSCHIG00000017978
BP	GO:0016073	snRNA metabolic process	1	25	0.02413	0.147209	ENSCHIG00000024007
BP	GO:0060351	cartilage development involved in endochondral bone morphogenesis	1	25	0.02413	0.147209	ENSCHIG00000010708
BP	GO:0070266	necroptotic process	1	25	0.02413	0.147209	ENSCHIG00000026825
MF	GO:0008135	translation factor activity, RNA binding	1	26	0.0244	0.147209	ENSCHIG00000024868
BP	GO:0033046	negative regulation of sister chromatid segregation	1	26	0.02508	0.147209	ENSCHIG00000013731
BP	GO:0045981	positive regulation of nucleotide metabolic process	1	26	0.02508	0.147209	ENSCHIG00000017978
BP	GO:0051985	negative regulation of chromosome segregation	1	26	0.02508	0.147209	ENSCHIG00000013731
BP	GO:0098781	ncRNA transcription	1	26	0.02508	0.147209	ENSCHIG00000024007
BP	GO:1900544	positive regulation of purine nucleotide metabolic process	1	26	0.02508	0.147209	ENSCHIG00000017978
BP	GO:1903115	regulation of actin filament-based movement	1	26	0.02508	0.147209	ENSCHIG00000010708
BP	GO:0006139	nucleobase-containing compound metabolic process	6	2771	0.02535	0.147723	ENSCHIG00000011143,ENSCHIG00000013731,ENSCHIG00000017978,ENSCHIG00000020908,ENSCHIG00000024007,ENSCHIG00000024868
BP	GO:0043470	regulation of carbohydrate catabolic process	1	27	0.02604	0.149591	ENSCHIG00000017978
BP	GO:0051926	negative regulation of calcium ion transport	1	27	0.02604	0.149591	ENSCHIG00000010708
MF	GO:0043565	sequence-specific DNA binding	3	750	0.0267	0.152303	ENSCHIG00000008336,ENSCHIG00000011143,ENSCHIG00000024868
BP	GO:2000648	positive regulation of stem cell proliferation	1	28	0.02699	0.15288	ENSCHIG00000024868
MF	GO:0033293	monocarboxylic acid binding	1	29	0.0272	0.153	ENSCHIG00000026825
BP	GO:0009891	positive regulation of biosynthetic process	4	1307	0.02792	0.154913	ENSCHIG00000011143,ENSCHIG00000017978,ENSCHIG00000024007,ENSCHIG00000024868
BP	GO:0051052	regulation of DNA metabolic process	2	277	0.02812	0.154913	ENSCHIG00000013731,ENSCHIG00000020908
BP	GO:0048518	positive regulation of biological process	7	3766	0.02813	0.154913	ENSCHIG00000010708,ENSCHIG00000011143,ENSCHIG00000013731,ENSCHIG00000017978,ENSCHIG00000020908,ENSCHIG00000024007,ENSCHIG00000024868
BP	GO:0046483	heterocycle metabolic process	6	2838	0.02855	0.154913	ENSCHIG00000011143,ENSCHIG00000013731,ENSCHIG00000017978,ENSCHIG00000020908,ENSCHIG00000024007,ENSCHIG00000024868
CC	GO:0000795	synaptonemal complex	1	28	0.02883	0.154913	ENSCHIG00000013731
CC	GO:0099086	synaptonemal structure	1	28	0.02883	0.154913	ENSCHIG00000013731
MF	GO:0019842	vitamin binding	1	31	0.029	0.154913	ENSCHIG00000026825
BP	GO:0051173	positive regulation of nitrogen compound metabolic process	5	2030	0.02907	0.154913	ENSCHIG00000011143,ENSCHIG00000017978,ENSCHIG00000020908,ENSCHIG00000024007,ENSCHIG00000024868
BP	GO:0006725	cellular aromatic compound metabolic process	6	2860	0.02966	0.15525	ENSCHIG00000011143,ENSCHIG00000013731,ENSCHIG00000017978,ENSCHIG00000020908,ENSCHIG00000024007,ENSCHIG00000024868
BP	GO:0051196	regulation of coenzyme metabolic process	1	31	0.02984	0.15525	ENSCHIG00000017978
BP	GO:0097300	programmed necrotic cell death	1	31	0.02984	0.15525	ENSCHIG00000026825
MF	GO:0001102	RNA polymerase II activating transcription factor binding	1	32	0.0299	0.15525	ENSCHIG00000011143
BP	GO:0051193	regulation of cofactor metabolic process	1	32	0.03079	0.158053	ENSCHIG00000017978
BP	GO:0006366	transcription from RNA polymerase II promoter	4	1346	0.03083	0.158053	ENSCHIG00000011143,ENSCHIG00000017978,ENSCHIG00000024007,ENSCHIG00000024868
BP	GO:2000112	regulation of cellular macromolecule biosynthetic process	5	2067	0.03131	0.159504	ENSCHIG00000011143,ENSCHIG00000013731,ENSCHIG00000017978,ENSCHIG00000024007,ENSCHIG00000024868
BP	GO:0045840	positive regulation of mitotic nuclear division	1	33	0.03174	0.160684	ENSCHIG00000020908
BP	GO:0048146	positive regulation of fibroblast proliferation	1	34	0.03269	0.163087	ENSCHIG00000013731
CC	GO:0008023	transcription elongation factor complex	1	32	0.03288	0.163087	ENSCHIG00000024007
BP	GO:0045786	negative regulation of cell cycle	2	302	0.03301	0.163087	ENSCHIG00000013731,ENSCHIG00000024868
CC	GO:0031981	nuclear lumen	6	2667	0.03302	0.163087	ENSCHIG00000005054,ENSCHIG00000011143,ENSCHIG00000013731,ENSCHIG00000017978,ENSCHIG00000024007,ENSCHIG00000026088
BP	GO:0006096	glycolytic process	1	35	0.03364	0.163164	ENSCHIG00000017978
BP	GO:0006757	ATP generation from ADP	1	35	0.03364	0.163164	ENSCHIG00000017978
BP	GO:0070265	necrotic cell death	1	35	0.03364	0.163164	ENSCHIG00000026825
CC	GO:0035861	site of double-strand break	1	33	0.0339	0.163446	ENSCHIG00000020908
BP	GO:0031325	positive regulation of cellular metabolic process	5	2111	0.03413	0.163582	ENSCHIG00000011143,ENSCHIG00000017978,ENSCHIG00000020908,ENSCHIG00000024007,ENSCHIG00000024868
BP	GO:1901360	organic cyclic compound metabolic process	6	2950	0.03455	0.163677	ENSCHIG00000011143,ENSCHIG00000013731,ENSCHIG00000017978,ENSCHIG00000020908,ENSCHIG00000024007,ENSCHIG00000024868
BP	GO:0032648	regulation of interferon-beta production	1	36	0.03458	0.163677	ENSCHIG00000017978
BP	GO:0010556	regulation of macromolecule biosynthetic process	5	2122	0.03487	0.163677	ENSCHIG00000011143,ENSCHIG00000013731,ENSCHIG00000017978,ENSCHIG00000024007,ENSCHIG00000024868
BP	GO:0008542	visual learning	1	37	0.03553	0.163677	ENSCHIG00000008336
BP	GO:0032608	interferon-beta production	1	37	0.03553	0.163677	ENSCHIG00000017978
CC	GO:0043229	intracellular organelle	10	6876	0.0358	0.163677	ENSCHIG00000005054,ENSCHIG00000008336,ENSCHIG00000010708,ENSCHIG00000011143,ENSCHIG00000013731,ENSCHIG00000017978,ENSCHIG00000020908,ENSCHIG00000024007,ENSCHIG00000024868,ENSCHIG00000026088
BP	GO:0010596	negative regulation of endothelial cell migration	1	38	0.03647	0.163677	ENSCHIG00000010708
BP	GO:0046031	ADP metabolic process	1	38	0.03647	0.163677	ENSCHIG00000017978
BP	GO:0007389	pattern specification process	2	323	0.03737	0.163677	ENSCHIG00000008336,ENSCHIG00000010708
BP	GO:0007632	visual behavior	1	39	0.03742	0.163677	ENSCHIG00000008336
BP	GO:0030901	midbrain development	1	39	0.03742	0.163677	ENSCHIG00000008336
MF	GO:0005496	steroid binding	1	41	0.0382	0.163677	ENSCHIG00000026825
BP	GO:0001885	endothelial cell development	1	40	0.03836	0.163677	ENSCHIG00000010708
BP	GO:0032481	positive regulation of type I interferon production	1	40	0.03836	0.163677	ENSCHIG00000017978
BP	GO:0044089	positive regulation of cellular component biogenesis	2	328	0.03844	0.163677	ENSCHIG00000020908,ENSCHIG00000024007
MF	GO:0008144	drug binding	1	42	0.0391	0.163677	ENSCHIG00000026825
BP	GO:0009135	purine nucleoside diphosphate metabolic process	1	41	0.0393	0.163677	ENSCHIG00000017978
BP	GO:0009179	purine ribonucleoside diphosphate metabolic process	1	41	0.0393	0.163677	ENSCHIG00000017978
BP	GO:0033047	regulation of mitotic sister chromatid segregation	1	41	0.0393	0.163677	ENSCHIG00000020908
BP	GO:0051785	positive regulation of nuclear division	1	41	0.0393	0.163677	ENSCHIG00000020908
BP	GO:0055117	regulation of cardiac muscle contraction	1	41	0.0393	0.163677	ENSCHIG00000010708
BP	GO:0065007	biological regulation	9	6443	0.03936	0.163677	ENSCHIG00000008336,ENSCHIG00000010708,ENSCHIG00000011143,ENSCHIG00000013731,ENSCHIG00000017978,ENSCHIG00000020908,ENSCHIG00000024007,ENSCHIG00000024868,ENSCHIG00000026825
BP	GO:0031326	regulation of cellular biosynthetic process	5	2194	0.03993	0.163677	ENSCHIG00000011143,ENSCHIG00000013731,ENSCHIG00000017978,ENSCHIG00000024007,ENSCHIG00000024868
CC	GO:0044451	nucleoplasm part	3	767	0.03995	0.163677	ENSCHIG00000017978,ENSCHIG00000024007,ENSCHIG00000026088
BP	GO:0006165	nucleoside diphosphate phosphorylation	1	42	0.04024	0.163677	ENSCHIG00000017978
BP	GO:0044070	regulation of anion transport	1	42	0.04024	0.163677	ENSCHIG00000010708
BP	GO:0007589	body fluid secretion	1	43	0.04118	0.163677	ENSCHIG00000008336
BP	GO:0009185	ribonucleoside diphosphate metabolic process	1	43	0.04118	0.163677	ENSCHIG00000017978
BP	GO:0046939	nucleotide phosphorylation	1	43	0.04118	0.163677	ENSCHIG00000017978
BP	GO:0005977	glycogen metabolic process	1	44	0.04212	0.163677	ENSCHIG00000026825
BP	GO:0006073	cellular glucan metabolic process	1	44	0.04212	0.163677	ENSCHIG00000026825
BP	GO:0044042	glucan metabolic process	1	44	0.04212	0.163677	ENSCHIG00000026825
BP	GO:0045913	positive regulation of carbohydrate metabolic process	1	44	0.04212	0.163677	ENSCHIG00000017978
BP	GO:0070509	calcium ion import	1	44	0.04212	0.163677	ENSCHIG00000010708
BP	GO:0086003	cardiac muscle cell contraction	1	44	0.04212	0.163677	ENSCHIG00000010708
BP	GO:0009889	regulation of biosynthetic process	5	2228	0.04248	0.163677	ENSCHIG00000011143,ENSCHIG00000013731,ENSCHIG00000017978,ENSCHIG00000024007,ENSCHIG00000024868
BP	GO:0034641	cellular nitrogen compound metabolic process	6	3085	0.04295	0.163677	ENSCHIG00000011143,ENSCHIG00000013731,ENSCHIG00000017978,ENSCHIG00000020908,ENSCHIG00000024007,ENSCHIG00000024868
BP	GO:0043388	positive regulation of DNA binding	1	45	0.04306	0.163677	ENSCHIG00000013731
BP	GO:0046889	positive regulation of lipid biosynthetic process	1	45	0.04306	0.163677	ENSCHIG00000017978
BP	GO:0060350	endochondral bone morphogenesis	1	45	0.04306	0.163677	ENSCHIG00000010708
BP	GO:1903827	regulation of cellular protein localization	2	351	0.04351	0.163677	ENSCHIG00000013731,ENSCHIG00000024007
BP	GO:0006090	pyruvate metabolic process	1	46	0.044	0.163677	ENSCHIG00000017978
BP	GO:0022029	telencephalon cell migration	1	46	0.044	0.163677	ENSCHIG00000008336
BP	GO:0032945	negative regulation of mononuclear cell proliferation	1	46	0.044	0.163677	ENSCHIG00000024868
BP	GO:0045669	positive regulation of osteoblast differentiation	1	46	0.044	0.163677	ENSCHIG00000024868
BP	GO:0050672	negative regulation of lymphocyte proliferation	1	46	0.044	0.163677	ENSCHIG00000024868
BP	GO:0072091	regulation of stem cell proliferation	1	46	0.044	0.163677	ENSCHIG00000024868
CC	GO:0044454	nuclear chromosome part	2	329	0.04401	0.163677	ENSCHIG00000011143,ENSCHIG00000013731
BP	GO:0055082	cellular chemical homeostasis	2	354	0.04419	0.163677	ENSCHIG00000010708,ENSCHIG00000017978
BP	GO:0007049	cell cycle	3	864	0.04472	0.163677	ENSCHIG00000013731,ENSCHIG00000020908,ENSCHIG00000024868
BP	GO:1903578	regulation of ATP metabolic process	1	47	0.04493	0.163677	ENSCHIG00000017978
CC	GO:0090734	site of DNA damage	1	44	0.04496	0.163677	ENSCHIG00000020908
BP	GO:0009893	positive regulation of metabolic process	5	2260	0.04499	0.163677	ENSCHIG00000011143,ENSCHIG00000017978,ENSCHIG00000020908,ENSCHIG00000024007,ENSCHIG00000024868
BP	GO:0032760	positive regulation of tumor necrosis factor production	1	48	0.04587	0.163677	ENSCHIG00000017978
BP	GO:0070664	negative regulation of leukocyte proliferation	1	48	0.04587	0.163677	ENSCHIG00000024868
CC	GO:0031974	membrane-enclosed lumen	6	2859	0.04587	0.163677	ENSCHIG00000005054,ENSCHIG00000011143,ENSCHIG00000013731,ENSCHIG00000017978,ENSCHIG00000024007,ENSCHIG00000026088
CC	GO:0043233	organelle lumen	6	2859	0.04587	0.163677	ENSCHIG00000005054,ENSCHIG00000011143,ENSCHIG00000013731,ENSCHIG00000017978,ENSCHIG00000024007,ENSCHIG00000026088
CC	GO:0070013	intracellular organelle lumen	6	2859	0.04587	0.163677	ENSCHIG00000005054,ENSCHIG00000011143,ENSCHIG00000013731,ENSCHIG00000017978,ENSCHIG00000024007,ENSCHIG00000026088
CC	GO:0043226	organelle	10	7054	0.04624	0.164274	ENSCHIG00000005054,ENSCHIG00000008336,ENSCHIG00000010708,ENSCHIG00000011143,ENSCHIG00000013731,ENSCHIG00000017978,ENSCHIG00000020908,ENSCHIG00000024007,ENSCHIG00000024868,ENSCHIG00000026088
BP	GO:0009636	response to toxic substance	1	49	0.04681	0.164853	ENSCHIG00000013731
BP	GO:0021885	forebrain cell migration	1	49	0.04681	0.164853	ENSCHIG00000008336
BP	GO:0006112	energy reserve metabolic process	1	50	0.04774	0.165851	ENSCHIG00000026825
BP	GO:0045739	positive regulation of DNA repair	1	50	0.04774	0.165851	ENSCHIG00000020908
BP	GO:1903557	positive regulation of tumor necrosis factor superfamily cytokine production	1	50	0.04774	0.165851	ENSCHIG00000017978
MF	GO:0033613	activating transcription factor binding	1	52	0.0483	0.165851	ENSCHIG00000011143
BP	GO:0010564	regulation of cell cycle process	2	372	0.04836	0.165851	ENSCHIG00000013731,ENSCHIG00000020908
BP	GO:0010633	negative regulation of epithelial cell migration	1	51	0.04868	0.165851	ENSCHIG00000010708
BP	GO:0009132	nucleoside diphosphate metabolic process	1	52	0.04961	0.165851	ENSCHIG00000017978
BP	GO:0048145	regulation of fibroblast proliferation	1	52	0.04961	0.165851	ENSCHIG00000013731
BP	GO:0009798	axis specification	1	53	0.05054	0.165851	ENSCHIG00000010708
BP	GO:0048144	fibroblast proliferation	1	53	0.05054	0.165851	ENSCHIG00000013731
BP	GO:0071326	cellular response to monosaccharide stimulus	1	53	0.05054	0.165851	ENSCHIG00000017978
BP	GO:0071331	cellular response to hexose stimulus	1	53	0.05054	0.165851	ENSCHIG00000017978
BP	GO:0071333	cellular response to glucose stimulus	1	53	0.05054	0.165851	ENSCHIG00000017978
BP	GO:2000779	regulation of double-strand break repair	1	53	0.05054	0.165851	ENSCHIG00000020908
BP	GO:0051171	regulation of nitrogen compound metabolic process	6	3192	0.05058	0.165851	ENSCHIG00000011143,ENSCHIG00000013731,ENSCHIG00000017978,ENSCHIG00000020908,ENSCHIG00000024007,ENSCHIG00000024868
CC	GO:0000228	nuclear chromosome	2	356	0.05077	0.165851	ENSCHIG00000011143,ENSCHIG00000013731
CC	GO:0044428	nuclear part	6	2923	0.05085	0.165851	ENSCHIG00000005054,ENSCHIG00000011143,ENSCHIG00000013731,ENSCHIG00000017978,ENSCHIG00000024007,ENSCHIG00000026088
BP	GO:0006942	regulation of striated muscle contraction	1	54	0.05147	0.165851	ENSCHIG00000010708
BP	GO:0032755	positive regulation of interleukin-6 production	1	54	0.05147	0.165851	ENSCHIG00000017978
BP	GO:0016052	carbohydrate catabolic process	1	55	0.0524	0.165851	ENSCHIG00000017978
BP	GO:0021536	diencephalon development	1	55	0.0524	0.165851	ENSCHIG00000008336
BP	GO:0070252	actin-mediated cell contraction	1	55	0.0524	0.165851	ENSCHIG00000010708
BP	GO:0030855	epithelial cell differentiation	2	389	0.05244	0.165851	ENSCHIG00000008336,ENSCHIG00000010708
BP	GO:2000113	negative regulation of cellular macromolecule biosynthetic process	3	922	0.05277	0.165851	ENSCHIG00000013731,ENSCHIG00000017978,ENSCHIG00000024868
BP	GO:0034613	cellular protein localization	3	925	0.0532	0.165851	ENSCHIG00000013731,ENSCHIG00000020908,ENSCHIG00000024007
BP	GO:0001756	somitogenesis	1	56	0.05333	0.165851	ENSCHIG00000008336
BP	GO:0003014	renal system process	1	56	0.05333	0.165851	ENSCHIG00000010708
BP	GO:0008306	associative learning	1	56	0.05333	0.165851	ENSCHIG00000008336
BP	GO:0019362	pyridine nucleotide metabolic process	1	56	0.05333	0.165851	ENSCHIG00000017978
BP	GO:0046496	nicotinamide nucleotide metabolic process	1	56	0.05333	0.165851	ENSCHIG00000017978
BP	GO:0070727	cellular macromolecule localization	3	930	0.05393	0.165851	ENSCHIG00000013731,ENSCHIG00000020908,ENSCHIG00000024007
BP	GO:0045934	negative regulation of nucleobase-containing compound metabolic process	3	931	0.05408	0.165851	ENSCHIG00000013731,ENSCHIG00000017978,ENSCHIG00000024868
BP	GO:0032479	regulation of type I interferon production	1	57	0.05426	0.165851	ENSCHIG00000017978
BP	GO:0044264	cellular polysaccharide metabolic process	1	57	0.05426	0.165851	ENSCHIG00000026825
BP	GO:0071322	cellular response to carbohydrate stimulus	1	57	0.05426	0.165851	ENSCHIG00000017978
BP	GO:0019725	cellular homeostasis	2	400	0.05514	0.1674	ENSCHIG00000010708,ENSCHIG00000017978
BP	GO:0010558	negative regulation of macromolecule biosynthetic process	3	942	0.05571	0.1674	ENSCHIG00000013731,ENSCHIG00000017978,ENSCHIG00000024868
BP	GO:0032606	type I interferon production	1	59	0.05612	0.1674	ENSCHIG00000017978
BP	GO:0061180	mammary gland epithelium development	1	59	0.05612	0.1674	ENSCHIG00000008336
BP	GO:1900542	regulation of purine nucleotide metabolic process	1	59	0.05612	0.1674	ENSCHIG00000017978
MF	GO:0000980	RNA polymerase II distal enhancer sequence-specific DNA binding	1	61	0.0564	0.1674	ENSCHIG00000011143
BP	GO:0001678	cellular glucose homeostasis	1	60	0.05704	0.1674	ENSCHIG00000017978
BP	GO:0006323	DNA packaging	1	60	0.05704	0.1674	ENSCHIG00000013731
BP	GO:0043271	negative regulation of ion transport	1	60	0.05704	0.1674	ENSCHIG00000010708
BP	GO:0051928	positive regulation of calcium ion transport	1	60	0.05704	0.1674	ENSCHIG00000010708
BP	GO:0072524	pyridine-containing compound metabolic process	1	60	0.05704	0.1674	ENSCHIG00000017978
BP	GO:0080090	regulation of primary metabolic process	6	3277	0.05731	0.167585	ENSCHIG00000011143,ENSCHIG00000013731,ENSCHIG00000017978,ENSCHIG00000020908,ENSCHIG00000024007,ENSCHIG00000024868
BP	GO:0034645	cellular macromolecule biosynthetic process	5	2408	0.05786	0.1683	ENSCHIG00000011143,ENSCHIG00000013731,ENSCHIG00000017978,ENSCHIG00000024007,ENSCHIG00000024868
BP	GO:0005976	polysaccharide metabolic process	1	61	0.05797	0.1683	ENSCHIG00000026825
BP	GO:0006140	regulation of nucleotide metabolic process	1	62	0.05889	0.17036	ENSCHIG00000017978
BP	GO:0006275	regulation of DNA replication	1	63	0.05982	0.171359	ENSCHIG00000013731
BP	GO:0006733	oxidoreduction coenzyme metabolic process	1	63	0.05982	0.171359	ENSCHIG00000017978
CC	GO:0000794	condensed nuclear chromosome	1	59	0.05987	0.171359	ENSCHIG00000013731
BP	GO:0031327	negative regulation of cellular biosynthetic process	3	974	0.06059	0.17281	ENSCHIG00000013731,ENSCHIG00000017978,ENSCHIG00000024868
BP	GO:0060255	regulation of macromolecule metabolic process	6	3326	0.06146	0.174023	ENSCHIG00000011143,ENSCHIG00000013731,ENSCHIG00000017978,ENSCHIG00000020908,ENSCHIG00000024007,ENSCHIG00000024868
BP	GO:0014013	regulation of gliogenesis	1	65	0.06166	0.174023	ENSCHIG00000024868
BP	GO:0045445	myoblast differentiation	1	65	0.06166	0.174023	ENSCHIG00000011143
BP	GO:0042592	homeostatic process	3	984	0.06215	0.174192	ENSCHIG00000010708,ENSCHIG00000017978,ENSCHIG00000026825
BP	GO:0009890	negative regulation of biosynthetic process	3	985	0.06231	0.174192	ENSCHIG00000013731,ENSCHIG00000017978,ENSCHIG00000024868
BP	GO:0045446	endothelial cell differentiation	1	66	0.06258	0.174192	ENSCHIG00000010708
BP	GO:0045778	positive regulation of ossification	1	66	0.06258	0.174192	ENSCHIG00000024868
BP	GO:0000904	cell morphogenesis involved in differentiation	2	433	0.06355	0.176286	ENSCHIG00000008336,ENSCHIG00000010708
BP	GO:0009059	macromolecule biosynthetic process	5	2475	0.06442	0.176312	ENSCHIG00000011143,ENSCHIG00000013731,ENSCHIG00000017978,ENSCHIG00000024007,ENSCHIG00000024868
BP	GO:0021761	limbic system development	1	68	0.06443	0.176312	ENSCHIG00000008336
BP	GO:0030048	actin filament-based movement	1	68	0.06443	0.176312	ENSCHIG00000010708
BP	GO:0043467	regulation of generation of precursor metabolites and energy	1	68	0.06443	0.176312	ENSCHIG00000017978
BP	GO:0048522	positive regulation of cellular process	6	3367	0.0651	0.17658	ENSCHIG00000011143,ENSCHIG00000013731,ENSCHIG00000017978,ENSCHIG00000020908,ENSCHIG00000024007,ENSCHIG00000024868
BP	GO:0031323	regulation of cellular metabolic process	6	3370	0.06537	0.17658	ENSCHIG00000011143,ENSCHIG00000013731,ENSCHIG00000017978,ENSCHIG00000020908,ENSCHIG00000024007,ENSCHIG00000024868
MF	GO:0031406	carboxylic acid binding	1	71	0.0654	0.17658	ENSCHIG00000026825
MF	GO:0043177	organic acid binding	1	71	0.0654	0.17658	ENSCHIG00000026825
BP	GO:0044260	cellular macromolecule metabolic process	7	4370	0.06637	0.178604	ENSCHIG00000011143,ENSCHIG00000013731,ENSCHIG00000017978,ENSCHIG00000020908,ENSCHIG00000024007,ENSCHIG00000024868,ENSCHIG00000026825
BP	GO:0060349	bone morphogenesis	1	73	0.06901	0.185093	ENSCHIG00000010708
BP	GO:0003158	endothelium development	1	74	0.06993	0.185109	ENSCHIG00000010708
BP	GO:0055088	lipid homeostasis	1	74	0.06993	0.185109	ENSCHIG00000017978
BP	GO:0061053	somite development	1	74	0.06993	0.185109	ENSCHIG00000008336
BP	GO:2001022	positive regulation of response to DNA damage stimulus	1	74	0.06993	0.185109	ENSCHIG00000020908
BP	GO:0009746	response to hexose	1	76	0.07176	0.188109	ENSCHIG00000017978
BP	GO:0009749	response to glucose	1	76	0.07176	0.188109	ENSCHIG00000017978
BP	GO:0034284	response to monosaccharide	1	76	0.07176	0.188109	ENSCHIG00000017978
BP	GO:0021510	spinal cord development	1	77	0.07267	0.18988	ENSCHIG00000008336
BP	GO:0017015	regulation of transforming growth factor beta receptor signaling pathway	1	78	0.07358	0.191639	ENSCHIG00000024868
BP	GO:1903844	regulation of cellular response to transforming growth factor beta stimulus	1	79	0.07449	0.193387	ENSCHIG00000024868
BP	GO:0035282	segmentation	1	80	0.0754	0.194503	ENSCHIG00000008336
BP	GO:0060048	cardiac muscle contraction	1	80	0.0754	0.194503	ENSCHIG00000010708
BP	GO:0006937	regulation of muscle contraction	1	81	0.07631	0.196194	ENSCHIG00000010708
BP	GO:0033365	protein localization to organelle	2	481	0.07654	0.196194	ENSCHIG00000013731,ENSCHIG00000020908
BP	GO:0000278	mitotic cell cycle	2	484	0.07738	0.197722	ENSCHIG00000013731,ENSCHIG00000020908
BP	GO:0006355	regulation of transcription, DNA-templated	4	1797	0.07875	0.198661	ENSCHIG00000011143,ENSCHIG00000017978,ENSCHIG00000024007,ENSCHIG00000024868
BP	GO:0006282	regulation of DNA repair	1	84	0.07904	0.198661	ENSCHIG00000020908
BP	GO:0009743	response to carbohydrate	1	84	0.07904	0.198661	ENSCHIG00000017978
BP	GO:1903506	regulation of nucleic acid-templated transcription	4	1802	0.07943	0.198661	ENSCHIG00000011143,ENSCHIG00000017978,ENSCHIG00000024007,ENSCHIG00000024868
BP	GO:0045834	positive regulation of lipid metabolic process	1	85	0.07994	0.198661	ENSCHIG00000017978
BP	GO:0072089	stem cell proliferation	1	85	0.07994	0.198661	ENSCHIG00000024868
BP	GO:2001141	regulation of RNA biosynthetic process	4	1807	0.08012	0.198661	ENSCHIG00000011143,ENSCHIG00000017978,ENSCHIG00000024007,ENSCHIG00000024868
BP	GO:0045893	positive regulation of transcription, DNA-templated	3	1091	0.0802	0.198661	ENSCHIG00000011143,ENSCHIG00000024007,ENSCHIG00000024868
BP	GO:1902680	positive regulation of RNA biosynthetic process	3	1091	0.0802	0.198661	ENSCHIG00000011143,ENSCHIG00000024007,ENSCHIG00000024868
BP	GO:1903508	positive regulation of nucleic acid-templated transcription	3	1091	0.0802	0.198661	ENSCHIG00000011143,ENSCHIG00000024007,ENSCHIG00000024868
BP	GO:0035051	cardiocyte differentiation	1	86	0.08085	0.199053	ENSCHIG00000011143
BP	GO:2001251	negative regulation of chromosome organization	1	86	0.08085	0.199053	ENSCHIG00000013731
MF	GO:0000981	RNA polymerase II transcription factor activity, sequence-specific DNA binding	2	519	0.0817	0.200011	ENSCHIG00000011143,ENSCHIG00000017978
BP	GO:0032675	regulation of interleukin-6 production	1	87	0.08175	0.200011	ENSCHIG00000017978
BP	GO:0050794	regulation of cellular process	8	5661	0.08198	0.200011	ENSCHIG00000008336,ENSCHIG00000010708,ENSCHIG00000011143,ENSCHIG00000013731,ENSCHIG00000017978,ENSCHIG00000020908,ENSCHIG00000024007,ENSCHIG00000024868
BP	GO:0045667	regulation of osteoblast differentiation	1	88	0.08266	0.200463	ENSCHIG00000024868
BP	GO:0051250	negative regulation of lymphocyte activation	1	88	0.08266	0.200463	ENSCHIG00000024868
BP	GO:0051101	regulation of DNA binding	1	89	0.08356	0.202041	ENSCHIG00000013731
BP	GO:0006351	transcription, DNA-templated	4	1844	0.08531	0.203198	ENSCHIG00000011143,ENSCHIG00000017978,ENSCHIG00000024007,ENSCHIG00000024868
BP	GO:0032680	regulation of tumor necrosis factor production	1	91	0.08537	0.203198	ENSCHIG00000017978
BP	GO:0043524	negative regulation of neuron apoptotic process	1	91	0.08537	0.203198	ENSCHIG00000008336
BP	GO:0071103	DNA conformation change	1	91	0.08537	0.203198	ENSCHIG00000013731
BP	GO:0097659	nucleic acid-templated transcription	4	1849	0.08603	0.203198	ENSCHIG00000011143,ENSCHIG00000017978,ENSCHIG00000024007,ENSCHIG00000024868
MF	GO:0000977	RNA polymerase II regulatory region sequence-specific DNA binding	2	535	0.0862	0.203198	ENSCHIG00000011143,ENSCHIG00000024868
BP	GO:0032640	tumor necrosis factor production	1	92	0.08627	0.203198	ENSCHIG00000017978
MF	GO:0001012	RNA polymerase II regulatory region DNA binding	2	536	0.0865	0.203198	ENSCHIG00000011143,ENSCHIG00000024868
MF	GO:0001085	RNA polymerase II transcription factor binding	1	95	0.0867	0.203198	ENSCHIG00000011143
BP	GO:0032774	RNA biosynthetic process	4	1855	0.08689	0.203198	ENSCHIG00000011143,ENSCHIG00000017978,ENSCHIG00000024007,ENSCHIG00000024868
BP	GO:0030879	mammary gland development	1	93	0.08717	0.203198	ENSCHIG00000008336
BP	GO:0032635	interleukin-6 production	1	93	0.08717	0.203198	ENSCHIG00000017978
BP	GO:0019222	regulation of metabolic process	6	3588	0.0873	0.203198	ENSCHIG00000011143,ENSCHIG00000013731,ENSCHIG00000017978,ENSCHIG00000020908,ENSCHIG00000024007,ENSCHIG00000024868
BP	GO:1903555	regulation of tumor necrosis factor superfamily cytokine production	1	94	0.08807	0.204403	ENSCHIG00000017978
BP	GO:0071706	tumor necrosis factor superfamily cytokine production	1	95	0.08896	0.205612	ENSCHIG00000017978
BP	GO:0006259	DNA metabolic process	2	527	0.08977	0.205612	ENSCHIG00000013731,ENSCHIG00000020908
BP	GO:0051254	positive regulation of RNA metabolic process	3	1143	0.08979	0.205612	ENSCHIG00000011143,ENSCHIG00000024007,ENSCHIG00000024868
BP	GO:0000070	mitotic sister chromatid segregation	1	96	0.08986	0.205612	ENSCHIG00000020908
BP	GO:0007612	learning	1	96	0.08986	0.205612	ENSCHIG00000008336
BP	GO:0007088	regulation of mitotic nuclear division	1	97	0.09076	0.206357	ENSCHIG00000020908
BP	GO:0051053	negative regulation of DNA metabolic process	1	97	0.09076	0.206357	ENSCHIG00000013731
BP	GO:0051050	positive regulation of transport	2	531	0.09095	0.206357	ENSCHIG00000010708,ENSCHIG00000024007
BP	GO:0090316	positive regulation of intracellular protein transport	1	98	0.09166	0.207387	ENSCHIG00000024007
BP	GO:0060341	regulation of cellular localization	2	536	0.09244	0.208237	ENSCHIG00000013731,ENSCHIG00000024007
BP	GO:0046890	regulation of lipid biosynthetic process	1	99	0.09255	0.208237	ENSCHIG00000017978
BP	GO:0002695	negative regulation of leukocyte activation	1	100	0.09345	0.20966	ENSCHIG00000024868
MF	GO:0016758	transferase activity, transferring hexosyl groups	1	103	0.0937	0.20966	ENSCHIG00000026825
BP	GO:0006109	regulation of carbohydrate metabolic process	1	101	0.09434	0.210511	ENSCHIG00000017978
MF	GO:0000976	transcription regulatory region sequence-specific DNA binding	2	568	0.0957	0.212725	ENSCHIG00000011143,ENSCHIG00000024868
BP	GO:0045931	positive regulation of mitotic cell cycle	1	103	0.09612	0.212725	ENSCHIG00000020908
BP	GO:0046034	ATP metabolic process	1	103	0.09612	0.212725	ENSCHIG00000017978
BP	GO:0035265	organ growth	1	104	0.09702	0.214131	ENSCHIG00000010708
BP	GO:0006941	striated muscle contraction	1	106	0.0988	0.217467	ENSCHIG00000010708
BP	GO:0043170	macromolecule metabolic process	7	4701	0.09937	0.217934	ENSCHIG00000011143,ENSCHIG00000013731,ENSCHIG00000017978,ENSCHIG00000020908,ENSCHIG00000024007,ENSCHIG00000024868,ENSCHIG00000026825
CC	GO:0000793	condensed chromosome	1	100	0.09955	0.217934	ENSCHIG00000013731
BP	GO:0051252	regulation of RNA metabolic process	4	1942	0.09997	0.218263	ENSCHIG00000011143,ENSCHIG00000017978,ENSCHIG00000024007,ENSCHIG00000024868
BP	GO:0009167	purine ribonucleoside monophosphate metabolic process	1	108	0.10057	0.218571	ENSCHIG00000017978
BP	GO:0008284	positive regulation of cell proliferation	2	564	0.10091	0.218571	ENSCHIG00000013731,ENSCHIG00000024868
MF	GO:0003700	DNA binding transcription factor activity	2	587	0.1014	0.218571	ENSCHIG00000011143,ENSCHIG00000017978
BP	GO:0009126	purine nucleoside monophosphate metabolic process	1	109	0.10146	0.218571	ENSCHIG00000017978
BP	GO:0009161	ribonucleoside monophosphate metabolic process	1	109	0.10146	0.218571	ENSCHIG00000017978
BP	GO:0008283	cell proliferation	3	1209	0.10271	0.220618	ENSCHIG00000010708,ENSCHIG00000013731,ENSCHIG00000024868
BP	GO:0000122	negative regulation of transcription from RNA polymerase II promoter	2	571	0.10306	0.220618	ENSCHIG00000017978,ENSCHIG00000024868
BP	GO:0051783	regulation of nuclear division	1	111	0.10323	0.220618	ENSCHIG00000020908
MF	GO:1990837	sequence-specific double-stranded DNA binding	2	594	0.1035	0.220618	ENSCHIG00000011143,ENSCHIG00000024868
BP	GO:0008016	regulation of heart contraction	1	112	0.10412	0.220778	ENSCHIG00000010708
BP	GO:0051100	negative regulation of binding	1	112	0.10412	0.220778	ENSCHIG00000013731
BP	GO:0009205	purine ribonucleoside triphosphate metabolic process	1	113	0.105	0.221059	ENSCHIG00000017978
BP	GO:0050866	negative regulation of cell activation	1	113	0.105	0.221059	ENSCHIG00000024868
BP	GO:0046903	secretion	2	580	0.10585	0.221059	ENSCHIG00000008336,ENSCHIG00000010708
BP	GO:0009123	nucleoside monophosphate metabolic process	1	114	0.10589	0.221059	ENSCHIG00000017978
BP	GO:0009199	ribonucleoside triphosphate metabolic process	1	114	0.10589	0.221059	ENSCHIG00000017978
BP	GO:0010594	regulation of endothelial cell migration	1	114	0.10589	0.221059	ENSCHIG00000010708
BP	GO:0007179	transforming growth factor beta receptor signaling pathway	1	115	0.10677	0.221753	ENSCHIG00000024868
BP	GO:0043523	regulation of neuron apoptotic process	1	115	0.10677	0.221753	ENSCHIG00000008336
BP	GO:0044087	regulation of cellular component biogenesis	2	586	0.10773	0.222555	ENSCHIG00000020908,ENSCHIG00000024007
BP	GO:0034654	nucleobase-containing compound biosynthetic process	4	1993	0.10811	0.222555	ENSCHIG00000011143,ENSCHIG00000017978,ENSCHIG00000024007,ENSCHIG00000024868
BP	GO:0044249	cellular biosynthetic process	5	2839	0.10835	0.222555	ENSCHIG00000011143,ENSCHIG00000013731,ENSCHIG00000017978,ENSCHIG00000024007,ENSCHIG00000024868
BP	GO:0000075	cell cycle checkpoint	1	117	0.10853	0.222555	ENSCHIG00000024868
BP	GO:0090257	regulation of muscle system process	1	117	0.10853	0.222555	ENSCHIG00000010708
BP	GO:0009144	purine nucleoside triphosphate metabolic process	1	119	0.1103	0.225045	ENSCHIG00000017978
BP	GO:1901215	negative regulation of neuron death	1	119	0.1103	0.225045	ENSCHIG00000008336
BP	GO:0010557	positive regulation of macromolecule biosynthetic process	3	1248	0.11072	0.225335	ENSCHIG00000011143,ENSCHIG00000024007,ENSCHIG00000024868
BP	GO:0006260	DNA replication	1	121	0.11205	0.226901	ENSCHIG00000013731
BP	GO:0015980	energy derivation by oxidation of organic compounds	1	121	0.11205	0.226901	ENSCHIG00000026825
BP	GO:1901576	organic substance biosynthetic process	5	2870	0.11276	0.22777	ENSCHIG00000011143,ENSCHIG00000013731,ENSCHIG00000017978,ENSCHIG00000024007,ENSCHIG00000024868
BP	GO:0018130	heterocycle biosynthetic process	4	2023	0.11306	0.227807	ENSCHIG00000011143,ENSCHIG00000017978,ENSCHIG00000024007,ENSCHIG00000024868
BP	GO:0019438	aromatic compound biosynthetic process	4	2026	0.11356	0.228247	ENSCHIG00000011143,ENSCHIG00000017978,ENSCHIG00000024007,ENSCHIG00000024868
BP	GO:0051924	regulation of calcium ion transport	1	124	0.11468	0.229928	ENSCHIG00000010708
BP	GO:0000902	cell morphogenesis	2	609	0.115	0.23	ENSCHIG00000008336,ENSCHIG00000010708
BP	GO:0065008	regulation of biological quality	4	2038	0.11558	0.230591	ENSCHIG00000008336,ENSCHIG00000010708,ENSCHIG00000017978,ENSCHIG00000026825
MF	GO:0003690	double-stranded DNA binding	2	636	0.1163	0.231148	ENSCHIG00000011143,ENSCHIG00000024868
BP	GO:2001252	positive regulation of chromosome organization	1	126	0.11643	0.231148	ENSCHIG00000020908
BP	GO:0006732	coenzyme metabolic process	1	127	0.11731	0.231759	ENSCHIG00000017978
BP	GO:1903522	regulation of blood circulation	1	127	0.11731	0.231759	ENSCHIG00000010708
BP	GO:0048523	negative regulation of cellular process	5	2913	0.11905	0.233821	ENSCHIG00000008336,ENSCHIG00000010708,ENSCHIG00000013731,ENSCHIG00000017978,ENSCHIG00000024868
BP	GO:0009058	biosynthetic process	5	2914	0.1192	0.233821	ENSCHIG00000011143,ENSCHIG00000013731,ENSCHIG00000017978,ENSCHIG00000024007,ENSCHIG00000024868
BP	GO:0031328	positive regulation of cellular biosynthetic process	3	1288	0.11922	0.233821	ENSCHIG00000011143,ENSCHIG00000024007,ENSCHIG00000024868
BP	GO:0032880	regulation of protein localization	2	627	0.12079	0.235192	ENSCHIG00000013731,ENSCHIG00000024007
BP	GO:0001649	osteoblast differentiation	1	131	0.12079	0.235192	ENSCHIG00000024868
BP	GO:0009141	nucleoside triphosphate metabolic process	1	131	0.12079	0.235192	ENSCHIG00000017978
BP	GO:1901362	organic cyclic compound biosynthetic process	4	2073	0.12157	0.235383	ENSCHIG00000011143,ENSCHIG00000017978,ENSCHIG00000024007,ENSCHIG00000024868
BP	GO:0060047	heart contraction	1	132	0.12166	0.235383	ENSCHIG00000010708
BP	GO:0051276	chromosome organization	2	630	0.12176	0.235383	ENSCHIG00000013731,ENSCHIG00000020908
BP	GO:0043270	positive regulation of ion transport	1	133	0.12253	0.235747	ENSCHIG00000010708
BP	GO:0051099	positive regulation of binding	1	133	0.12253	0.235747	ENSCHIG00000013731
BP	GO:0048468	cell development	3	1309	0.12379	0.237092	ENSCHIG00000008336,ENSCHIG00000010708,ENSCHIG00000024868
BP	GO:0006357	regulation of transcription from RNA polymerase II promoter	3	1310	0.12401	0.237092	ENSCHIG00000011143,ENSCHIG00000017978,ENSCHIG00000024868
BP	GO:0021915	neural tube development	1	135	0.12427	0.237092	ENSCHIG00000008336
MF	GO:0005488	binding	7	5485	0.1244	0.237092	ENSCHIG00000008336,ENSCHIG00000011143,ENSCHIG00000017978,ENSCHIG00000020908,ENSCHIG00000024868,ENSCHIG00000026088,ENSCHIG00000026825
BP	GO:0032388	positive regulation of intracellular transport	1	136	0.12513	0.237366	ENSCHIG00000024007
BP	GO:0050670	regulation of lymphocyte proliferation	1	136	0.12513	0.237366	ENSCHIG00000024868
BP	GO:0032944	regulation of mononuclear cell proliferation	1	137	0.126	0.238458	ENSCHIG00000024868
BP	GO:0048863	stem cell differentiation	1	138	0.12687	0.239545	ENSCHIG00000011143
BP	GO:0006461	protein complex assembly	2	649	0.12798	0.239995	ENSCHIG00000020908,ENSCHIG00000024007
BP	GO:0070271	protein complex biogenesis	2	649	0.12798	0.239995	ENSCHIG00000020908,ENSCHIG00000024007
BP	GO:0003015	heart process	1	140	0.12859	0.239995	ENSCHIG00000010708
BP	GO:0010948	negative regulation of cell cycle process	1	140	0.12859	0.239995	ENSCHIG00000013731
BP	GO:0051402	neuron apoptotic process	1	140	0.12859	0.239995	ENSCHIG00000008336
BP	GO:0051216	cartilage development	1	142	0.13032	0.241336	ENSCHIG00000010708
BP	GO:0071560	cellular response to transforming growth factor beta stimulus	1	142	0.13032	0.241336	ENSCHIG00000024868
CC	GO:0044446	intracellular organelle part	7	4532	0.13038	0.241336	ENSCHIG00000005054,ENSCHIG00000011143,ENSCHIG00000013731,ENSCHIG00000017978,ENSCHIG00000020908,ENSCHIG00000024007,ENSCHIG00000026088
MF	GO:0016757	transferase activity, transferring glycosyl groups	1	146	0.1305	0.241336	ENSCHIG00000026825
BP	GO:0030278	regulation of ossification	1	143	0.13118	0.24149	ENSCHIG00000024868
BP	GO:0070663	regulation of leukocyte proliferation	1	143	0.13118	0.24149	ENSCHIG00000024868
BP	GO:0010604	positive regulation of macromolecule metabolic process	4	2129	0.13149	0.241512	ENSCHIG00000011143,ENSCHIG00000020908,ENSCHIG00000024007,ENSCHIG00000024868
BP	GO:0050789	regulation of biological process	8	6078	0.13201	0.241919	ENSCHIG00000008336,ENSCHIG00000010708,ENSCHIG00000011143,ENSCHIG00000013731,ENSCHIG00000017978,ENSCHIG00000020908,ENSCHIG00000024007,ENSCHIG00000024868
BP	GO:0008104	protein localization	3	1353	0.13361	0.243942	ENSCHIG00000013731,ENSCHIG00000020908,ENSCHIG00000024007
BP	GO:0010628	positive regulation of gene expression	3	1354	0.13383	0.243942	ENSCHIG00000011143,ENSCHIG00000024007,ENSCHIG00000024868
BP	GO:0006302	double-strand break repair	1	147	0.13462	0.243942	ENSCHIG00000020908
BP	GO:0060348	bone development	1	147	0.13462	0.243942	ENSCHIG00000010708
BP	GO:0071559	response to transforming growth factor beta	1	147	0.13462	0.243942	ENSCHIG00000024868
BP	GO:0032989	cellular component morphogenesis	2	670	0.13495	0.243994	ENSCHIG00000008336,ENSCHIG00000010708
BP	GO:0044262	cellular carbohydrate metabolic process	1	148	0.13548	0.244407	ENSCHIG00000026825
BP	GO:0043542	endothelial cell migration	1	149	0.13633	0.245394	ENSCHIG00000010708
BP	GO:0002064	epithelial cell development	1	152	0.1389	0.248914	ENSCHIG00000010708
BP	GO:2001020	regulation of response to DNA damage stimulus	1	152	0.1389	0.248914	ENSCHIG00000020908
BP	GO:0022402	cell cycle process	2	689	0.14134	0.252385	ENSCHIG00000013731,ENSCHIG00000020908
BP	GO:0007611	learning or memory	1	155	0.14146	0.252385	ENSCHIG00000008336
BP	GO:0010632	regulation of epithelial cell migration	1	157	0.14316	0.254297	ENSCHIG00000010708
BP	GO:0051054	positive regulation of DNA metabolic process	1	157	0.14316	0.254297	ENSCHIG00000020908
BP	GO:0051186	cofactor metabolic process	1	158	0.14401	0.25469	ENSCHIG00000017978
BP	GO:0140014	mitotic nuclear division	1	158	0.14401	0.25469	ENSCHIG00000020908
BP	GO:0050768	negative regulation of neurogenesis	1	160	0.14571	0.256576	ENSCHIG00000024868
BP	GO:1901214	regulation of neuron death	1	160	0.14571	0.256576	ENSCHIG00000008336
BP	GO:0009887	animal organ morphogenesis	2	704	0.14644	0.257302	ENSCHIG00000010708,ENSCHIG00000011143
BP	GO:0033157	regulation of intracellular protein transport	1	162	0.1474	0.25787	ENSCHIG00000024007
BP	GO:0090068	positive regulation of cell cycle process	1	162	0.1474	0.25787	ENSCHIG00000020908
BP	GO:0009150	purine ribonucleotide metabolic process	1	164	0.1491	0.260282	ENSCHIG00000017978
BP	GO:0021537	telencephalon development	1	165	0.14994	0.261186	ENSCHIG00000008336
MF	GO:0001227	transcriptional repressor activity, RNA polymerase II transcription regulatory region sequence-specific binding	1	170	0.1505	0.261542	ENSCHIG00000017978
BP	GO:0090092	regulation of transmembrane receptor protein serine/threonine kinase signaling pathway	1	166	0.15079	0.261542	ENSCHIG00000024868
MF	GO:0005524	ATP binding	1	171	0.1513	0.261865	ENSCHIG00000026825
BP	GO:0009259	ribonucleotide metabolic process	1	167	0.15163	0.261877	ENSCHIG00000017978
BP	GO:0046651	lymphocyte proliferation	1	168	0.15247	0.262309	ENSCHIG00000024868
BP	GO:0006936	muscle contraction	1	169	0.15331	0.262309	ENSCHIG00000010708
BP	GO:0032943	mononuclear cell proliferation	1	169	0.15331	0.262309	ENSCHIG00000024868
BP	GO:0050878	regulation of body fluid levels	1	169	0.15331	0.262309	ENSCHIG00000008336
BP	GO:0051172	negative regulation of nitrogen compound metabolic process	3	1439	0.15369	0.262309	ENSCHIG00000013731,ENSCHIG00000017978,ENSCHIG00000024868
BP	GO:0009952	anterior/posterior pattern specification	1	170	0.15416	0.262309	ENSCHIG00000008336
CC	GO:0044422	organelle part	7	4691	0.15446	0.262309	ENSCHIG00000005054,ENSCHIG00000011143,ENSCHIG00000013731,ENSCHIG00000017978,ENSCHIG00000020908,ENSCHIG00000024007,ENSCHIG00000026088
BP	GO:0019693	ribose phosphate metabolic process	1	171	0.155	0.262309	ENSCHIG00000017978
BP	GO:0033043	regulation of organelle organization	2	729	0.15505	0.262309	ENSCHIG00000013731,ENSCHIG00000020908
BP	GO:0042063	gliogenesis	1	172	0.15584	0.262309	ENSCHIG00000024868
BP	GO:0016070	RNA metabolic process	4	2258	0.15584	0.262309	ENSCHIG00000011143,ENSCHIG00000017978,ENSCHIG00000024007,ENSCHIG00000024868
BP	GO:0051641	cellular localization	3	1448	0.15586	0.262309	ENSCHIG00000013731,ENSCHIG00000020908,ENSCHIG00000024007
BP	GO:0051130	positive regulation of cellular component organization	2	732	0.15609	0.262309	ENSCHIG00000020908,ENSCHIG00000024007
BP	GO:0030336	negative regulation of cell migration	1	173	0.15667	0.262739	ENSCHIG00000010708
BP	GO:0006163	purine nucleotide metabolic process	1	174	0.15751	0.263058	ENSCHIG00000017978
BP	GO:0051961	negative regulation of nervous system development	1	174	0.15751	0.263058	ENSCHIG00000024868
CC	GO:0005622	intracellular	10	7982	0.15925	0.264872	ENSCHIG00000005054,ENSCHIG00000008336,ENSCHIG00000010708,ENSCHIG00000011143,ENSCHIG00000013731,ENSCHIG00000017978,ENSCHIG00000020908,ENSCHIG00000024007,ENSCHIG00000024868,ENSCHIG00000026088
CC	GO:0044424	intracellular part	10	7982	0.15925	0.264872	ENSCHIG00000005054,ENSCHIG00000008336,ENSCHIG00000010708,ENSCHIG00000011143,ENSCHIG00000013731,ENSCHIG00000017978,ENSCHIG00000020908,ENSCHIG00000024007,ENSCHIG00000024868,ENSCHIG00000026088
BP	GO:0051241	negative regulation of multicellular organismal process	2	745	0.16062	0.265911	ENSCHIG00000010708,ENSCHIG00000024868
BP	GO:0061448	connective tissue development	1	178	0.16086	0.265911	ENSCHIG00000010708
BP	GO:0070661	leukocyte proliferation	1	178	0.16086	0.265911	ENSCHIG00000024868
BP	GO:0044271	cellular nitrogen compound biosynthetic process	4	2286	0.1614	0.266261	ENSCHIG00000011143,ENSCHIG00000017978,ENSCHIG00000024007,ENSCHIG00000024868
BP	GO:0050890	cognition	1	180	0.16253	0.267349	ENSCHIG00000008336
BP	GO:0071822	protein complex subunit organization	2	751	0.16272	0.267349	ENSCHIG00000020908,ENSCHIG00000024007
BP	GO:0051128	regulation of cellular component organization	3	1478	0.16317	0.267546	ENSCHIG00000013731,ENSCHIG00000020908,ENSCHIG00000024007
BP	GO:0003007	heart morphogenesis	1	182	0.16419	0.267607	ENSCHIG00000011143
BP	GO:2000146	negative regulation of cell motility	1	182	0.16419	0.267607	ENSCHIG00000010708
MF	GO:0140110	transcription regulator activity	2	783	0.1647	0.267607	ENSCHIG00000011143,ENSCHIG00000017978
BP	GO:0048519	negative regulation of biological process	5	3192	0.16477	0.267607	ENSCHIG00000008336,ENSCHIG00000010708,ENSCHIG00000013731,ENSCHIG00000017978,ENSCHIG00000024868
BP	GO:0044238	primary metabolic process	7	5174	0.165	0.267607	ENSCHIG00000011143,ENSCHIG00000013731,ENSCHIG00000017978,ENSCHIG00000020908,ENSCHIG00000024007,ENSCHIG00000024868,ENSCHIG00000026825
MF	GO:0032559	adenyl ribonucleotide binding	1	188	0.1652	0.267607	ENSCHIG00000026825
BP	GO:0048705	skeletal system morphogenesis	1	184	0.16585	0.267607	ENSCHIG00000010708
BP	GO:0070997	neuron death	1	184	0.16585	0.267607	ENSCHIG00000008336
BP	GO:0030154	cell differentiation	4	2320	0.16827	0.270643	ENSCHIG00000008336,ENSCHIG00000010708,ENSCHIG00000011143,ENSCHIG00000024868
MF	GO:0030554	adenyl nucleotide binding	1	192	0.1684	0.270643	ENSCHIG00000026825
BP	GO:0060429	epithelium development	2	770	0.16941	0.271598	ENSCHIG00000008336,ENSCHIG00000010708
BP	GO:0010721	negative regulation of cell development	1	189	0.17	0.271598	ENSCHIG00000024868
BP	GO:0045666	positive regulation of neuron differentiation	1	189	0.17	0.271598	ENSCHIG00000024868
BP	GO:0009416	response to light stimulus	1	191	0.17165	0.272637	ENSCHIG00000008336
BP	GO:0090287	regulation of cellular response to growth factor stimulus	1	191	0.17165	0.272637	ENSCHIG00000024868
MF	GO:0031625	ubiquitin protein ligase binding	1	196	0.1717	0.272637	ENSCHIG00000020908
BP	GO:0033036	macromolecule localization	3	1515	0.17237	0.272637	ENSCHIG00000013731,ENSCHIG00000020908,ENSCHIG00000024007
BP	GO:0072521	purine-containing compound metabolic process	1	192	0.17247	0.272637	ENSCHIG00000017978
CC	GO:0098687	chromosomal region	1	180	0.17267	0.272637	ENSCHIG00000026088
BP	GO:0045892	negative regulation of transcription, DNA-templated	2	782	0.17367	0.273207	ENSCHIG00000017978,ENSCHIG00000024868
BP	GO:0010468	regulation of gene expression	4	2347	0.17382	0.273207	ENSCHIG00000011143,ENSCHIG00000017978,ENSCHIG00000024007,ENSCHIG00000024868
BP	GO:0051271	negative regulation of cellular component movement	1	194	0.17412	0.273207	ENSCHIG00000010708
BP	GO:1903507	negative regulation of nucleic acid-templated transcription	2	784	0.17438	0.273207	ENSCHIG00000017978,ENSCHIG00000024868
BP	GO:1902679	negative regulation of RNA biosynthetic process	2	785	0.17474	0.273242	ENSCHIG00000017978,ENSCHIG00000024868
BP	GO:0030182	neuron differentiation	2	790	0.17652	0.275494	ENSCHIG00000008336,ENSCHIG00000024868
BP	GO:0010959	regulation of metal ion transport	1	198	0.17741	0.27635	ENSCHIG00000010708
BP	GO:0019216	regulation of lipid metabolic process	1	199	0.17823	0.277095	ENSCHIG00000017978
BP	GO:0010605	negative regulation of macromolecule metabolic process	3	1544	0.1797	0.278575	ENSCHIG00000013731,ENSCHIG00000017978,ENSCHIG00000024868
BP	GO:0034660	ncRNA metabolic process	1	201	0.17987	0.278575	ENSCHIG00000024007
BP	GO:0051179	localization	5	3279	0.18073	0.279373	ENSCHIG00000008336,ENSCHIG00000010708,ENSCHIG00000013731,ENSCHIG00000020908,ENSCHIG00000024007
BP	GO:0006874	cellular calcium ion homeostasis	1	203	0.1815	0.280029	ENSCHIG00000010708
BP	GO:0040013	negative regulation of locomotion	1	204	0.18232	0.280518	ENSCHIG00000010708
BP	GO:0031324	negative regulation of cellular metabolic process	3	1555	0.18251	0.280518	ENSCHIG00000013731,ENSCHIG00000017978,ENSCHIG00000024868
MF	GO:0044389	ubiquitin-like protein ligase binding	1	210	0.1829	0.280585	ENSCHIG00000020908
BP	GO:0032970	regulation of actin filament-based process	1	206	0.18395	0.281663	ENSCHIG00000010708
BP	GO:0010631	epithelial cell migration	1	207	0.18476	0.282369	ENSCHIG00000010708
BP	GO:0090132	epithelium migration	1	209	0.18639	0.283789	ENSCHIG00000010708
BP	GO:1903829	positive regulation of cellular protein localization	1	209	0.18639	0.283789	ENSCHIG00000024007
BP	GO:0090130	tissue migration	1	210	0.1872	0.284488	ENSCHIG00000010708
BP	GO:0065003	macromolecular complex assembly	2	826	0.18948	0.287413	ENSCHIG00000020908,ENSCHIG00000024007
BP	GO:0050896	response to stimulus	6	4296	0.1908	0.288875	ENSCHIG00000008336,ENSCHIG00000013731,ENSCHIG00000017978,ENSCHIG00000020908,ENSCHIG00000024868,ENSCHIG00000026825
BP	GO:0055074	calcium ion homeostasis	1	216	0.19206	0.29024	ENSCHIG00000010708
BP	GO:0044237	cellular metabolic process	7	5334	0.1926	0.290365	ENSCHIG00000011143,ENSCHIG00000013731,ENSCHIG00000017978,ENSCHIG00000020908,ENSCHIG00000024007,ENSCHIG00000024868,ENSCHIG00000026825
BP	GO:0009117	nucleotide metabolic process	1	217	0.19286	0.290365	ENSCHIG00000017978
BP	GO:0003012	muscle system process	1	218	0.19367	0.291044	ENSCHIG00000010708
BP	GO:0045944	positive regulation of transcription from RNA polymerase II promoter	2	839	0.1942	0.291166	ENSCHIG00000011143,ENSCHIG00000024868
BP	GO:0072503	cellular divalent inorganic cation homeostasis	1	219	0.19447	0.291166	ENSCHIG00000010708
BP	GO:0048869	cellular developmental process	4	2446	0.19488	0.291241	ENSCHIG00000008336,ENSCHIG00000010708,ENSCHIG00000011143,ENSCHIG00000024868
BP	GO:0051253	negative regulation of RNA metabolic process	2	842	0.19529	0.291317	ENSCHIG00000017978,ENSCHIG00000024868
BP	GO:0006753	nucleoside phosphate metabolic process	1	222	0.19689	0.292626	ENSCHIG00000017978
BP	GO:0010639	negative regulation of organelle organization	1	222	0.19689	0.292626	ENSCHIG00000013731
BP	GO:0031331	positive regulation of cellular catabolic process	1	224	0.19849	0.294463	ENSCHIG00000017978
BP	GO:0006816	calcium ion transport	1	225	0.19929	0.294571	ENSCHIG00000010708
BP	GO:0045787	positive regulation of cell cycle	1	225	0.19929	0.294571	ENSCHIG00000020908
BP	GO:0032879	regulation of localization	3	1624	0.2005	0.29582	ENSCHIG00000010708,ENSCHIG00000013731,ENSCHIG00000024007
CC	GO:0000790	nuclear chromatin	1	221	0.20803	0.30586	ENSCHIG00000011143
BP	GO:0001655	urogenital system development	1	236	0.20806	0.30586	ENSCHIG00000008336
BP	GO:0016043	cellular component organization	5	3422	0.20865	0.30591	ENSCHIG00000008336,ENSCHIG00000010708,ENSCHIG00000013731,ENSCHIG00000020908,ENSCHIG00000024007
BP	GO:0072507	divalent inorganic cation homeostasis	1	237	0.20885	0.30591	ENSCHIG00000010708
BP	GO:0000280	nuclear division	1	239	0.21043	0.306061	ENSCHIG00000020908
BP	GO:0008015	blood circulation	1	239	0.21043	0.306061	ENSCHIG00000010708
BP	GO:0071704	organic substance metabolic process	7	5430	0.21052	0.306061	ENSCHIG00000011143,ENSCHIG00000013731,ENSCHIG00000017978,ENSCHIG00000020908,ENSCHIG00000024007,ENSCHIG00000024868,ENSCHIG00000026825
MF	GO:0035639	purine ribonucleoside triphosphate binding	1	246	0.2112	0.306061	ENSCHIG00000026825
BP	GO:0007178	transmembrane receptor protein serine/threonine kinase signaling pathway	1	240	0.21122	0.306061	ENSCHIG00000024868
BP	GO:0055086	nucleobase-containing small molecule metabolic process	1	240	0.21122	0.306061	ENSCHIG00000017978
BP	GO:0051222	positive regulation of protein transport	1	241	0.21201	0.306347	ENSCHIG00000024007
BP	GO:0016477	cell migration	2	888	0.21219	0.306347	ENSCHIG00000008336,ENSCHIG00000010708
BP	GO:0001503	ossification	1	242	0.2128	0.306347	ENSCHIG00000024868
BP	GO:0048699	generation of neurons	2	890	0.21293	0.306347	ENSCHIG00000008336,ENSCHIG00000024868
BP	GO:0006820	anion transport	1	246	0.21595	0.310141	ENSCHIG00000010708
BP	GO:0003008	system process	2	900	0.21663	0.310176	ENSCHIG00000008336,ENSCHIG00000010708
BP	GO:0003013	circulatory system process	1	247	0.21674	0.310176	ENSCHIG00000010708
BP	GO:0009892	negative regulation of metabolic process	3	1687	0.21741	0.310586	ENSCHIG00000013731,ENSCHIG00000017978,ENSCHIG00000024868
BP	GO:0071840	cellular component organization or biogenesis	5	3471	0.21868	0.31185	ENSCHIG00000008336,ENSCHIG00000010708,ENSCHIG00000013731,ENSCHIG00000020908,ENSCHIG00000024007
BP	GO:0032787	monocarboxylic acid metabolic process	1	250	0.21909	0.311886	ENSCHIG00000017978
BP	GO:0007409	axonogenesis	1	251	0.21987	0.312447	ENSCHIG00000008336
BP	GO:0070838	divalent metal ion transport	1	252	0.22066	0.312473	ENSCHIG00000010708
BP	GO:0072511	divalent inorganic cation transport	1	252	0.22066	0.312473	ENSCHIG00000010708
BP	GO:0030900	forebrain development	1	254	0.22222	0.314133	ENSCHIG00000008336
BP	GO:0006281	DNA repair	1	255	0.223	0.314686	ENSCHIG00000020908
BP	GO:1904951	positive regulation of establishment of protein localization	1	256	0.22378	0.315238	ENSCHIG00000024007
BP	GO:0055114	oxidation-reduction process	1	257	0.22456	0.315787	ENSCHIG00000026825
BP	GO:0032386	regulation of intracellular transport	1	258	0.22533	0.316321	ENSCHIG00000024007
BP	GO:0050769	positive regulation of neurogenesis	1	259	0.22611	0.316864	ENSCHIG00000024868
BP	GO:0009653	anatomical structure morphogenesis	3	1721	0.22671	0.316864	ENSCHIG00000008336,ENSCHIG00000010708,ENSCHIG00000011143
BP	GO:0044057	regulation of system process	1	260	0.22689	0.316864	ENSCHIG00000010708
BP	GO:0042692	muscle cell differentiation	1	262	0.22844	0.318479	ENSCHIG00000011143
BP	GO:0006875	cellular metal ion homeostasis	1	263	0.22921	0.319004	ENSCHIG00000010708
BP	GO:0048285	organelle fission	1	265	0.23076	0.32061	ENSCHIG00000020908
CC	GO:0016607	nuclear speck	1	251	0.23304	0.322566	ENSCHIG00000026088
BP	GO:0009896	positive regulation of catabolic process	1	268	0.23307	0.322566	ENSCHIG00000017978
BP	GO:0003002	regionalization	1	269	0.23384	0.322566	ENSCHIG00000008336
BP	GO:0061564	axon development	1	269	0.23384	0.322566	ENSCHIG00000008336
BP	GO:0051098	regulation of binding	1	270	0.23461	0.322566	ENSCHIG00000013731
BP	GO:0009314	response to radiation	1	271	0.23538	0.322566	ENSCHIG00000008336
BP	GO:0051249	regulation of lymphocyte activation	1	271	0.23538	0.322566	ENSCHIG00000024868
MF	GO:0032555	purine ribonucleotide binding	1	278	0.2356	0.322566	ENSCHIG00000026825
BP	GO:0001667	ameboidal-type cell migration	1	272	0.23615	0.322566	ENSCHIG00000010708
BP	GO:0051051	negative regulation of transport	1	272	0.23615	0.322566	ENSCHIG00000010708
BP	GO:0048732	gland development	1	273	0.23692	0.323073	ENSCHIG00000008336
BP	GO:0022008	neurogenesis	2	958	0.23832	0.324436	ENSCHIG00000008336,ENSCHIG00000024868
MF	GO:0017076	purine nucleotide binding	1	284	0.2401	0.325764	ENSCHIG00000026825
MF	GO:0032553	ribonucleotide binding	1	284	0.2401	0.325764	ENSCHIG00000026825
BP	GO:0043933	macromolecular complex subunit organization	2	968	0.24208	0.327901	ENSCHIG00000020908,ENSCHIG00000024007
BP	GO:0048870	cell motility	2	972	0.24359	0.328846	ENSCHIG00000008336,ENSCHIG00000010708
BP	GO:0051674	localization of cell	2	972	0.24359	0.328846	ENSCHIG00000008336,ENSCHIG00000010708
BP	GO:0001819	positive regulation of cytokine production	1	283	0.24456	0.329059	ENSCHIG00000017978
BP	GO:0008610	lipid biosynthetic process	1	283	0.24456	0.329059	ENSCHIG00000017978
BP	GO:0051049	regulation of transport	2	978	0.24585	0.330246	ENSCHIG00000010708,ENSCHIG00000024007
BP	GO:0030003	cellular cation homeostasis	1	287	0.24759	0.332033	ENSCHIG00000010708
BP	GO:0002683	negative regulation of immune system process	1	290	0.24986	0.334523	ENSCHIG00000024868
BP	GO:0043269	regulation of ion transport	1	292	0.25137	0.33599	ENSCHIG00000010708
BP	GO:0042127	regulation of cell proliferation	2	994	0.2519	0.336143	ENSCHIG00000013731,ENSCHIG00000024868
BP	GO:0006873	cellular ion homeostasis	1	296	0.25439	0.338351	ENSCHIG00000010708
BP	GO:0010720	positive regulation of cell development	1	296	0.25439	0.338351	ENSCHIG00000024868
BP	GO:0010467	gene expression	4	2718	0.25787	0.342418	ENSCHIG00000011143,ENSCHIG00000017978,ENSCHIG00000024007,ENSCHIG00000024868
BP	GO:0055065	metal ion homeostasis	1	302	0.25888	0.342979	ENSCHIG00000010708
BP	GO:0008152	metabolic process	7	5667	0.25914	0.342979	ENSCHIG00000011143,ENSCHIG00000013731,ENSCHIG00000017978,ENSCHIG00000020908,ENSCHIG00000024007,ENSCHIG00000024868,ENSCHIG00000026825
BP	GO:0007346	regulation of mitotic cell cycle	1	304	0.26038	0.344058	ENSCHIG00000020908
BP	GO:0051962	positive regulation of nervous system development	1	305	0.26112	0.344474	ENSCHIG00000024868
BP	GO:0002694	regulation of leukocyte activation	1	318	0.27076	0.355639	ENSCHIG00000024868
BP	GO:0009617	response to bacterium	1	318	0.27076	0.355639	ENSCHIG00000026825
BP	GO:0012501	programmed cell death	2	1044	0.2709	0.355639	ENSCHIG00000008336,ENSCHIG00000026825
MF	GO:0008289	lipid binding	1	329	0.2732	0.358078	ENSCHIG00000026825
BP	GO:0048667	cell morphogenesis involved in neuron differentiation	1	328	0.2781	0.363911	ENSCHIG00000008336
BP	GO:0055080	cation homeostasis	1	334	0.28247	0.368778	ENSCHIG00000010708
BP	GO:0010629	negative regulation of gene expression	2	1075	0.28273	0.368778	ENSCHIG00000017978,ENSCHIG00000024868
BP	GO:0050865	regulation of cell activation	1	340	0.28681	0.373068	ENSCHIG00000024868
BP	GO:0051240	positive regulation of multicellular organismal process	2	1086	0.28694	0.373068	ENSCHIG00000017978,ENSCHIG00000024868
BP	GO:0040011	locomotion	2	1089	0.28808	0.37395	ENSCHIG00000008336,ENSCHIG00000010708
BP	GO:0098771	inorganic ion homeostasis	1	343	0.28898	0.374518	ENSCHIG00000010708
MF	GO:0000166	nucleotide binding	1	353	0.2903	0.374738	ENSCHIG00000026825
MF	GO:1901265	nucleoside phosphate binding	1	353	0.2903	0.374738	ENSCHIG00000026825
BP	GO:0051239	regulation of multicellular organismal process	3	1946	0.29087	0.374738	ENSCHIG00000010708,ENSCHIG00000017978,ENSCHIG00000024868
MF	GO:0008134	transcription factor binding	1	354	0.291	0.374738	ENSCHIG00000011143
BP	GO:0048731	system development	4	2860	0.29329	0.377087	ENSCHIG00000008336,ENSCHIG00000010708,ENSCHIG00000011143,ENSCHIG00000024868
MF	GO:0003723	RNA binding	1	362	0.2967	0.380867	ENSCHIG00000024868
MF	GO:0000978	RNA polymerase II core promoter proximal region sequence-specific DNA binding	1	367	0.3002	0.38475	ENSCHIG00000024868
BP	GO:0008219	cell death	2	1123	0.3011	0.385294	ENSCHIG00000008336,ENSCHIG00000026825
BP	GO:0048812	neuron projection morphogenesis	1	362	0.30255	0.386539	ENSCHIG00000008336
BP	GO:0001501	skeletal system development	1	363	0.30326	0.386836	ENSCHIG00000010708
BP	GO:0007507	heart development	1	364	0.30397	0.387132	ENSCHIG00000011143
MF	GO:0000987	core promoter proximal region sequence-specific DNA binding	1	380	0.3092	0.392558	ENSCHIG00000024868
MF	GO:0001159	core promoter proximal region DNA binding	1	380	0.3092	0.392558	ENSCHIG00000024868
BP	GO:0120039	plasma membrane bounded cell projection morphogenesis	1	373	0.3103	0.393338	ENSCHIG00000008336
BP	GO:0048858	cell projection morphogenesis	1	374	0.31101	0.393622	ENSCHIG00000008336
BP	GO:0045664	regulation of neuron differentiation	1	375	0.31171	0.393893	ENSCHIG00000024868
BP	GO:0010638	positive regulation of organelle organization	1	380	0.3152	0.397682	ENSCHIG00000020908
BP	GO:0006807	nitrogen compound metabolic process	6	4898	0.31796	0.400541	ENSCHIG00000011143,ENSCHIG00000013731,ENSCHIG00000017978,ENSCHIG00000020908,ENSCHIG00000024007,ENSCHIG00000024868
BP	GO:0071363	cellular response to growth factor stimulus	1	388	0.32075	0.403044	ENSCHIG00000024868
BP	GO:0006928	movement of cell or subcellular component	2	1175	0.32102	0.403044	ENSCHIG00000008336,ENSCHIG00000010708
BP	GO:0032990	cell part morphogenesis	1	389	0.32144	0.403044	ENSCHIG00000008336
BP	GO:0050801	ion homeostasis	1	390	0.32214	0.403297	ENSCHIG00000010708
BP	GO:0006886	intracellular protein transport	1	393	0.3242	0.404626	ENSCHIG00000024007
BP	GO:0007610	behavior	1	393	0.3242	0.404626	ENSCHIG00000008336
BP	GO:1903047	mitotic cell cycle process	1	394	0.32489	0.404863	ENSCHIG00000020908
BP	GO:0070848	response to growth factor	1	400	0.32901	0.409367	ENSCHIG00000024868
BP	GO:0019752	carboxylic acid metabolic process	1	401	0.32969	0.409584	ENSCHIG00000017978
BP	GO:0042221	response to chemical	3	2081	0.33094	0.410508	ENSCHIG00000013731,ENSCHIG00000017978,ENSCHIG00000024868
BP	GO:0007420	brain development	1	407	0.33379	0.41341	ENSCHIG00000008336
BP	GO:0019637	organophosphate metabolic process	1	410	0.33582	0.413604	ENSCHIG00000017978
BP	GO:0030029	actin filament-based process	1	410	0.33582	0.413604	ENSCHIG00000010708
BP	GO:0051046	regulation of secretion	1	411	0.3365	0.413604	ENSCHIG00000010708
BP	GO:0051223	regulation of protein transport	1	411	0.3365	0.413604	ENSCHIG00000024007
BP	GO:0061061	muscle structure development	1	411	0.3365	0.413604	ENSCHIG00000011143
BP	GO:0008285	negative regulation of cell proliferation	1	416	0.33988	0.417125	ENSCHIG00000024868
BP	GO:0051129	negative regulation of cellular component organization	1	417	0.34056	0.417328	ENSCHIG00000013731
BP	GO:0030001	metal ion transport	1	418	0.34123	0.417517	ENSCHIG00000010708
BP	GO:0046649	lymphocyte activation	1	420	0.34257	0.418524	ENSCHIG00000024868
BP	GO:0048513	animal organ development	3	2122	0.34327	0.418748	ENSCHIG00000008336,ENSCHIG00000010708,ENSCHIG00000011143
BP	GO:0007275	multicellular organism development	4	3057	0.34459	0.419726	ENSCHIG00000008336,ENSCHIG00000010708,ENSCHIG00000011143,ENSCHIG00000024868
BP	GO:0031329	regulation of cellular catabolic process	1	424	0.34526	0.419822	ENSCHIG00000017978
BP	GO:0009888	tissue development	2	1240	0.34589	0.419822	ENSCHIG00000008336,ENSCHIG00000010708
MF	GO:0097367	carbohydrate derivative binding	1	435	0.3463	0.419822	ENSCHIG00000026825
BP	GO:0048589	developmental growth	1	427	0.34726	0.419822	ENSCHIG00000010708
BP	GO:0090087	regulation of peptide transport	1	427	0.34726	0.419822	ENSCHIG00000024007
BP	GO:0001817	regulation of cytokine production	1	429	0.3486	0.420814	ENSCHIG00000017978
BP	GO:0070201	regulation of establishment of protein localization	1	433	0.35126	0.423394	ENSCHIG00000024007
BP	GO:0006810	transport	3	2159	0.35443	0.425983	ENSCHIG00000008336,ENSCHIG00000010708,ENSCHIG00000024007
BP	GO:0009987	cellular process	9	8224	0.35446	0.425983	ENSCHIG00000008336,ENSCHIG00000010708,ENSCHIG00000011143,ENSCHIG00000013731,ENSCHIG00000017978,ENSCHIG00000020908,ENSCHIG00000024007,ENSCHIG00000024868,ENSCHIG00000026825
BP	GO:0060322	head development	1	444	0.35853	0.430236	ENSCHIG00000008336
BP	GO:0043436	oxoacid metabolic process	1	446	0.35984	0.430532	ENSCHIG00000017978
BP	GO:0048729	tissue morphogenesis	1	446	0.35984	0.430532	ENSCHIG00000010708
BP	GO:0080135	regulation of cellular response to stress	1	448	0.36115	0.431462	ENSCHIG00000020908
BP	GO:0032501	multicellular organismal process	5	4099	0.36486	0.434863	ENSCHIG00000008336,ENSCHIG00000010708,ENSCHIG00000011143,ENSCHIG00000017978,ENSCHIG00000024868
BP	GO:0045596	negative regulation of cell differentiation	1	454	0.36507	0.434863	ENSCHIG00000024868
BP	GO:0007399	nervous system development	2	1293	0.36609	0.435437	ENSCHIG00000008336,ENSCHIG00000024868
BP	GO:0006082	organic acid metabolic process	1	457	0.36703	0.435915	ENSCHIG00000017978
BP	GO:0071310	cellular response to organic substance	2	1304	0.37027	0.43912	ENSCHIG00000017978,ENSCHIG00000024868
BP	GO:0035295	tube development	1	463	0.37091	0.439236	ENSCHIG00000008336
CC	GO:0005654	nucleoplasm	3	2084	0.37481	0.443206	ENSCHIG00000017978,ENSCHIG00000024007,ENSCHIG00000026088
MF	GO:0036094	small molecule binding	1	488	0.3804	0.44916	ENSCHIG00000026825
BP	GO:0050767	regulation of neurogenesis	1	480	0.38182	0.450181	ENSCHIG00000024868
BP	GO:0006974	cellular response to DNA damage stimulus	1	481	0.38245	0.450268	ENSCHIG00000020908
BP	GO:0001816	cytokine production	1	483	0.38372	0.451108	ENSCHIG00000017978
BP	GO:0051234	establishment of localization	3	2271	0.38838	0.455924	ENSCHIG00000008336,ENSCHIG00000010708,ENSCHIG00000024007
BP	GO:0045321	leukocyte activation	1	492	0.38941	0.456047	ENSCHIG00000024868
BP	GO:1901135	carbohydrate derivative metabolic process	1	493	0.39004	0.456047	ENSCHIG00000017978
BP	GO:0051707	response to other organism	1	494	0.39067	0.456047	ENSCHIG00000026825
MF	GO:0043169	cation binding	1	505	0.391	0.456047	ENSCHIG00000026825
BP	GO:0043207	response to external biotic stimulus	1	495	0.3913	0.456047	ENSCHIG00000026825
MF	GO:0044877	macromolecular complex binding	1	512	0.3953	0.460047	ENSCHIG00000020908
BP	GO:0043009	chordate embryonic development	1	503	0.3963	0.460549	ENSCHIG00000008336
BP	GO:0050877	nervous system process	1	510	0.40064	0.464926	ENSCHIG00000008336
BP	GO:0009792	embryo development ending in birth or egg hatching	1	511	0.40126	0.464979	ENSCHIG00000008336
BP	GO:0009894	regulation of catabolic process	1	513	0.4025	0.46575	ENSCHIG00000017978
BP	GO:0009607	response to biotic stimulus	1	517	0.40496	0.467928	ENSCHIG00000026825
CC	GO:0005615	extracellular space	1	499	0.41407	0.477773	ENSCHIG00000010708
BP	GO:0006812	cation transport	1	533	0.41473	0.477854	ENSCHIG00000010708
BP	GO:0043066	negative regulation of apoptotic process	1	535	0.41594	0.478567	ENSCHIG00000008336
BP	GO:0007417	central nervous system development	1	539	0.41836	0.480669	ENSCHIG00000008336
BP	GO:1901701	cellular response to oxygen-containing compound	1	542	0.42017	0.482065	ENSCHIG00000017978
BP	GO:0031175	neuron projection development	1	548	0.42376	0.485496	ENSCHIG00000008336
BP	GO:0043069	negative regulation of programmed cell death	1	550	0.42496	0.486159	ENSCHIG00000008336
BP	GO:0001775	cell activation	1	553	0.42674	0.486159	ENSCHIG00000024868
BP	GO:0030334	regulation of cell migration	1	554	0.42734	0.486159	ENSCHIG00000010708
BP	GO:0044092	negative regulation of molecular function	1	554	0.42734	0.486159	ENSCHIG00000013731
BP	GO:0051960	regulation of nervous system development	1	554	0.42734	0.486159	ENSCHIG00000024868
BP	GO:0060284	regulation of cell development	1	556	0.42853	0.486829	ENSCHIG00000024868
BP	GO:0048856	anatomical structure development	4	3386	0.43378	0.492103	ENSCHIG00000008336,ENSCHIG00000010708,ENSCHIG00000011143,ENSCHIG00000024868
BP	GO:0007167	enzyme linked receptor protein signaling pathway	1	567	0.43502	0.49282	ENSCHIG00000024868
BP	GO:0009628	response to abiotic stimulus	1	573	0.43853	0.496102	ENSCHIG00000008336
BP	GO:0040007	growth	1	585	0.44551	0.502595	ENSCHIG00000010708
BP	GO:2000145	regulation of cell motility	1	585	0.44551	0.502595	ENSCHIG00000010708
BP	GO:0060548	negative regulation of cell death	1	596	0.45183	0.509016	ENSCHIG00000008336
BP	GO:0022607	cellular component assembly	2	1526	0.45304	0.50967	ENSCHIG00000020908,ENSCHIG00000024007
BP	GO:0045597	positive regulation of cell differentiation	1	603	0.45582	0.512086	ENSCHIG00000024868
BP	GO:0042327	positive regulation of phosphorylation	1	610	0.45978	0.51582	ENSCHIG00000017978
BP	GO:0006629	lipid metabolic process	1	619	0.46484	0.520775	ENSCHIG00000017978
BP	GO:0010033	response to organic substance	2	1572	0.46969	0.524838	ENSCHIG00000017978,ENSCHIG00000024868
BP	GO:0051093	negative regulation of developmental process	1	628	0.46986	0.524838	ENSCHIG00000024868
BP	GO:0048666	neuron development	1	629	0.47041	0.524838	ENSCHIG00000008336
BP	GO:0051270	regulation of cellular component movement	1	634	0.47318	0.527202	ENSCHIG00000010708
BP	GO:0040012	regulation of locomotion	1	637	0.47483	0.528314	ENSCHIG00000010708
CC	GO:0043234	protein complex	2	1491	0.4757	0.528556	ENSCHIG00000013731,ENSCHIG00000024007
BP	GO:0044085	cellular component biogenesis	2	1591	0.47651	0.52873	ENSCHIG00000020908,ENSCHIG00000024007
CC	GO:0005730	nucleolus	1	603	0.47778	0.529414	ENSCHIG00000005054
BP	GO:0032502	developmental process	4	3568	0.48376	0.535308	ENSCHIG00000008336,ENSCHIG00000010708,ENSCHIG00000011143,ENSCHIG00000024868
BP	GO:0070887	cellular response to chemical stimulus	2	1617	0.48577	0.5359	ENSCHIG00000017978,ENSCHIG00000024868
BP	GO:0010562	positive regulation of phosphorus metabolic process	1	658	0.48628	0.5359	ENSCHIG00000017978
BP	GO:0045937	positive regulation of phosphate metabolic process	1	658	0.48628	0.5359	ENSCHIG00000017978
MF	GO:0043168	anion binding	1	707	0.5057	0.556545	ENSCHIG00000026825
BP	GO:0071495	cellular response to endogenous stimulus	1	699	0.50799	0.558307	ENSCHIG00000024868
CC	GO:0044421	extracellular region part	1	658	0.50888	0.558527	ENSCHIG00000010708
BP	GO:0072359	circulatory system development	1	706	0.51161	0.560763	ENSCHIG00000011143
BP	GO:0006811	ion transport	1	734	0.52587	0.575614	ENSCHIG00000010708
BP	GO:1901700	response to oxygen-containing compound	1	737	0.52738	0.576488	ENSCHIG00000017978
BP	GO:0048646	anatomical structure formation involved in morphogenesis	1	757	0.53731	0.586551	ENSCHIG00000008336
BP	GO:0015031	protein transport	1	759	0.53829	0.586575	ENSCHIG00000024007
BP	GO:0009719	response to endogenous stimulus	1	760	0.53878	0.586575	ENSCHIG00000024868
BP	GO:0009790	embryo development	1	768	0.54269	0.590039	ENSCHIG00000008336
CC	GO:0044464	cell part	10	9028	0.54595	0.592788	ENSCHIG00000005054,ENSCHIG00000008336,ENSCHIG00000010708,ENSCHIG00000011143,ENSCHIG00000013731,ENSCHIG00000017978,ENSCHIG00000020908,ENSCHIG00000024007,ENSCHIG00000024868,ENSCHIG00000026088
CC	GO:0005623	cell	10	9032	0.54837	0.594618	ENSCHIG00000005054,ENSCHIG00000008336,ENSCHIG00000010708,ENSCHIG00000011143,ENSCHIG00000013731,ENSCHIG00000017978,ENSCHIG00000020908,ENSCHIG00000024007,ENSCHIG00000024868,ENSCHIG00000026088
BP	GO:0046907	intracellular transport	1	782	0.54946	0.595003	ENSCHIG00000024007
BP	GO:0015833	peptide transport	1	787	0.55185	0.596794	ENSCHIG00000024007
BP	GO:0042886	amide transport	1	800	0.55803	0.602672	ENSCHIG00000024007
BP	GO:0002682	regulation of immune system process	1	805	0.56039	0.604415	ENSCHIG00000024868
CC	GO:0005576	extracellular region	1	764	0.56417	0.607683	ENSCHIG00000010708
BP	GO:0080134	regulation of response to stress	1	832	0.57291	0.616278	ENSCHIG00000020908
BP	GO:0045184	establishment of protein localization	1	839	0.57611	0.618898	ENSCHIG00000024007
BP	GO:0044281	small molecule metabolic process	1	844	0.57838	0.620514	ENSCHIG00000017978
BP	GO:0120036	plasma membrane bounded cell projection organization	1	850	0.58109	0.622596	ENSCHIG00000008336
BP	GO:0030030	cell projection organization	1	859	0.58512	0.62526	ENSCHIG00000008336
BP	GO:0044093	positive regulation of molecular function	1	859	0.58512	0.62526	ENSCHIG00000013731
BP	GO:0042981	regulation of apoptotic process	1	861	0.58601	0.625386	ENSCHIG00000008336
BP	GO:0043067	regulation of programmed cell death	1	878	0.59353	0.632578	ENSCHIG00000008336
BP	GO:0051094	positive regulation of developmental process	1	903	0.60435	0.643263	ENSCHIG00000024868
BP	GO:1901575	organic substance catabolic process	1	926	0.61409	0.652773	ENSCHIG00000017978
BP	GO:0042325	regulation of phosphorylation	1	928	0.61493	0.652809	ENSCHIG00000017978
BP	GO:0071705	nitrogen compound transport	1	941	0.62032	0.657669	ENSCHIG00000024007
BP	GO:0010941	regulation of cell death	1	944	0.62156	0.658122	ENSCHIG00000008336
BP	GO:0006996	organelle organization	2	2041	0.62522	0.661133	ENSCHIG00000013731,ENSCHIG00000020908
BP	GO:0044248	cellular catabolic process	1	980	0.63611	0.671319	ENSCHIG00000017978
BP	GO:0051649	establishment of localization in cell	1	981	0.63651	0.671319	ENSCHIG00000024007
BP	GO:0006915	apoptotic process	1	1016	0.65017	0.684834	ENSCHIG00000008336
BP	GO:0019220	regulation of phosphate metabolic process	1	1037	0.65814	0.692329	ENSCHIG00000017978
BP	GO:0051174	regulation of phosphorus metabolic process	1	1040	0.65926	0.692608	ENSCHIG00000017978
MF	GO:0043167	ion binding	1	1061	0.6624	0.695005	ENSCHIG00000026825
BP	GO:0033554	cellular response to stress	1	1103	0.68216	0.714812	ENSCHIG00000020908
BP	GO:0071702	organic substance transport	1	1111	0.68496	0.716819	ENSCHIG00000024007
BP	GO:0009056	catabolic process	1	1120	0.6881	0.717839	ENSCHIG00000017978
BP	GO:0051704	multi-organism process	1	1122	0.68879	0.717839	ENSCHIG00000026825
BP	GO:0048583	regulation of response to stimulus	2	2266	0.68899	0.717839	ENSCHIG00000020908,ENSCHIG00000024868
BP	GO:0045595	regulation of cell differentiation	1	1124	0.68948	0.717839	ENSCHIG00000024868
MF	GO:0016740	transferase activity	1	1183	0.7055	0.733575	ENSCHIG00000026825
MF	GO:0042802	identical protein binding	1	1205	0.7127	0.740112	ENSCHIG00000026088
BP	GO:0009605	response to external stimulus	1	1223	0.72201	0.74882	ENSCHIG00000026825
BP	GO:0016310	phosphorylation	1	1241	0.72759	0.753642	ENSCHIG00000017978
BP	GO:0051716	cellular response to stimulus	3	3553	0.73911	0.764597	ENSCHIG00000017978,ENSCHIG00000020908,ENSCHIG00000024868
BP	GO:0048584	positive regulation of response to stimulus	1	1310	0.74806	0.7712	ENSCHIG00000020908
MF	GO:0019899	enzyme binding	1	1320	0.7481	0.7712	ENSCHIG00000020908
BP	GO:2000026	regulation of multicellular organismal development	1	1311	0.74835	0.7712	ENSCHIG00000024868
BP	GO:0002376	immune system process	1	1327	0.75289	0.774893	ENSCHIG00000024868
BP	GO:0035556	intracellular signal transduction	1	1385	0.76876	0.790223	ENSCHIG00000024868
BP	GO:0007166	cell surface receptor signaling pathway	1	1403	0.77349	0.794077	ENSCHIG00000024868
BP	GO:0065009	regulation of molecular function	1	1448	0.78495	0.804822	ENSCHIG00000013731
BP	GO:0006796	phosphate-containing compound metabolic process	1	1634	0.82706	0.846926	ENSCHIG00000017978
BP	GO:0050793	regulation of developmental process	1	1664	0.83311	0.85099	ENSCHIG00000024868
BP	GO:0006793	phosphorus metabolic process	1	1665	0.83331	0.85099	ENSCHIG00000017978
BP	GO:0007154	cell communication	2	2934	0.83418	0.85099	ENSCHIG00000008336,ENSCHIG00000024868
CC	GO:0032991	macromolecular complex	2	2820	0.84131	0.857184	ENSCHIG00000013731,ENSCHIG00000024007
CC	GO:0005737	cytoplasm	5	5818	0.84472	0.859577	ENSCHIG00000010708,ENSCHIG00000013731,ENSCHIG00000017978,ENSCHIG00000024868,ENSCHIG00000026088
MF	GO:0005515	protein binding	3	4062	0.8471	0.860917	ENSCHIG00000011143,ENSCHIG00000020908,ENSCHIG00000026088
BP	GO:0009966	regulation of signal transduction	1	1746	0.84872	0.861483	ENSCHIG00000024868
BP	GO:0006950	response to stress	1	1914	0.87669	0.88876	ENSCHIG00000020908
BP	GO:0010646	regulation of cell communication	1	1925	0.87835	0.889329	ENSCHIG00000024868
BP	GO:0023051	regulation of signaling	1	1948	0.88176	0.891667	ENSCHIG00000024868
CC	GO:0005829	cytosol	1	2117	0.91753	0.926682	ENSCHIG00000026088
BP	GO:0007165	signal transduction	1	2631	0.95131	0.959603	ENSCHIG00000024868
MF	GO:0003824	catalytic activity	1	2678	0.9573	0.964444	ENSCHIG00000026825
BP	GO:0023052	signaling	1	2905	0.96677	0.972775	ENSCHIG00000024868
BP	GO:1901564	organonitrogen compound metabolic process	1	3283	0.98093	0.985798	ENSCHIG00000017978
CC	GO:0044444	cytoplasmic part	1	4791	0.99902	1	ENSCHIG00000026088
MF	GO:0003674	molecular_function	7	7386	1	1	ENSCHIG00000008336,ENSCHIG00000011143,ENSCHIG00000017978,ENSCHIG00000020908,ENSCHIG00000024868,ENSCHIG00000026088,ENSCHIG00000026825
BP	GO:0008150	biological_process	9	9228	1	1	ENSCHIG00000008336,ENSCHIG00000010708,ENSCHIG00000011143,ENSCHIG00000013731,ENSCHIG00000017978,ENSCHIG00000020908,ENSCHIG00000024007,ENSCHIG00000024868,ENSCHIG00000026825
CC	GO:0005575	cellular_component	10	9591	1	1	ENSCHIG00000005054,ENSCHIG00000008336,ENSCHIG00000010708,ENSCHIG00000011143,ENSCHIG00000013731,ENSCHIG00000017978,ENSCHIG00000020908,ENSCHIG00000024007,ENSCHIG00000024868,ENSCHIG00000026088
