# Supplementary material for: Transcriptome analysis reveals mRNAs and long non-coding RNAs associated with fecundity in the hypothalamus of high-and low-fecundity goat
Source: Front Vet Sci. 2023 Mar 28;10:1145594. doi: 10.3389/fvets.2023.1145594 (PMC10086355; doi:10.3389/fvets.2023.1145594)
Supplement: Supplementary file 4 [file Table_4.XLSX]

## Sheet: Sheet1
PathwayID	Pathway	Level1	Level2	list_number	total_number	Pvalue	FDR	Gene	URL
chx00500	Starch and sucrose metabolism	Metabolism	Carbohydrate metabolism	1	32	0.0247388	0.11268	ENSCHIG00000026825	http://www.kegg.jp/kegg-bin/show_pathway?map00500/K00688%09%23FFFFFF,red/
chx04922	Glucagon signaling pathway	Organismal Systems	Endocrine system	1	94	0.0711086	0.11268	ENSCHIG00000026825	http://www.kegg.jp/kegg-bin/show_pathway?map04922/K00688%09%23FFFFFF,red/
chx04931	Insulin resistance	Human Diseases	Endocrine and metabolic diseases	1	106	0.0798507	0.11268	ENSCHIG00000026825	http://www.kegg.jp/kegg-bin/show_pathway?map04931/K00688%09%23FFFFFF,red/
chx04910	Insulin signaling pathway	Organismal Systems	Endocrine system	1	132	0.0985384	0.11268	ENSCHIG00000026825	http://www.kegg.jp/kegg-bin/show_pathway?map04910/K00688%09%23FFFFFF,red/
chx04217	Necroptosis	Cellular Processes	Cell growth and death	1	152	0.11268	0.11268	ENSCHIG00000026825	http://www.kegg.jp/kegg-bin/show_pathway?map04217/K00688%09%23FFFFFF,red/
