# Supplementary material for: Transcriptome analysis reveals mRNAs and long non-coding RNAs associated with fecundity in the hypothalamus of high-and low-fecundity goat
Source: Front Vet Sci. 2023 Mar 28;10:1145594. doi: 10.3389/fvets.2023.1145594 (PMC10086355; doi:10.3389/fvets.2023.1145594)
Supplement: Supplementary file 5 [file Table_5.XLSX]

## Sheet: Sheet1
id	baseMean	baseMeanA	baseMeanB	foldChange(CZ-H-hypothalamus/CZ-L-hypothalamus)	log2FoldChange	pval	padj	Chrosome	Stard Site	End Site	Strand	Length	Gene Name	EntrezGene ID	GO	KEGG	EC	eggNOG	eggNOG Class	Uniprot/SwissPort	Description
ENSCHIG00000018195	1312.52	1701.06	988.737	0.581249	-0.782772	2.16398e-05	0.203294	10	14614699	14618487	+	456	NGB	102177345	-	K21893	-	veNOG15716	C	sp|Q6WZ19|NGB_BOVIN Neuroglobin OS=Bos taurus GN=NGB PE=2 SV=2	(RefSeq) neuroglobin
ENSCHIG00000023145	141.014	198.154	93.3965	0.471333	-1.08518	2.17311e-05	0.203294	29	27549758	27552339	+	225	NRGN	-	GO:0005516;	-	-	-	-	-	-
ENSCHIG00000026814	2650.49	3344.04	2072.54	0.619772	-0.69019	4.50469e-05	0.246141	18	65511550	65554746	-	3596	LOC102172380	102172380	-	-	-	-	-	-	(RefSeq) uncharacterized LOC102172380
ENSCHIG00000009485	5751.91	7175.71	4565.41	0.636232	-0.652376	6.10215e-05	0.246141	3	109356711	109391244	+	5746	CADM3	102169922	GO:0005911;GO:0007156;GO:0007157;GO:0008104;GO:0042803;	K06780	-	veNOG03522	T	sp|Q8N126|CADM3_HUMAN Cell adhesion molecule 3 OS=Homo sapiens GN=CADM3 PE=1 SV=1	(RefSeq) cell adhesion molecule 3
ENSCHIG00000024361	1201.5	1539.03	920.233	0.597931	-0.74195	6.57779e-05	0.246141	19	312257	1041750	-	2007	CA10	102174689	-	-	-	veNOG02655;COG3338	PR	sp|A0JN41|CAH10_BOVIN Carbonic anhydrase-related protein 10 OS=Bos taurus GN=CA10 PE=2 SV=1	(RefSeq) carbonic anhydrase 10
ENSCHIG00000012343	452.314	582.773	343.599	0.589593	-0.762209	9.18077e-05	0.286287	6	37858170	37903004	+	3244	NCAPG	102176682	GO:0000779;GO:0000793;GO:0000796;GO:0000796;GO:0005737;GO:0007076;	K06678	-	veNOG06920	DB	sp|Q9BPX3|CND3_HUMAN Condensin complex subunit 3 OS=Homo sapiens GN=NCAPG PE=1 SV=1	(RefSeq) non-SMC condensin I complex subunit G
ENSCHIG00000019583	384.041	494.392	292.082	0.59079	-0.759283	0.000183445	0.430368	18	45150174	45227346	+	2685	CHST8	102190904	GO:0001537;GO:0001537;GO:0006790;GO:0030166;GO:0030166;GO:0042446;	K09672	[EC:2.8.2.-]	veNOG09985	O	sp|Q9H2A9|CHST8_HUMAN Carbohydrate sulfotransferase 8 OS=Homo sapiens GN=CHST8 PE=1 SV=2	(RefSeq) carbohydrate sulfotransferase 8
ENSCHIG00000010338	462.148	311.769	587.464	1.88429	0.914024	0.000186061	0.430368	13	47616831	47627023	-	1494	TRMT6	102174489	GO:0080009;	K03256	-	veNOG15046	J	sp|Q2T9V5|TRM6_BOVIN tRNA (adenine(58)-N(1))-methyltransferase non-catalytic subunit TRM6 OS=Bos taurus GN=TRMT6 PE=2 SV=1	(RefSeq) tRNA methyltransferase 6
ENSCHIG00000009345	673.585	508.081	811.504	1.59719	0.67554	0.000222322	0.430368	25	27064692	27070742	-	1726	PRSS53	102177949	-	-	-	veNOG00481	O	sp|Q2L4Q9|PRS53_HUMAN Serine protease 53 OS=Homo sapiens GN=PRSS53 PE=2 SV=1	(RefSeq) protease, serine 53
ENSCHIG00000017605	3908.23	2908.51	4741.33	1.63016	0.70501	0.000230021	0.430368	10	83608665	83697994	+	4847	UACA	102175213	GO:0005634;GO:0005829;	-	-	veNOG12616	R	sp|Q8HYY4|UACA_BOVIN Uveal autoantigen with coiled-coil domains and ankyrin repeats protein OS=Bos taurus GN=UACA PE=1 SV=1	(RefSeq) uveal autoantigen with coiled-coil domains and ankyrin repeats
ENSCHIG00000016100	587.195	444.364	706.22	1.58928	0.668376	0.000284257	0.468517	8	111777729	111844069	+	6792	PXDN	102182697	GO:0004601;GO:0005201;GO:0005615;GO:0005783;GO:0020037;GO:0030198;GO:0042744;GO:0055114;GO:0062023;	K19511	[EC:1.11.1.7]	veNOG10337	T	sp|Q92626|PXDN_HUMAN Peroxidasin homolog OS=Homo sapiens GN=PXDN PE=1 SV=2	(RefSeq) peroxidasin
ENSCHIG00000006073	34.0083	15.001	49.8477	3.32295	1.73247	0.000300492	0.468517	18	14743303	14771397	-	1095	CA5A	102191071	GO:0004089;GO:0005739;	K01672	[EC:4.2.1.1]	veNOG07080	C	sp|P35218|CAH5A_HUMAN Carbonic anhydrase 5A, mitochondrial OS=Homo sapiens GN=CA5A PE=1 SV=1	(RefSeq) carbonic anhydrase 5A
ENSCHIG00000010213	3015.88	3696.74	2448.5	0.662341	-0.594355	0.000365193	0.525598	11	6164339	6186504	-	6719	CREG2	102179775	GO:0005783;GO:0005794;	-	-	veNOG03267	K	sp|Q8IUH2|CREG2_HUMAN Protein CREG2 OS=Homo sapiens GN=CREG2 PE=1 SV=1	(RefSeq) cellular repressor of E1A stimulated genes 2
ENSCHIG00000019198	353.536	260.948	430.693	1.6505	0.7229	0.000499019	0.640057	10	65824172	65831854	-	2295	LOC102175216	102175216	-	K16342	[EC:3.1.1.4]	veNOG03248	I	sp|P0C869|PA24B_HUMAN Cytosolic phospholipase A2 beta OS=Homo sapiens GN=PLA2G4B PE=1 SV=2	(RefSeq) jmjC domain-containing protein 7
ENSCHIG00000013120	466.474	583.776	368.722	0.631615	-0.662883	0.000513141	0.640057	11	72253971	72257405	+	863	CGREF1	102183698	-	-	-	veNOG13638	T	sp|Q99674|CGRE1_HUMAN Cell growth regulator with EF hand domain protein 1 OS=Homo sapiens GN=CGREF1 PE=2 SV=2	(RefSeq) cell growth regulator with EF-hand domain 1
ENSCHIG00000025577	3970.75	4836.44	3249.33	0.671844	-0.573802	0.000573266	0.670363	3	29341182	29371705	-	1551	DHCR24	102172859	GO:0006695;GO:0008104;GO:0008203;GO:0009888;GO:0016125;GO:0030539;GO:0031639;GO:0042987;GO:0043588;GO:0061024;	K09828	-	veNOG08400	R	sp|Q8VCH6|DHC24_MOUSE Delta(24)-sterol reductase OS=Mus musculus GN=Dhcr24 PE=1 SV=1	(RefSeq) 24-dehydrocholesterol reductase
ENSCHIG00000008480	1043.88	1285.92	842.186	0.654927	-0.610593	0.000620795	0.672489	12	75203143	75205263	+	2121	KBTBD6	102173858	-	K10474	-	veNOG14016	R	sp|Q86V97|KBTB6_HUMAN Kelch repeat and BTB domain-containing protein 6 OS=Homo sapiens GN=KBTBD6 PE=1 SV=1	(RefSeq) kelch repeat and BTB domain-containing protein 6
ENSCHIG00000012798	1060.65	1347.53	821.581	0.609694	-0.713843	0.000654856	0.672489	10	67084861	67099144	-	4689	DISP2	102170523	-	-	-	veNOG01399	T	sp|A7MBM2|DISP2_HUMAN Protein dispatched homolog 2 OS=Homo sapiens GN=DISP2 PE=2 SV=2	(RefSeq) dispatched RND transporter family member 2
ENSCHIG00000008185	562.436	699.924	447.862	0.639873	-0.644143	0.000682912	0.672489	10	5893483	5895465	-	1983	FLRT2	102182044	-	K16362	-	veNOG11052	R	sp|O43155|FLRT2_HUMAN Leucine-rich repeat transmembrane protein FLRT2 OS=Homo sapiens GN=FLRT2 PE=1 SV=1	(RefSeq) fibronectin leucine rich transmembrane protein 2
ENSCHIG00000009031	3740.78	4558.99	3058.94	0.67097	-0.57568	0.000744443	0.696426	29	41345446	41346147	-	702	LRRN4CL	108634222	-	-	-	veNOG13010	S	sp|Q3SWY4|LRN4L_BOVIN LRRN4 C-terminal-like protein OS=Bos taurus GN=LRRN4CL PE=2 SV=2	(RefSeq) LRRN4 C-terminal like
ENSCHIG00000024097	410.282	513.792	324.023	0.630651	-0.665086	0.000834291	0.716987	13	53100703	53107883	-	1113	OPRL1	102177174	GO:0001626;GO:0004930;GO:0005887;GO:0007193;GO:0019233;GO:0038003;GO:0051482;	K04216	-	veNOG15154	T	sp|P47748|OPRX_CAVPO Nociceptin receptor OS=Cavia porcellus GN=OPRL1 PE=2 SV=1	(RefSeq) opioid related nociceptin receptor 1
ENSCHIG00000005238	1065.22	1317.21	855.226	0.649273	-0.623102	0.000849207	0.716987	9	52531587	52614077	-	2368	MRAP2	102184625	GO:0005783;GO:0005886;GO:0006112;GO:0007631;GO:0030545;GO:0031780;GO:0031781;GO:0031782;GO:0031782;GO:0031783;GO:0042802;GO:0070996;GO:0072659;GO:0097009;GO:0106071;GO:0106072;GO:1903077;	-	-	veNOG12478	T	sp|Q96G30|MRAP2_HUMAN Melanocortin-2 receptor accessory protein 2 OS=Homo sapiens GN=MRAP2 PE=1 SV=2	(RefSeq) melanocortin 2 receptor accessory protein 2
ENSCHIG00000016752	207.363	148.639	256.3	1.72431	0.786019	0.000904566	0.716987	22	52819289	52842984	+	3755	ALS2CL	102175907	GO:0007032;GO:0042802;	-	-	veNOG13610	R	sp|A6QP75|AL2CL_BOVIN ALS2 C-terminal-like protein OS=Bos taurus GN=ALS2CL PE=2 SV=1	(RefSeq) ALS2 C-terminal like
ENSCHIG00000013643	27.0524	42.7258	13.9913	0.327467	-1.61058	0.000971393	0.716987	LWLT01000992.1	3479	7964	-	2906	-	-	-	-	-	-	-	-	-
ENSCHIG00000010903	807.8	268.037	1257.6	4.69191	2.23017	0.00104428	0.716987	29	32617093	32617950	-	858	-	-	-	-	-	-	-	-	-
ENSCHIG00000021870	1432.25	1746.26	1170.58	0.670337	-0.577041	0.00104854	0.716987	LWLT01000027.1	40404029	40421056	+	3654	TMEM35A	102177505	-	-	-	veNOG17359	S	sp|Q5E9T5|TM35A_BOVIN Transmembrane protein 35A OS=Bos taurus GN=TMEM35A PE=2 SV=1	(RefSeq) transmembrane protein 35A
ENSCHIG00000023684	606.423	820.825	427.754	0.521127	-0.940293	0.00107581	0.716987	1	110658907	110936720	-	1206	KCNAB1	102183011	GO:0005829;GO:0008076;GO:0015459;GO:0019904;GO:0031234;GO:0034705;GO:0070402;GO:1901379;GO:1903817;	K04882	-	veNOG04588	P	sp|Q28528|KCAB1_MUSPU Voltage-gated potassium channel subunit beta-1 OS=Mustela putorius GN=KCNAB1 PE=2 SV=1	(RefSeq) potassium voltage-gated channel subfamily A member regulatory beta subunit 1
ENSCHIG00000024336	3523.68	4246.59	2921.26	0.687908	-0.539713	0.00108319	0.716987	15	52380630	52386012	+	1360	THY1	102178188	GO:0001525;GO:0001952;GO:0002693;GO:0005178;GO:0005783;GO:0007229;GO:0007267;GO:0009897;GO:0009986;GO:0016324;GO:0030425;GO:0031362;GO:0034116;GO:0043209;GO:0045121;GO:0046549;GO:0050860;GO:0051894;GO:0070571;GO:2000298;	K06514	-	veNOG19208	T	sp|P04216|THY1_HUMAN Thy-1 membrane glycoprotein OS=Homo sapiens GN=THY1 PE=1 SV=2	(RefSeq) Thy-1 cell surface antigen
ENSCHIG00000012414	251.931	320.037	195.176	0.609856	-0.713459	0.00111131	0.716987	2	39463819	39492876	+	4383	C2orf80	102189721	-	-	-	veNOG02299	S	sp|Q0P641|CB080_HUMAN Uncharacterized protein C2orf80 OS=Homo sapiens GN=C2orf80 PE=2 SV=2	(RefSeq) chromosome 2 C2orf80 homolog
ENSCHIG00000011378	7110.78	8538.51	5921.01	0.693448	-0.528141	0.00117677	0.722501	15	41595693	41645527	-	1250	DKK3	102191633	-	-	-	veNOG08317	T	sp|Q9QUN9|DKK3_MOUSE Dickkopf-related protein 3 OS=Mus musculus GN=Dkk3 PE=2 SV=1	(RefSeq) dickkopf WNT signaling pathway inhibitor 3
ENSCHIG00000025196	10818.3	13184.6	8846.48	0.670972	-0.575676	0.00120746	0.722501	25	38234195	38253096	+	5422	TMEM130	102170934	GO:0005794;	-	-	veNOG07473	S	sp|Q5R6F5|TM130_PONAB Transmembrane protein 130 OS=Pongo abelii GN=TMEM130 PE=2 SV=1	(RefSeq) transmembrane protein 130
ENSCHIG00000023354	1259.31	933.298	1530.99	1.64041	0.714058	0.00124386	0.722501	23	22604194	22621470	-	5600	LOC102170693	102170693	-	K03989	-	veNOG09329	O	sp|P0C0L4|CO4A_HUMAN Complement C4-A OS=Homo sapiens GN=C4A PE=1 SV=2	(RefSeq) complement C4-A-like
ENSCHIG00000008263	3395.38	4291.31	2648.77	0.617241	-0.696094	0.00129535	0.722501	14	19475659	19796734	-	1661	NCALD	102189774	GO:0003073;GO:0003779;GO:0015631;GO:0019722;GO:0030276;	K19695	-	COG5126;veNOG00967	ZTD	sp|Q5PQN0|NCALD_RAT Neurocalcin-delta OS=Rattus norvegicus GN=Ncald PE=1 SV=3	(RefSeq) neurocalcin delta
ENSCHIG00000011441	389.33	490.026	305.417	0.623267	-0.682077	0.00131294	0.722501	27	6351817	6352596	+	780	LRRC3B	102170941	-	-	-	veNOG09385;NOG28057	SWT	sp|A6H789|LRC3B_BOVIN Leucine-rich repeat-containing protein 3B OS=Bos taurus GN=LRRC3B PE=2 SV=1	(RefSeq) leucine rich repeat containing 3B
ENSCHIG00000020126	73.6313	100.864	50.9372	0.505008	-0.985622	0.00145305	0.749249	4	112962167	113349953	+	14829	ABCA13	102182661	-	K05647	-	veNOG10327	Q	sp|Q86UQ4|ABCAD_HUMAN ATP-binding cassette sub-family A member 13 OS=Homo sapiens GN=ABCA13 PE=2 SV=3	(RefSeq) ATP binding cassette subfamily A member 13
ENSCHIG00000022240	1453.64	1830.75	1139.38	0.622356	-0.684187	0.00146539	0.749249	1	127904175	128086786	-	3044	CLSTN2	102189715	GO:0009986;GO:0014069;GO:0045211;GO:0050806;GO:0051965;	K22660	-	veNOG00214	W	sp|Q9H4D0|CSTN2_HUMAN Calsyntenin-2 OS=Homo sapiens GN=CLSTN2 PE=1 SV=2	(RefSeq) calsyntenin 2
ENSCHIG00000013505	10116.9	12102.8	8461.89	0.699166	-0.516294	0.00148168	0.749249	23	37859092	37876303	+	3274	MTCH1	102191091	GO:0005739;GO:0006919;GO:0043065;	K17885	-	veNOG04507	C	sp|Q9NZJ7|MTCH1_HUMAN Mitochondrial carrier homolog 1 OS=Homo sapiens GN=MTCH1 PE=1 SV=1	(RefSeq) mitochondrial carrier 1
ENSCHIG00000016748	306.96	232.867	368.704	1.58332	0.662956	0.00154311	0.759779	18	47009164	47016451	-	4514	SBSN	102181806	-	-	-	veNOG17766;opiNOG73071	R	sp|Q6UWP8|SBSN_HUMAN Suprabasin OS=Homo sapiens GN=SBSN PE=1 SV=2	(RefSeq) suprabasin
ENSCHIG00000018431	492.47	375.714	589.767	1.56972	0.65051	0.00162941	0.763531	3	77327618	77366210	-	1994	SASS6	102177856	GO:0005813;GO:0005814;GO:0005815;GO:0005829;GO:0007099;GO:0051298;GO:0098536;	K16487	-	veNOG04403	S	sp|Q6UVJ0|SAS6_HUMAN Spindle assembly abnormal protein 6 homolog OS=Homo sapiens GN=SASS6 PE=1 SV=1	(RefSeq) SAS-6 centriolar assembly protein
ENSCHIG00000012233	8799.97	10537.3	7352.22	0.697735	-0.519249	0.00164762	0.763531	26	316470	321266	+	2932	CALY	102184400	GO:0005887;GO:0031410;GO:0032051;GO:0045807;GO:0048268;GO:0098843;	K15493	-	veNOG13853	S	sp|P58821|CALY_RAT Neuron-specific vesicular protein calcyon OS=Rattus norvegicus GN=Caly PE=1 SV=1	(RefSeq) calcyon neuron specific vesicular protein
ENSCHIG00000017742	3422.51	4236.26	2744.39	0.647834	-0.626303	0.00168604	0.763531	22	50468514	50471614	+	1515	CAMKV	102177572	-	K08812	[EC:2.7.11.-]	veNOG03333	T	sp|Q8NCB2|CAMKV_HUMAN CaM kinase-like vesicle-associated protein OS=Homo sapiens GN=CAMKV PE=2 SV=2	(RefSeq) CaM kinase like vesicle associated
ENSCHIG00000021340	3880.37	4629.2	3256.35	0.703436	-0.507508	0.00171397	0.763531	10	87920930	87994221	-	1955	MAP2K1	102190520	GO:0000187;GO:0000187;GO:0001932;GO:0004674;GO:0004708;GO:0004708;GO:0005783;GO:0005829;GO:0005886;GO:0006468;GO:0006468;GO:0007050;GO:0007507;GO:0008022;GO:0008285;GO:0010628;GO:0010629;GO:0018107;GO:0021697;GO:0030182;GO:0030216;GO:0030878;GO:0043539;GO:0045597;GO:0045893;GO:0047485;GO:0048538;GO:0048679;GO:0048870;GO:0050772;GO:0060020;GO:0060324;GO:0060425;GO:0060440;GO:0060502;GO:0060674;GO:…	K04368	[EC:2.7.12.2]	veNOG06279;NOG02850	T	sp|Q02750|MP2K1_HUMAN Dual specificity mitogen-activated protein kinase kinase 1 OS=Homo sapiens GN=MAP2K1 PE=1 SV=2	(RefSeq) mitogen-activated protein kinase kinase 1
ENSCHIG00000026387	886.007	1074.31	729.088	0.678657	-0.559245	0.00178777	0.777888	8	91137177	91337766	-	4345	GRIN3A	102191614	GO:0004972;GO:0004972;GO:0005262;GO:0006816;GO:0016020;GO:0016358;GO:0016594;GO:0017146;GO:0042802;GO:0043005;GO:0043025;GO:0043025;GO:0045202;GO:0045211;GO:0045471;GO:0060134;	K05213	-	veNOG08682	T	sp|Q8TCU5|NMD3A_HUMAN Glutamate receptor ionotropic, NMDA 3A OS=Homo sapiens GN=GRIN3A PE=1 SV=2	(RefSeq) glutamate ionotropic receptor NMDA type subunit 3A
ENSCHIG00000010136	258.318	400.415	139.904	0.349398	-1.51706	0.00190944	0.779686	25	2382128	2402398	+	4242	LOC108633902	108633902	-	K22632	-	veNOG26790	R	sp|P24001|IL32_HUMAN Interleukin-32 OS=Homo sapiens GN=IL32 PE=1 SV=3	(RefSeq) uncharacterized LOC108633902
ENSCHIG00000010143	978.734	782.914	1141.92	1.45855	0.544531	0.00196541	0.779686	LWLT01000035.1	661	10957	+	1322	P2RX6	102173383	GO:0005737;GO:0030054;GO:0042802;GO:0051260;	K05221	-	veNOG03494	P	sp|O15547|P2RX6_HUMAN P2X purinoceptor 6 OS=Homo sapiens GN=P2RX6 PE=1 SV=2	(RefSeq) purinergic receptor P2X 6
ENSCHIG00000012920	378.883	491.468	285.062	0.580021	-0.785823	0.00201138	0.779686	25	26165459	26169407	+	1206	DOC2A	102189927	GO:0005634;GO:0005730;GO:0017158;GO:0030054;	K19916	-	veNOG01982	U	sp|Q14183|DOC2A_HUMAN Double C2-like domain-containing protein alpha OS=Homo sapiens GN=DOC2A PE=1 SV=5	(RefSeq) double C2 domain alpha
ENSCHIG00000026170	1012.1	1221.24	837.817	0.686039	-0.543638	0.00204601	0.779686	15	53464313	53479284	+	648	SCN2B	102182614	GO:0001518;GO:0017080;GO:0035725;GO:0060048;GO:0060371;GO:0086002;GO:0086006;GO:0086012;GO:0086091;GO:2000649;	K04846	-	veNOG12044	P	sp|O60939|SCN2B_HUMAN Sodium channel subunit beta-2 OS=Homo sapiens GN=SCN2B PE=1 SV=1	(RefSeq) sodium voltage-gated channel beta subunit 2
ENSCHIG00000018366	424.375	520.158	344.556	0.662407	-0.59421	0.00204787	0.779686	4	57299894	57556943	+	3770	BMPER	102168323	GO:0001657;GO:0002043;GO:0005576;GO:0005615;GO:0010594;GO:0030514;GO:0042118;GO:0048839;GO:0060393;GO:0070374;GO:1903672;	-	-	opiNOG02003;veNOG02585	WV	sp|Q8N8U9|BMPER_HUMAN BMP-binding endothelial regulator protein OS=Homo sapiens GN=BMPER PE=1 SV=3	(RefSeq) BMP binding endothelial regulator
ENSCHIG00000002663	153.756	198.352	116.593	0.587811	-0.766576	0.00211302	0.779686	26	20427146	20428552	-	1407	ADRA2A	102187024	GO:0001819;GO:0004938;GO:0005737;GO:0005887;GO:0007186;GO:0019901;GO:0030335;GO:0031696;GO:0031996;GO:0032147;GO:0032148;GO:0032795;GO:0032870;GO:0035624;GO:0042593;GO:0042803;GO:0043235;GO:0043406;GO:0043410;GO:0045741;GO:0046676;GO:0046982;GO:0050995;GO:0051044;GO:0051379;GO:0051380;GO:0061179;GO:0071875;GO:0071881;GO:0071882;GO:0090303;	K04138	-	veNOG13159	T	sp|Q28838|ADA2A_BOVIN Alpha-2A adrenergic receptor OS=Bos taurus GN=ADRA2A PE=2 SV=2	(RefSeq) adrenoceptor alpha 2A
ENSCHIG00000024365	156.863	204.816	116.902	0.570764	-0.809033	0.00214121	0.779686	6	69060352	69066214	+	2626	RASL11B	102170404	GO:0005160;GO:0030512;	K07853	-	veNOG14079	R	sp|Q5E9J3|RSLBB_BOVIN Ras-like protein family member 11B OS=Bos taurus GN=RASL11B PE=2 SV=1	(RefSeq) RAS like family 11 member B
ENSCHIG00000010522	12768.1	15196.5	10744.4	0.707029	-0.500158	0.00214383	0.779686	5	102197860	102227847	-	3666	CLSTN3	102187844	GO:0001558;GO:0007416;GO:0009986;GO:0014069;GO:0032991;GO:0035249;GO:0045211;GO:0050806;GO:0051932;GO:0051965;GO:1902474;	K22661	-	veNOG00214	W	sp|Q0VCN6|CSTN3_BOVIN Calsyntenin-3 OS=Bos taurus GN=CLSTN3 PE=2 SV=2	(RefSeq) calsyntenin 3
ENSCHIG00000019426	1104.79	1336.48	911.721	0.682179	-0.551777	0.00216952	0.779686	19	24299438	24329589	-	4378	CAMKK1	102188251	-	K00908	[EC:2.7.11.17]	veNOG06565	T	sp|Q8N5S9|KKCC1_HUMAN Calcium/calmodulin-dependent protein kinase kinase 1 OS=Homo sapiens GN=CAMKK1 PE=1 SV=2	(RefSeq) calcium/calmodulin dependent protein kinase kinase 1
ENSCHIG00000014026	24121.7	29586.6	19567.6	0.661366	-0.596479	0.00220862	0.779686	19	51621955	51639403	-	2335	SLC26A11	102174694	GO:0005654;GO:0005765;GO:0005783;GO:0005794;GO:0005886;GO:0008272;GO:0008509;GO:0016021;GO:0043231;	K14708	-	veNOG00861	P	sp|Q58DD2|S2611_BOVIN Sodium-independent sulfate anion transporter OS=Bos taurus GN=SLC26A11 PE=2 SV=1	(RefSeq) solute carrier family 26 member 11
ENSCHIG00000010002	5.6715	12.0242	0.377612	0.0314044	-4.99289	0.00227964	0.780236	11	100605671	100606075	-	405	QRFP	102174668	GO:0005184;GO:0007218;GO:0007625;GO:0007626;GO:0031854;GO:0045777;GO:0060259;	-	-	veNOG22903	T	sp|P83862|OX26_BOVIN Orexigenic neuropeptide QRFP OS=Bos taurus GN=QRFP PE=2 SV=1	(RefSeq) pyroglutamylated RFamide peptide
ENSCHIG00000008761	2140.28	2570.53	1781.74	0.69314	-0.52878	0.00233086	0.780236	21	464244	465221	-	978	NDN	102176779	GO:0000978;GO:0001228;GO:0001764;GO:0003016;GO:0005634;GO:0005654;GO:0005737;GO:0005813;GO:0005829;GO:0005829;GO:0006355;GO:0007409;GO:0007413;GO:0007417;GO:0007585;GO:0008285;GO:0008347;GO:0009791;GO:0019233;GO:0042995;GO:0043015;GO:0045944;GO:0048011;GO:0048666;GO:0048666;GO:0048675;GO:0048871;GO:0071514;	K19482	-	veNOG05731	K	sp|Q99608|NECD_HUMAN Necdin OS=Homo sapiens GN=NDN PE=2 SV=1	(RefSeq) necdin, MAGE family member
ENSCHIG00000023612	327.642	407.749	260.886	0.639819	-0.644264	0.00244712	0.780236	17	52416112	52434453	+	1593	NOCT	102187886	GO:0000290;GO:0000932;GO:0003729;GO:0004535;GO:0005634;GO:0005737;GO:0007623;GO:0009991;GO:0010629;GO:0032496;GO:0032922;GO:0033962;GO:0042752;GO:0045600;GO:0045668;GO:0045995;GO:0048255;GO:0048471;	K18764	[EC:3.1.13.4]	veNOG01051	K	sp|Q9UK39|NOCT_HUMAN Nocturnin OS=Homo sapiens GN=NOCT PE=2 SV=2	(RefSeq) nocturnin
ENSCHIG00000007901	2441.92	2919.82	2043.66	0.699926	-0.514725	0.00256096	0.780236	LWLT01000021.1	7358683	7360254	-	1572	MAGEE2	102188123	-	-	-	veNOG12732	S	sp|Q8TD90|MAGE2_HUMAN Melanoma-associated antigen E2 OS=Homo sapiens GN=MAGEE2 PE=2 SV=1	(RefSeq) MAGE family member E2
ENSCHIG00000012506	9.6215	2.22666	15.7839	7.08857	2.82549	0.00257127	0.780236	3	29298724	29330369	+	1227	LEXM	102187098	-	-	-	veNOG06117	S	sp|Q3ZCV2|LEXM_HUMAN Lymphocyte expansion molecule OS=Homo sapiens GN=LEXM PE=2 SV=3	(RefSeq) lymphocyte expansion molecule
ENSCHIG00000016094	16972.4	20297.1	14201.9	0.699699	-0.515194	0.00257648	0.780236	17	819640	833008	-	5370	YWHAH	102174417	GO:0002028;GO:0003779;GO:0005737;GO:0005886;GO:0006713;GO:0006886;GO:0017080;GO:0019899;GO:0019904;GO:0035259;GO:0042802;GO:0042921;GO:0044325;GO:0045893;GO:0046982;GO:0050774;GO:0086010;GO:2000649;	K16198	-	COG5040;veNOG03689	OT	sp|P68511|1433F_RAT 14-3-3 protein eta OS=Rattus norvegicus GN=Ywhah PE=1 SV=2	(RefSeq) tyrosine 3-monooxygenase/tryptophan 5-monooxygenase activation protein eta
ENSCHIG00000016145	852.603	1403.62	393.42	0.280289	-1.83501	0.00261032	0.780236	25	38370761	38382921	-	2753	NPTX2	102171212	GO:0008306;GO:0098962;GO:0098978;	-	-	veNOG11067	R	sp|O70340|NPTX2_MOUSE Neuronal pentraxin-2 OS=Mus musculus GN=Nptx2 PE=2 SV=1	(RefSeq) neuronal pentraxin 2
ENSCHIG00000003280	384.29	298.394	455.87	1.52775	0.611406	0.00264415	0.780236	16	59356704	59380766	-	5508	NPHS2	102183170	GO:0005886;GO:0005911;GO:0031235;GO:0031532;GO:0032991;GO:0036057;GO:0045121;GO:0072249;	K18268	-	veNOG13255	C	sp|Q8K4G9|PODO_RAT Podocin OS=Rattus norvegicus GN=Nphs2 PE=1 SV=2	(RefSeq) NPHS2, podocin
ENSCHIG00000003212	967.084	1162.83	803.959	0.691379	-0.532452	0.00267847	0.780236	LWLT01000070.1	136726	140427	+	2067	PNCK	102182769	-	K08795	[EC:2.7.11.17]	veNOG10871	T	sp|Q9QYK9|KCC1B_MOUSE Calcium/calmodulin-dependent protein kinase type 1B OS=Mus musculus GN=Pnck PE=1 SV=1	(RefSeq) pregnancy up-regulated nonubiquitous CaM kinase
ENSCHIG00000013384	463.84	318.023	585.354	1.84061	0.880182	0.00269513	0.780236	22	60251687	60283046	+	5781	CFAP100	102179715	-	-	-	veNOG08203	S	sp|Q494V2|CP100_HUMAN Cilia- and flagella-associated protein 100 OS=Homo sapiens GN=CFAP100 PE=2 SV=1	(RefSeq) Kruppel like factor 15
ENSCHIG00000016004	436.73	344.083	513.935	1.49364	0.578829	0.00272143	0.780236	7	15639911	15694693	-	1715	ARSK	102181866	-	K12376	[EC:3.1.6.-]	veNOG14853	G	sp|Q148F3|ARSK_BOVIN Arylsulfatase K OS=Bos taurus GN=ARSK PE=2 SV=1	(RefSeq) arylsulfatase family member K
ENSCHIG00000005530	311.153	240.007	370.442	1.54346	0.626169	0.00279137	0.780236	12	14194230	14517670	+	4194	LOC108637289	108637289	-	K05673	-	veNOG04741;COG1132	QV	sp|O15439|MRP4_HUMAN Multidrug resistance-associated protein 4 OS=Homo sapiens GN=ABCC4 PE=1 SV=3	(RefSeq) multidrug resistance-associated protein 4-like
ENSCHIG00000020269	2441.51	2904.3	2055.86	0.707866	-0.498452	0.0028134	0.780236	18	64794065	64805255	+	2189	MBOAT7	102171596	GO:0016020;GO:0021591;GO:0021819;GO:0046488;GO:0071617;	K13516	[EC:2.3.1.-]	veNOG07996	S	sp|Q0VCY6|MBOA7_BOVIN Lysophospholipid acyltransferase 7 OS=Bos taurus GN=MBOAT7 PE=2 SV=1	(RefSeq) membrane bound O-acyltransferase domain containing 7
ENSCHIG00000007693	80.1452	48.5453	106.478	2.19338	1.13316	0.00288638	0.780236	11	74678945	74685004	+	1004	TP53I3	102170610	GO:0003960;GO:0006739;GO:0042803;GO:0048038;GO:0070402;	K10133	[EC:1.-.-.-]	veNOG09584	C	sp|Q53FA7|QORX_HUMAN Quinone oxidoreductase PIG3 OS=Homo sapiens GN=TP53I3 PE=1 SV=2	(RefSeq) tumor protein p53 inducible protein 3
ENSCHIG00000019357	196.725	147.392	237.836	1.61363	0.690306	0.00289908	0.780236	11	9958938	9964778	+	2160	DQX1	102170607	-	K14433	[EC:3.6.4.13]	veNOG04553	A	sp|Q3ZBE0|DQX1_BOVIN ATP-dependent RNA helicase DQX1 OS=Bos taurus GN=DQX1 PE=2 SV=1	(RefSeq) DEAQ-box RNA dependent ATPase 1
ENSCHIG00000017058	2057.37	1679.68	2372.1	1.41223	0.497976	0.00289974	0.780236	8	110216258	110298578	+	7194	CNTRL	102184149	GO:0005813;GO:0005829;GO:0120103;	K16770	-	veNOG12978	S	sp|Q7Z7A1|CNTRL_HUMAN Centriolin OS=Homo sapiens GN=CNTRL PE=1 SV=2	(RefSeq) centriolin
ENSCHIG00000013619	8335.72	10058.7	6899.91	0.685965	-0.543793	0.00301569	0.780236	29	44799757	44801233	-	1248	B4GAT1	102175929	GO:0005794;GO:0006486;GO:0007411;GO:0015020;GO:0035269;	K21032	[EC:2.4.1.-]	veNOG08110	G	sp|Q5EA01|B4GA1_BOVIN Beta-1,4-glucuronyltransferase 1 OS=Bos taurus GN=B4GAT1 PE=2 SV=2	(RefSeq) beta-1,4-glucuronyltransferase 1
ENSCHIG00000025320	820.635	984.065	684.444	0.695528	-0.52382	0.00308323	0.780236	18	63854163	63857028	+	654	UBE2S	102183816	GO:0004842;GO:0005680;GO:0010458;GO:0010994;GO:0010997;GO:0031145;GO:0035519;GO:0044314;GO:0061631;GO:0070534;GO:0070979;GO:0085020;GO:1904668;	K10583	[EC:2.3.2.23]	veNOG03496	O	sp|Q1RML1|UBE2S_BOVIN Ubiquitin-conjugating enzyme E2 S OS=Bos taurus GN=UBE2S PE=2 SV=2	(RefSeq) ubiquitin conjugating enzyme E2 S
ENSCHIG00000019009	1612.64	1922.17	1354.69	0.704768	-0.504779	0.00310588	0.780236	4	43701603	43708870	+	465	RAMP3	-	GO:0001605;GO:0001921;GO:0005764;GO:0005886;GO:0006816;GO:0007186;GO:0007189;GO:0008565;GO:0009986;GO:0010628;GO:0010739;GO:0010942;GO:0015026;GO:0015031;GO:0031623;GO:0033138;GO:0038041;GO:0043235;GO:0051897;GO:0070374;GO:0071392;GO:0072659;GO:0086103;GO:0097643;GO:0097647;GO:0150058;GO:1903078;GO:1903143;GO:1904645;GO:1905665;GO:1990410;	-	-	-	-	-	-
ENSCHIG00000005307	12689.9	15693.5	10186.9	0.649116	-0.623451	0.00321533	0.780236	20	5806218	5880555	+	4461	NSG2	102181163	GO:0005794;	-	-	veNOG08294	S	sp|Q0VCZ0|NSG2_BOVIN Neuron-specific protein family member 2 OS=Bos taurus GN=NSG2 PE=2 SV=1	(RefSeq) neuron-specific protein family member 2
ENSCHIG00000022140	362.052	283.28	427.694	1.50979	0.594349	0.00324819	0.780236	23	22645419	22662984	-	4413	-	-	-	-	-	-	-	-	-
ENSCHIG00000000381	8611.71	10175.3	7308.74	0.718285	-0.477372	0.00326401	0.780236	LWLT01000027.1	24902121	24910371	-	1906	PGRMC1	102178520	-	K17278	-	veNOG11785	R	sp|Q17QC0|PGRC1_BOVIN Membrane-associated progesterone receptor component 1 OS=Bos taurus GN=PGRMC1 PE=2 SV=3	(RefSeq) progesterone receptor membrane component 1
ENSCHIG00000017116	2222.36	2638.03	1875.98	0.711127	-0.491821	0.00329544	0.780236	11	66415479	66439355	-	1683	CNRIP1	102174485	GO:0005737;GO:0005886;GO:0008022;GO:0031718;GO:0043209;	-	-	veNOG08721	T	sp|Q17QM9|CNRP1_BOVIN CB1 cannabinoid receptor-interacting protein 1 OS=Bos taurus GN=CNRIP1 PE=2 SV=1	(RefSeq) cannabinoid receptor interacting protein 1
ENSCHIG00000020312	80.5597	53.4956	103.113	1.92751	0.946735	0.00334803	0.780236	16	78880360	78890144	-	3193	LOC102168445	102168445	-	K18036	[EC:3.1.3.48]	veNOG13373	T	sp|P70289|PTPRV_MOUSE Receptor-type tyrosine-protein phosphatase V OS=Mus musculus GN=Ptprv PE=2 SV=1	(RefSeq) receptor-type tyrosine-protein phosphatase V
ENSCHIG00000017210	236.743	297.119	186.429	0.627456	-0.672413	0.00336175	0.780236	7	47327695	47381326	+	2128	GLRA1	102169587	GO:0001508;GO:0001964;GO:0002087;GO:0005887;GO:0006811;GO:0006821;GO:0006936;GO:0007218;GO:0007268;GO:0007340;GO:0007601;GO:0007628;GO:0008270;GO:0009897;GO:0016020;GO:0016594;GO:0016934;GO:0016934;GO:0030977;GO:0042391;GO:0043005;GO:0043025;GO:0043231;GO:0043576;GO:0045202;GO:0045211;GO:0050884;GO:0050905;GO:0051970;GO:0060012;GO:0060013;GO:0060077;GO:0060080;GO:0071230;GO:0071294;GO:0071361;GO:…	K05193	-	veNOG03376	T	sp|P57695|GLRA1_BOVIN Glycine receptor subunit alpha-1 OS=Bos taurus GN=GLRA1 PE=1 SV=1	(RefSeq) glycine receptor alpha 1
ENSCHIG00000023553	9339.83	11022.2	7937.87	0.720173	-0.473585	0.00338005	0.780236	2	105247014	105394946	+	11134	SCN2A	102180162	GO:0005248;GO:0005248;GO:0006814;GO:0007399;GO:0008627;GO:0014704;GO:0016020;GO:0030315;GO:0030424;GO:0033270;GO:0051402;	K04834	-	veNOG01033	P	sp|Q99250|SCN2A_HUMAN Sodium channel protein type 2 subunit alpha OS=Homo sapiens GN=SCN2A PE=1 SV=3	(RefSeq) sodium voltage-gated channel alpha subunit 2
ENSCHIG00000008717	1340.2	1601.36	1122.57	0.70101	-0.512493	0.00338052	0.780236	7	67094581	67104141	+	3058	PLPPR3	102172994	-	K19582	-	veNOG09067	I	sp|Q7TMB0|PLPR3_RAT Phospholipid phosphatase-related protein type 3 OS=Rattus norvegicus GN=Plppr3 PE=2 SV=1	(RefSeq) phospholipid phosphatase related 3
ENSCHIG00000013792	467.037	584.396	369.239	0.631829	-0.662393	0.00340001	0.780236	17	22312762	22765317	+	7880	TMEM132C	102175788	-	K17599	-	veNOG04428	S	sp|Q8N3T6|T132C_HUMAN Transmembrane protein 132C OS=Homo sapiens GN=TMEM132C PE=2 SV=3	(RefSeq) transmembrane protein 132C
ENSCHIG00000022658	3155.68	3838.27	2586.84	0.67396	-0.569266	0.00341953	0.780236	7	48113152	48120440	-	690	GPX3	102189207	GO:0004602;GO:0005615;GO:0008430;GO:0051289;	K00432	[EC:1.11.1.9]	veNOG01161	O	sp|P37141|GPX3_BOVIN Glutathione peroxidase 3 OS=Bos taurus GN=GPX3 PE=2 SV=2	(RefSeq) glutathione peroxidase 3
ENSCHIG00000026021	3883.37	4642.91	3250.41	0.700081	-0.514405	0.00369648	0.833267	10	59534969	59581041	-	1635	ATL1	102185471	GO:0003924;GO:0005737;GO:0005783;GO:0007029;GO:0016021;GO:0042802;GO:0051260;GO:0071782;GO:0098826;GO:1990809;	K17339	[EC:3.6.5.-]	veNOG03973	R	sp|Q58D72|ATLA1_BOVIN Atlastin-1 OS=Bos taurus GN=ATL1 PE=2 SV=2	(RefSeq) atlastin GTPase 1
ENSCHIG00000026480	13529.8	15985.5	11483.3	0.718356	-0.477229	0.00374476	0.833982	29	41347560	41355457	-	1185	BSCL2	102184406	GO:0019915;GO:0030176;GO:0034389;	K19365	-	veNOG06411	S	sp|Q5E9P6|BSCL2_BOVIN Seipin OS=Bos taurus GN=BSCL2 PE=2 SV=1	(RefSeq) BSCL2, seipin lipid droplet biogenesis associated
ENSCHIG00000010024	3626	4416.47	2967.28	0.671868	-0.573751	0.0037888	0.833982	3	76532110	76583564	+	5669	PLPPR4	102179619	GO:0048839;	K19582	-	veNOG09067	I	sp|Q7Z2D5|PLPR4_HUMAN Phospholipid phosphatase-related protein type 4 OS=Homo sapiens GN=PLPPR4 PE=1 SV=1	(RefSeq) phospholipid phosphatase related 4
ENSCHIG00000013078	314.709	243.284	374.23	1.53824	0.621281	0.00384211	0.835883	16	44156275	44164330	-	774	VAMP3	102179221	GO:0001921;GO:0005829;GO:0005886;GO:0009986;GO:0016192;GO:0017156;GO:0030136;GO:0030141;GO:0031201;GO:0031410;GO:0034446;GO:0035493;GO:0042147;GO:0043001;GO:0043231;GO:0045335;GO:0048471;GO:0055037;GO:0071346;GO:1903531;	K13505	-	veNOG22963	U	sp|Q2KJD2|VAMP3_BOVIN Vesicle-associated membrane protein 3 OS=Bos taurus GN=VAMP3 PE=3 SV=1	(RefSeq) vesicle associated membrane protein 3
ENSCHIG00000007164	604.722	458.632	726.463	1.58398	0.663552	0.00388743	0.83602	8	59790085	59791576	-	1107	SPAG8	102181596	-	-	-	veNOG09755	R	sp|Q99932|SPAG8_HUMAN Sperm-associated antigen 8 OS=Homo sapiens GN=SPAG8 PE=1 SV=2	(RefSeq) sperm associated antigen 8
ENSCHIG00000006052	2140.1	2533.72	1812.08	0.715185	-0.483612	0.00398377	0.842943	15	48074679	48097269	+	1326	SCN3B	102182811	GO:0001518;GO:0005886;GO:0010460;GO:0010765;GO:0017080;GO:0030018;GO:0035725;GO:0044325;GO:0051899;GO:0060048;GO:0060371;GO:0060373;GO:0061337;GO:0072659;GO:0086002;GO:0086005;GO:0086005;GO:0086006;GO:0086006;GO:0086010;GO:0086012;GO:0086014;GO:0086015;GO:0086091;GO:2000649;	K04847	-	veNOG06400	P	sp|Q2KI11|SCN3B_BOVIN Sodium channel subunit beta-3 OS=Bos taurus GN=SCN3B PE=2 SV=1	(RefSeq) sodium voltage-gated channel beta subunit 3
ENSCHIG00000021227	3147.97	2590.76	3612.31	1.3943	0.479543	0.00404399	0.842943	15	17911080	17956645	-	6154	CAT	100860855	GO:0000302;GO:0004046;GO:0004096;GO:0004096;GO:0005102;GO:0005777;GO:0005777;GO:0005778;GO:0006641;GO:0006979;GO:0008203;GO:0009060;GO:0009650;GO:0014068;GO:0016209;GO:0016684;GO:0019899;GO:0020027;GO:0020037;GO:0032088;GO:0042744;GO:0042744;GO:0042802;GO:0042803;GO:0043066;GO:0043231;GO:0050661;GO:0051092;GO:0051262;GO:0051289;	K03781	[EC:1.11.1.6]	veNOG14371	P	sp|P00432|CATA_BOVIN Catalase OS=Bos taurus GN=CAT PE=1 SV=3	(RefSeq) catalase
ENSCHIG00000026179	197.456	133.827	250.481	1.87168	0.904337	0.00410355	0.842943	19	9139216	9250952	-	4921	TEX14	102188893	GO:0000776;GO:0005623;GO:0007094;GO:0007140;GO:0008608;GO:0019901;GO:0030496;GO:0032091;GO:0032466;GO:0043063;GO:0045171;GO:0051306;GO:1990830;	K17540	-	veNOG12248	D	sp|F1MJR8|TEX14_BOVIN Inactive serine/threonine-protein kinase TEX14 OS=Bos taurus GN=TEX14 PE=3 SV=2	(RefSeq) testis expressed 14, intercellular bridge forming factor
ENSCHIG00000025037	10.2153	3.01831	16.2128	5.37148	2.42532	0.00414466	0.842943	10	96299185	96370690	-	4555	LVRN	102185571	-	K13724	[EC:3.4.11.-]	veNOG01169	OE	sp|Q6Q4G3|AMPQ_HUMAN Aminopeptidase Q OS=Homo sapiens GN=LVRN PE=1 SV=4	(RefSeq) laeverin
ENSCHIG00000016033	56.6101	36.2913	73.5424	2.02644	1.01895	0.00414488	0.842943	22	49072654	49077386	-	1578	PARP3	102187902	GO:0000723;GO:0003950;GO:0006302;GO:0006471;GO:0035861;GO:0051106;GO:0060236;GO:1905662;GO:1990166;	K10798	[EC:2.4.2.30]	veNOG04543	OKL	sp|Q9Y6F1|PARP3_HUMAN Poly [ADP-ribose] polymerase 3 OS=Homo sapiens GN=PARP3 PE=1 SV=4	(RefSeq) poly(ADP-ribose) polymerase family member 3
ENSCHIG00000002315	289.508	211.867	354.208	1.67184	0.741439	0.00423087	0.849547	10	76849118	76851035	+	516	TPPP2	102170977	GO:0005829;GO:0015631;	-	-	veNOG11913	T	sp|Q3T077|TPPP2_BOVIN Tubulin polymerization-promoting protein family member 2 OS=Bos taurus GN=TPPP2 PE=2 SV=1	(RefSeq) tubulin polymerization promoting protein family member 2
ENSCHIG00000024091	692.63	558.749	804.198	1.43928	0.525349	0.00426817	0.849547	19	50253129	50261131	-	3103	LRRC45	102190456	GO:0005654;GO:0005813;GO:0005829;GO:0005886;	-	-	veNOG03826	S	sp|Q96CN5|LRC45_HUMAN Leucine-rich repeat-containing protein 45 OS=Homo sapiens GN=LRRC45 PE=1 SV=1	(RefSeq) leucine rich repeat containing 45
ENSCHIG00000010257	704.961	847.649	586.053	0.691387	-0.532435	0.00440695	0.867937	6	90372994	90501325	+	1476	PARM1	102181283	GO:0005634;GO:0005769;GO:0005770;GO:0005794;GO:0005829;GO:0005886;GO:0043231;	-	-	veNOG11460	S	sp|Q6UWI2|PARM1_HUMAN Prostate androgen-regulated mucin-like protein 1 OS=Homo sapiens GN=PARM1 PE=1 SV=1	(RefSeq) prostate androgen-regulated mucin-like protein 1
ENSCHIG00000026141	474.168	367.037	563.445	1.53512	0.618347	0.00452503	0.873659	7	105919342	106148949	+	28209	OBSCN	106502252	GO:0005829;GO:0005886;GO:0016604;	K17531	[EC:2.7.11.1]	veNOG03624	T	sp|A2AAJ9|OBSCN_MOUSE Obscurin OS=Mus musculus GN=Obscn PE=1 SV=2	(RefSeq) obscurin, cytoskeletal calmodulin and titin-interacting RhoGEF
ENSCHIG00000012984	851.123	692.453	983.347	1.42009	0.505983	0.00454809	0.873659	4	7996086	8047477	-	15866	SSPO	102170114	-	-	-	veNOG09119	WTPV	sp|P98167|SSPO_BOVIN SCO-spondin OS=Bos taurus GN=SSPO PE=2 SV=2	(RefSeq) SCO-spondin
ENSCHIG00000014550	422.529	538.306	326.048	0.605692	-0.723343	0.00457609	0.873659	18	46701004	46703637	+	423	-	-	-	-	-	-	-	-	-
ENSCHIG00000008475	832.034	992.442	698.361	0.703679	-0.507011	0.00466405	0.881458	14	15362392	15363633	-	1242	TSPYL5	102169200	GO:0008284;GO:0031398;GO:0051897;GO:0071480;	K11288	-	veNOG11462	L	sp|Q86VY4|TSYL5_HUMAN Testis-specific Y-encoded-like protein 5 OS=Homo sapiens GN=TSPYL5 PE=1 SV=2	(RefSeq) TSPY like 5
ENSCHIG00000022523	5530.38	6481.08	4738.14	0.731072	-0.451915	0.00479637	0.88951	7	36694860	36832805	-	7039	GABRG2	102184428	GO:0004890;GO:0005254;GO:0005887;GO:0007214;GO:0007268;GO:0009791;GO:0030424;GO:0030534;GO:0071420;GO:1902476;GO:1902711;	K05186	-	veNOG08111	T	sp|P22300|GBRG2_BOVIN Gamma-aminobutyric acid receptor subunit gamma-2 OS=Bos taurus GN=GABRG2 PE=2 SV=1	(RefSeq) gamma-aminobutyric acid type A receptor gamma2 subunit
ENSCHIG00000012970	10553.2	12418.1	8999.1	0.724676	-0.464592	0.00480174	0.88951	19	45072549	45220423	-	2402	NSF	102190729	GO:0001921;GO:0005829;GO:0005886;GO:0006813;GO:0006886;GO:0017075;GO:0019901;GO:0019905;GO:0030165;GO:0035255;GO:0042623;GO:0043209;GO:0044877;GO:0045732;	K06027	[EC:3.6.4.6]	veNOG13326	O	sp|P46459|NSF_HUMAN Vesicle-fusing ATPase OS=Homo sapiens GN=NSF PE=1 SV=3	(RefSeq) N-ethylmaleimide sensitive factor, vesicle fusing ATPase
ENSCHIG00000019021	24384	28654.5	20825.3	0.72677	-0.460429	0.00493117	0.894024	5	29636722	29670193	+	4548	FAIM2	102190106	GO:0002931;GO:0005783;GO:0005794;GO:0016020;GO:0021549;GO:0021680;GO:0021681;GO:0021702;GO:0043523;GO:0043524;GO:0045121;GO:1902042;GO:2001234;	-	-	veNOG05041	T	sp|Q1LZ71|LFG2_BOVIN Protein lifeguard 2 OS=Bos taurus GN=FAIM2 PE=2 SV=1	(RefSeq) Fas apoptotic inhibitory molecule 2
ENSCHIG00000002881	3235.25	3803.87	2761.4	0.725945	-0.462068	0.00494283	0.894024	14	81114675	81116866	+	1752	GRINA	102181056	GO:0005783;GO:0005794;GO:0032469;GO:0044325;GO:1902236;	K06890	-	veNOG04982	T	sp|Q32L53|LFG1_BOVIN Protein lifeguard 1 OS=Bos taurus GN=GRINA PE=2 SV=1	(RefSeq) glutamate ionotropic receptor NMDA type subunit associated protein 1
ENSCHIG00000013030	1321.52	1568.6	1115.62	0.71122	-0.491631	0.00499266	0.894024	13	66022288	66022551	-	264	BLCAP	102183615	GO:0030262;	-	-	veNOG23225;NOG57191	S	sp|P62950|BLCAP_RAT Bladder cancer-associated protein OS=Rattus norvegicus GN=Blcap PE=3 SV=1	(RefSeq) bladder cancer associated protein
ENSCHIG00000017769	193.946	241.236	154.538	0.640612	-0.642478	0.00501724	0.894024	21	13599569	13622709	+	516	FAM174B	106503348	-	-	-	veNOG23823	S	sp|Q1RMK9|F174B_BOVIN Membrane protein FAM174B OS=Bos taurus GN=FAM174B PE=2 SV=1	(RefSeq) family with sequence similarity 174 member B
ENSCHIG00000018287	39.1335	55.8345	25.216	0.451621	-1.14682	0.00513733	0.901168	25	2318095	2319553	+	390	TNFRSF12A	102177022	GO:0001726;GO:0005886;GO:0006931;GO:0007155;GO:0009986;GO:0043065;GO:0045765;GO:0045773;GO:0061041;GO:0097191;GO:2001238;	K05149	-	opiNOG33188;veNOG23958	T	sp|Q9NP84|TNR12_HUMAN Tumor necrosis factor receptor superfamily member 12A OS=Homo sapiens GN=TNFRSF12A PE=1 SV=1	(RefSeq) TNF receptor superfamily member 12A
ENSCHIG00000022969	5471.81	6429.12	4674.05	0.727012	-0.459948	0.00515555	0.901168	4	43078058	43171205	-	4444	CAMK2B	102176762	GO:0042802;GO:0042803;GO:0046777;GO:2001222;	K04515	[EC:2.7.11.17]	veNOG04411	T	sp|Q13554|KCC2B_HUMAN Calcium/calmodulin-dependent protein kinase type II subunit beta OS=Homo sapiens GN=CAMK2B PE=1 SV=3	(RefSeq) calcium/calmodulin dependent protein kinase II beta
ENSCHIG00000016815	820.108	1019.78	653.717	0.64104	-0.641515	0.00520288	0.901168	20	33010258	33202927	+	1352	PLCXD3	102179239	-	-	-	veNOG06706	T	sp|A6QNU9|PLCX3_BOVIN PI-PLC X domain-containing protein 3 OS=Bos taurus GN=PLCXD3 PE=2 SV=1	(RefSeq) phosphatidylinositol specific phospholipase C X domain containing 3
ENSCHIG00000008329	56.2228	28.0472	79.7024	2.84172	1.50677	0.00524999	0.901168	22	43756721	43769995	+	1854	ASB14	102169230	-	K10336	-	veNOG05567	R	sp|A6NK59|ASB14_HUMAN Ankyrin repeat and SOCS box protein 14 OS=Homo sapiens GN=ASB14 PE=2 SV=2	(RefSeq) ankyrin repeat and SOCS box containing 14
ENSCHIG00000011182	1465.09	1728.58	1245.52	0.720543	-0.472844	0.00533424	0.907305	10	32762086	32893921	+	2265	ARMH4	102191431	-	-	-	veNOG16615	S	sp|Q2TA21|CN037_BOVIN Uncharacterized protein C14orf37 homolog OS=Bos taurus PE=2 SV=1	(RefSeq) chromosome 10 C14orf37 homolog
ENSCHIG00000012244	174.948	219.616	137.725	0.627118	-0.67319	0.00543225	0.915652	21	64545351	64688375	+	2043	WDR25	102179891	-	-	-	veNOG10509	R	sp|Q64LD2|WDR25_HUMAN WD repeat-containing protein 25 OS=Homo sapiens GN=WDR25 PE=1 SV=3	(RefSeq) WD repeat domain 25
ENSCHIG00000016613	512.432	641.698	404.71	0.630686	-0.665007	0.0055558	0.92443	13	82835834	82843535	-	2622	CBLN4	102179785	GO:0005615;GO:0009306;	-	-	veNOG00800	R	sp|Q9NTU7|CBLN4_HUMAN Cerebellin-4 OS=Homo sapiens GN=CBLN4 PE=1 SV=1	(RefSeq) cerebellin 4 precursor
ENSCHIG00000025119	1735.45	3428.9	324.243	0.0945616	-3.4026	0.00558623	0.92443	19	41941588	41942799	-	396	HCRT	108638238	GO:0048471;GO:0120162;	K05246	-	veNOG23107	T	sp|Q9GLF6|OREX_CANLF Orexin OS=Canis lupus familiaris GN=HCRT PE=3 SV=1	(RefSeq) hypocretin neuropeptide precursor
ENSCHIG00000001269	7839.17	9333.56	6593.84	0.706465	-0.501309	0.00565199	0.92443	7	104166927	104172390	+	1637	TMEM59L	102190678	-	-	-	veNOG14542	S	sp|Q0VCT2|TM59L_BOVIN Transmembrane protein 59-like OS=Bos taurus GN=TMEM59L PE=2 SV=1	(RefSeq) transmembrane protein 59 like
ENSCHIG00000008294	4116.91	4821.62	3529.66	0.732049	-0.449988	0.00573946	0.92443	6	105012979	105044437	-	621	NSG1	102190950	GO:0001881;GO:0005768;GO:0005770;GO:0005783;GO:0006915;GO:0016328;GO:0042982;GO:0045211;GO:0098887;GO:0099627;	-	-	veNOG10037;opiNOG54233	SU	sp|Q5RF46|NSG1_PONAB Neuron-specific protein family member 1 OS=Pongo abelii GN=NSG1 PE=2 SV=1	(RefSeq) neuron-specific protein family member 1
ENSCHIG00000024668	3624.68	4300.38	3061.59	0.711936	-0.49018	0.00578015	0.92443	16	45525741	45618946	+	5450	ACOT7	102180523	GO:0000062;GO:0005654;GO:0005829;GO:0015937;GO:0016290;GO:0036042;GO:0036114;GO:0036116;GO:0042803;GO:0051792;GO:1900535;	K17360	[EC:3.1.2.2]	veNOG10127	I	sp|Q91V12|BACH_MOUSE Cytosolic acyl coenzyme A thioester hydrolase OS=Mus musculus GN=Acot7 PE=1 SV=2	(RefSeq) acyl-CoA thioesterase 7
ENSCHIG00000015317	59.7686	81.5704	41.6005	0.509995	-0.971445	0.00582959	0.92443	15	34591467	34612306	+	5281	TRIM6	102170894	GO:0002230;GO:0002741;GO:0005737;GO:0010629;GO:0010800;GO:0010994;GO:0019901;GO:0030674;GO:0032496;GO:0033138;GO:0035458;GO:0045071;GO:0060340;GO:0061630;GO:0070206;GO:1990782;GO:2000679;	K11999	-	veNOG15344	O	sp|Q9C030|TRIM6_HUMAN Tripartite motif-containing protein 6 OS=Homo sapiens GN=TRIM6 PE=1 SV=1	(RefSeq) tripartite motif containing 6
ENSCHIG00000018314	5810.28	4863.75	6599.05	1.35678	0.440187	0.0058802	0.92443	2	46460954	46470451	+	5002	CLK1	100861149	GO:0004674;GO:0004674;GO:0004713;GO:0005634;GO:0018105;GO:0018107;GO:0018108;GO:0043484;GO:0046777;	K08823	[EC:2.7.12.1]	veNOG03265	T	sp|P49759|CLK1_HUMAN Dual specificity protein kinase CLK1 OS=Homo sapiens GN=CLK1 PE=1 SV=2	(RefSeq) CDC like kinase 1
ENSCHIG00000017558	7037.9	8208.35	6062.53	0.738581	-0.437173	0.00595798	0.92443	18	36312754	36350223	-	1056	ATP6V0D1	102178477	GO:0005769;GO:0005813;GO:0006879;GO:0008553;GO:0016020;GO:0016471;GO:0036295;	K02146	-	veNOG00652	C	sp|Q5R6I1|VA0D1_PONAB V-type proton ATPase subunit d 1 OS=Pongo abelii GN=ATP6V0D1 PE=2 SV=1	(RefSeq) ATPase H+ transporting V0 subunit d1
ENSCHIG00000002861	755.068	897.739	636.175	0.708642	-0.496872	0.00603578	0.92443	20	66652927	66708330	-	1386	UBE2QL1	106503329	GO:0005634;GO:0005886;GO:0061631;	K10582	[EC:2.3.2.23]	NOG05416;veNOG07423	O	sp|A1L167|U2QL1_HUMAN Ubiquitin-conjugating enzyme E2Q-like protein 1 OS=Homo sapiens GN=UBE2QL1 PE=1 SV=2	(RefSeq) ubiquitin conjugating enzyme E2 Q family like 1
ENSCHIG00000018664	933.412	1192.55	717.467	0.601627	-0.733059	0.00607988	0.92443	8	59042228	59048046	+	1203	PHF24	102171974	GO:0007214;GO:0008277;GO:0032228;GO:0050966;	-	-	veNOG05127	S	sp|Q9UPV7|PHF24_HUMAN PHD finger protein 24 OS=Homo sapiens GN=PHF24 PE=1 SV=2	(RefSeq) PHD finger protein 24
ENSCHIG00000019777	126.946	161.892	97.8237	0.604252	-0.726778	0.00615125	0.92443	22	52808739	52816233	-	771	TMIE	102185616	-	-	-	veNOG19742	S	sp|Q8K467|TMIE_MOUSE Transmembrane inner ear expressed protein OS=Mus musculus GN=Tmie PE=1 SV=1	(RefSeq) transmembrane inner ear
ENSCHIG00000008870	1057.48	1253.75	893.919	0.712996	-0.488035	0.00615258	0.92443	8	90989990	90991201	-	1212	TMEM246	102176237	-	-	-	veNOG05348;NOG45684	S	sp|Q9BRR3|TM246_HUMAN Transmembrane protein 246 OS=Homo sapiens GN=TMEM246 PE=1 SV=1	(RefSeq) transmembrane protein 246
ENSCHIG00000021296	1625.21	1342.64	1860.69	1.38584	0.470765	0.00618397	0.92443	19	26347715	26359729	-	2802	PLD2	102176556	-	K01115	[EC:3.1.4.4]	veNOG11969	I	sp|Q0V8L6|PLD2_BOVIN Phospholipase D2 OS=Bos taurus GN=PLD2 PE=2 SV=1	(RefSeq) phospholipase D2
ENSCHIG00000017598	1451.14	1825.03	1139.57	0.624408	-0.679439	0.0062227	0.92443	3	14415238	14424687	-	1722	HPCAL4	102190844	-	-	-	COG5126;veNOG05258	ZTD	sp|Q5R6S5|HPCL4_PONAB Hippocalcin-like protein 4 OS=Pongo abelii GN=HPCAL4 PE=2 SV=3	(RefSeq) hippocalcin like 4
ENSCHIG00000025878	2933.02	3506.36	2455.23	0.700224	-0.514112	0.00622545	0.92443	25	242140	247988	+	4334	ARHGDIG	102169819	GO:0001835;GO:0005092;GO:0005829;GO:0005886;GO:0016020;GO:0030695;GO:0032880;	K12462	-	veNOG14428	T	sp|Q0II80|GDIR3_BOVIN Rho GDP-dissociation inhibitor 3 OS=Bos taurus GN=ARHGDIG PE=2 SV=1	(RefSeq) Rho GDP dissociation inhibitor gamma
ENSCHIG00000000101	7154.89	8399.51	6117.7	0.72834	-0.457315	0.00632901	0.932407	LWLT01000097.1	42091	56799	-	5434	L1CAM	102181196	GO:0005886;GO:0007160;GO:0007411;GO:0009986;GO:0016477;GO:0019904;GO:0030424;GO:0031175;GO:0043025;GO:0050808;GO:0061564;	K06550	-	veNOG02407	T	sp|P32004|L1CAM_HUMAN Neural cell adhesion molecule L1 OS=Homo sapiens GN=L1CAM PE=1 SV=2	(RefSeq) L1 cell adhesion molecule
ENSCHIG00000019940	435.978	521.633	364.598	0.698956	-0.516727	0.00659222	0.943184	7	94950734	94952204	-	501	CDKN2D	102183589	GO:0000079;GO:0000082;GO:0000731;GO:0004861;GO:0005634;GO:0005654;GO:0005737;GO:0005829;GO:0007050;GO:0007605;GO:0008285;GO:0009411;GO:0019901;GO:0019901;GO:0030308;GO:0032526;GO:0033280;GO:0042326;GO:0043154;GO:0048102;GO:0097129;GO:1902230;GO:1902807;	K06623	-	veNOG15884	R	sp|Q29RV0|CDN2D_BOVIN Cyclin-dependent kinase 4 inhibitor D OS=Bos taurus GN=CDKN2D PE=2 SV=1	(RefSeq) cyclin dependent kinase inhibitor 2D
ENSCHIG00000009926	226.442	278.51	183.052	0.657255	-0.605474	0.00660379	0.943184	LWLT01000027.1	19938110	19938346	+	237	LOC108634474	108634474	-	-	-	veNOG26004	S	sp|P0DMW5|SIL2B_HUMAN Small integral membrane protein 10-like protein 2B OS=Homo sapiens GN=SMIM10L2B PE=4 SV=1	(RefSeq) small integral membrane protein 10-like protein 2A
ENSCHIG00000025513	9568.98	11161.4	8241.99	0.738439	-0.437448	0.00660554	0.943184	7	57331474	57375507	-	716	NDFIP1	102168446	GO:0002761;GO:0002829;GO:0005794;GO:0005938;GO:0006879;GO:0010629;GO:0031398;GO:0032410;GO:0032713;GO:0042130;GO:0045619;GO:0045732;GO:0048294;GO:0048302;GO:0048471;GO:0050728;GO:0051224;	-	-	opiNOG09063;veNOG08732	R	sp|Q9BT67|NFIP1_HUMAN NEDD4 family-interacting protein 1 OS=Homo sapiens GN=NDFIP1 PE=1 SV=1	(RefSeq) Nedd4 family interacting protein 1
ENSCHIG00000017354	2311.45	2710.19	1979.18	0.730272	-0.453493	0.00664703	0.943184	6	103715384	103759321	+	1755	CRMP1	102189659	GO:0005813;GO:0005829;GO:0010977;GO:0030496;GO:0031005;GO:1904530;	-	-	veNOG08016	F	sp|Q14194|DPYL1_HUMAN Dihydropyrimidinase-related protein 1 OS=Homo sapiens GN=CRMP1 PE=1 SV=1	(RefSeq) collapsin response mediator protein 1
ENSCHIG00000008374	72.3719	49.5842	91.3617	1.84256	0.881709	0.00671621	0.943184	1	52925157	52987470	+	2734	HHLA2	102174779	GO:0001819;GO:0031295;GO:0042104;	-	-	veNOG12827	T	sp|Q9UM44|HHLA2_HUMAN HERV-H LTR-associating protein 2 OS=Homo sapiens GN=HHLA2 PE=1 SV=1	(RefSeq) HERV-H LTR-associating 2
ENSCHIG00000012490	446.925	535.804	372.859	0.695886	-0.523077	0.00673022	0.943184	22	464695	554837	+	627	VOPP1	102172211	GO:0005768;GO:0030659;GO:0031301;	-	-	veNOG16588	S	sp|A6QNZ8|VOPP1_BOVIN Vesicular, overexpressed in cancer, prosurvival protein 1 OS=Bos taurus GN=VOPP1 PE=2 SV=1	(RefSeq) vesicular, overexpressed in cancer, prosurvival protein 1
ENSCHIG00000017415	1659.07	2143.01	1255.79	0.585995	-0.77104	0.00675503	0.943184	1	96402446	96511616	+	2984	SLC7A14	102177283	GO:0010923;	K13871	-	veNOG12009	E	sp|A0JNI9|S7A14_BOVIN Probable cationic amino acid transporter OS=Bos taurus GN=SLC7A14 PE=2 SV=1	(RefSeq) solute carrier family 7 member 14
ENSCHIG00000018389	612.989	878.844	391.443	0.445406	-1.16681	0.00688742	0.949814	21	33996498	33998747	-	2217	ISLR2	102171013	-	-	-	veNOG05325	T	sp|Q6UXK2|ISLR2_HUMAN Immunoglobulin superfamily containing leucine-rich repeat protein 2 OS=Homo sapiens GN=ISLR2 PE=2 SV=1	(RefSeq) immunoglobulin superfamily containing leucine rich repeat 2
ENSCHIG00000003495	267.383	211.552	313.909	1.48384	0.569336	0.00690405	0.949814	LWLT01000021.1	10276334	10288613	-	2036	ACRC	102182112	-	-	-	veNOG04616	S	sp|Q96QF7|ACRC_HUMAN Acidic repeat-containing protein OS=Homo sapiens GN=GCNA PE=1 SV=1	(RefSeq) germ cell nuclear acidic peptidase
ENSCHIG00000017611	564	670.777	475.018	0.708161	-0.497851	0.00710258	0.969995	23	7662789	7681553	+	807	CD83	102185234	GO:0009897;GO:0014070;GO:0032713;GO:0032733;GO:0032743;GO:0043372;	K06510	-	veNOG12252	T	sp|Q01151|CD83_HUMAN CD83 antigen OS=Homo sapiens GN=CD83 PE=1 SV=1	(RefSeq) CD83 molecule
ENSCHIG00000011241	76.7806	44.7625	103.462	2.31136	1.20874	0.00723276	0.980616	3	66427415	66548365	-	3398	GBP5	102174264	GO:0005737;GO:0005794;GO:0034067;GO:0042802;GO:0042803;GO:0048471;GO:0050702;GO:0051289;GO:0071346;GO:1900227;	K20908	-	veNOG01949	R	sp|Q96PP8|GBP5_HUMAN Guanylate-binding protein 5 OS=Homo sapiens GN=GBP5 PE=1 SV=1	(RefSeq) guanylate-binding protein 5
ENSCHIG00000009731	598.639	713.051	503.295	0.705834	-0.5026	0.00740554	0.994571	25	9345696	9377217	-	1478	TVP23A	102172233	-	-	-	veNOG11057	S	sp|A6NH52|TV23A_HUMAN Golgi apparatus membrane protein TVP23 homolog A OS=Homo sapiens GN=TVP23A PE=2 SV=3	(RefSeq) trans-golgi network vesicle protein 23 homolog A
ENSCHIG00000015248	1091.39	1282.95	931.762	0.726266	-0.461429	0.00744201	0.994571	26	32818594	32822491	+	441	MORN4	102174456	GO:0005737;GO:0032426;GO:0032433;GO:0048678;	-	-	veNOG08003	R	sp|Q0VD26|MORN4_BOVIN MORN repeat-containing protein 4 OS=Bos taurus GN=MORN4 PE=2 SV=1	(RefSeq) MORN repeat containing 4
ENSCHIG00000017831	481.435	574.229	404.106	0.703736	-0.506895	0.00754118	0.998032	15	36940027	37149786	+	3031	SYT9	102171629	GO:0000149;GO:0001786;GO:0005546;GO:0017158;GO:0031045;GO:0042802;	K19909	-	veNOG06129	TU	sp|Q86SS6|SYT9_HUMAN Synaptotagmin-9 OS=Homo sapiens GN=SYT9 PE=2 SV=1	(RefSeq) synaptotagmin 9
ENSCHIG00000010337	1538.55	1840.41	1287.01	0.699305	-0.516005	0.00762044	0.998032	15	18625500	18931116	-	4830	KIAA1549L	102191444	-	-	-	veNOG04590	S	sp|Q6ZVL6|K154L_HUMAN UPF0606 protein KIAA1549L OS=Homo sapiens GN=KIAA1549L PE=2 SV=2	(RefSeq) KIAA1549 like
ENSCHIG00000013715	202.751	141.611	253.701	1.79153	0.841193	0.00762793	0.998032	26	27126279	27167574	+	4638	COL17A1	-	GO:0030056;GO:0030056;GO:0031581;	-	-	-	-	-	-
ENSCHIG00000003956	213.744	307.823	135.345	0.439685	-1.18546	0.00787901	1	2	39140137	39237793	-	4847	PTH2R	102190743	-	K04586	-	veNOG01752	T	sp|P49190|PTH2R_HUMAN Parathyroid hormone 2 receptor OS=Homo sapiens GN=PTH2R PE=1 SV=1	(RefSeq) parathyroid hormone 2 receptor
ENSCHIG00000020659	3379.99	2832.64	3836.11	1.35425	0.437498	0.00796041	1	18	64632390	64640448	+	3184	LENG8	102179940	-	-	-	veNOG06292	K	sp|Q8CBY3|LENG8_MOUSE Leukocyte receptor cluster member 8 homolog OS=Mus musculus GN=Leng8 PE=1 SV=1	(RefSeq) leukocyte receptor cluster member 8
ENSCHIG00000018534	1849.84	1544.8	2104.04	1.36201	0.44574	0.00797346	1	18	56620008	56627439	+	545	-	-	-	-	-	-	-	-	-
ENSCHIG00000010270	2188.29	1828.74	2487.92	1.36045	0.444088	0.00801191	1	25	36772762	36779408	+	3294	GIGYF1	102188188	GO:0032991;GO:0048009;	K18730	-	veNOG06160	R	sp|Q99MR1|GGYF1_MOUSE GRB10-interacting GYF protein 1 OS=Mus musculus GN=Gigyf1 PE=1 SV=2	(RefSeq) GRB10 interacting GYF protein 1
ENSCHIG00000012032	4361.86	5075	3767.57	0.742379	-0.429773	0.00802301	1	27	19345932	19372109	+	5548	SARAF	102177772	GO:0005783;GO:0030176;GO:0140268;GO:2001256;	-	-	veNOG08655	S	sp|Q08E24|SARAF_BOVIN Store-operated calcium entry-associated regulatory factor OS=Bos taurus GN=SARAF PE=2 SV=1	(RefSeq) store-operated calcium entry associated regulatory factor
ENSCHIG00000017720	639.272	756.706	541.41	0.715483	-0.483011	0.00834683	1	19	35243715	35248004	-	488	NME1	102176263	GO:0000287;GO:0004536;GO:0004550;GO:0005524;GO:0005525;GO:0005634;GO:0005829;GO:0007595;GO:0030879;GO:0032587;GO:0042802;GO:0043024;GO:0043209;GO:0043388;GO:0050679;	K00940	[EC:2.7.4.6]	veNOG03063	F	sp|P52174|NDKA1_BOVIN Nucleoside diphosphate kinase A 1 OS=Bos taurus GN=NME1-1 PE=1 SV=3	(RefSeq) NME/NM23 nucleoside diphosphate kinase 1
ENSCHIG00000006632	3174.12	3695.57	2739.57	0.741311	-0.43185	0.00848334	1	4	2981444	3353010	-	2707	DPP6	102183663	GO:0008076;GO:0015459;GO:0016021;GO:1901379;	K23013	-	veNOG06245	O	sp|P42659|DPP6_BOVIN Dipeptidyl aminopeptidase-like protein 6 OS=Bos taurus GN=DPP6 PE=1 SV=1	(RefSeq) dipeptidyl peptidase like 6
ENSCHIG00000021866	521.98	623.065	437.742	0.702561	-0.509304	0.00853886	1	18	50840254	50866274	-	4934	NUMBL	102188890	GO:0005737;GO:0007399;GO:0007405;GO:0007409;GO:0019221;GO:0019538;GO:0021670;GO:0021849;GO:0030900;GO:0034332;GO:0050769;	K06057	-	veNOG02742	T	sp|Q9Y6R0|NUMBL_HUMAN Numb-like protein OS=Homo sapiens GN=NUMBL PE=1 SV=1	(RefSeq) NUMB like, endocytic adaptor protein
ENSCHIG00000025771	280.164	337.34	232.517	0.689267	-0.536866	0.00857358	1	6	67702840	67712254	+	1648	SLC10A4	102190114	-	K14344	-	veNOG05497	P	sp|Q96EP9|NTCP4_HUMAN Sodium/bile acid cotransporter 4 OS=Homo sapiens GN=SLC10A4 PE=1 SV=2	(RefSeq) solute carrier family 10 member 4
ENSCHIG00000017747	5713.57	4823.65	6455.17	1.33823	0.420329	0.00857527	1	9	37630447	37648217	+	2553	PNISR	102186767	-	K13170	-	veNOG04836	S	sp|Q8TF01|PNISR_HUMAN Arginine/serine-rich protein PNISR OS=Homo sapiens GN=PNISR PE=1 SV=2	(RefSeq) PNN interacting serine and arginine rich protein
ENSCHIG00000011296	8546.35	10016.7	7321.03	0.730879	-0.452295	0.00859971	1	18	54785479	54788664	+	509	CALM3	102169697	GO:0000086;GO:0000922;GO:0002027;GO:0005509;GO:0005513;GO:0005813;GO:0005876;GO:0008076;GO:0008179;GO:0010856;GO:0010880;GO:0019901;GO:0019904;GO:0030017;GO:0031432;GO:0031997;GO:0032465;GO:0032516;GO:0032991;GO:0034704;GO:0035307;GO:0043209;GO:0043388;GO:0044325;GO:0051343;GO:0051592;GO:0055117;GO:0060316;GO:0072542;GO:0075206;GO:0097718;GO:1902494;	K02183	-	COG5126;veNOG00968	ZTD	sp|P0DP35|CAM2B_XENLA Calmodulin-2 B OS=Xenopus laevis GN=calm2-b PE=1 SV=1	(RefSeq) calmodulin 3
ENSCHIG00000006565	167.81	128.226	200.797	1.56596	0.647049	0.00866981	1	23	22666021	22674329	-	2790	-	-	-	-	-	-	-	-	-
ENSCHIG00000024182	1556.5	1815.17	1340.95	0.738749	-0.436844	0.0087252	1	13	37939779	37947190	-	3150	RBBP9	102190614	GO:0005654;	K07002	-	veNOG09994	R	sp|O88851|RBBP9_MOUSE Putative hydrolase RBBP9 OS=Mus musculus GN=Rbbp9 PE=1 SV=2	(RefSeq) RB binding protein 9, serine hydrolase
ENSCHIG00000020020	57.0732	116.914	7.2061	0.061636	-4.02008	0.00873717	1	11	95035188	95058061	-	1386	NR5A1	102186219	GO:0000977;GO:0000980;GO:0000981;GO:0001553;GO:0003677;GO:0003677;GO:0003682;GO:0004879;GO:0005543;GO:0005634;GO:0005634;GO:0006355;GO:0006357;GO:0007530;GO:0008584;GO:0008584;GO:0008585;GO:0009888;GO:0010259;GO:0010628;GO:0019899;GO:0022414;GO:0030154;GO:0030238;GO:0030325;GO:0042445;GO:0043565;GO:0045893;GO:0045944;GO:0045944;GO:0051457;GO:0090575;GO:2000020;GO:2000195;	K08560	-	veNOG04480	K	sp|Q04752|STF1_BOVIN Steroidogenic factor 1 OS=Bos taurus GN=NR5A1 PE=1 SV=1	(RefSeq) nuclear receptor subfamily 5 group A member 1
ENSCHIG00000016581	2455.61	2864.44	2114.92	0.738336	-0.437651	0.00877929	1	6	68060286	68074373	-	3257	OCIAD2	102191686	GO:0009617;	-	-	veNOG14856	S	sp|Q3SYY7|OCAD2_BOVIN OCIA domain-containing protein 2 OS=Bos taurus GN=OCIAD2 PE=2 SV=1	(RefSeq) OCIA domain containing 2
ENSCHIG00000013112	1319.71	1551.42	1126.61	0.726175	-0.46161	0.00880153	1	10	80061608	80069797	-	2094	JPH4	102181304	GO:0001817;GO:0005790;GO:0007612;GO:0043198;GO:0048167;GO:0050885;GO:2001256;	K19530	-	veNOG01771	R	sp|Q69FB3|JPH4_RAT Junctophilin-4 OS=Rattus norvegicus GN=Jph4 PE=2 SV=1	(RefSeq) junctophilin 4
ENSCHIG00000019428	1085.54	1281.05	922.621	0.720206	-0.473518	0.00887618	1	20	6974491	6976260	+	1770	ENC1	102171099	GO:0005737;GO:0010499;GO:0016567;GO:0017148;GO:0031463;	K10462	-	NOG07630;veNOG02842	OT	sp|O14682|ENC1_HUMAN Ectoderm-neural cortex protein 1 OS=Homo sapiens GN=ENC1 PE=1 SV=2	(RefSeq) ectodermal-neural cortex 1
ENSCHIG00000015814	702.793	836.469	591.396	0.707015	-0.500187	0.00904526	1	10	52277510	52336191	+	4994	FAM81A	102178453	-	-	-	veNOG04295	S	sp|Q8TBF8|FA81A_HUMAN Protein FAM81A OS=Homo sapiens GN=FAM81A PE=2 SV=3	(RefSeq) family with sequence similarity 81 member A
ENSCHIG00000015628	235.897	287.459	192.928	0.671149	-0.575295	0.0090952	1	17	20366825	20386839	+	729	BRI3BP	102176633	GO:0005739;	-	-	veNOG00945	S	sp|Q8WY22|BRI3B_HUMAN BRI3-binding protein OS=Homo sapiens GN=BRI3BP PE=1 SV=1	(RefSeq) BRI3 binding protein
ENSCHIG00000023197	1701.21	1987.45	1462.66	0.735949	-0.442322	0.00917416	1	LWLT01000136.1	47420	87940	+	1798	PODXL2	102173655	GO:0050901;	K06818	-	veNOG01012	T	sp|Q9NZ53|PDXL2_HUMAN Podocalyxin-like protein 2 OS=Homo sapiens GN=PODXL2 PE=1 SV=1	(RefSeq) podocalyxin like 2
ENSCHIG00000023950	15163.6	17590.7	13141	0.747039	-0.420745	0.0092396	1	13	37876358	37924764	-	2154	DZANK1	102189971	-	-	-	veNOG01662	R	sp|Q9NVP4|DZAN1_HUMAN Double zinc ribbon and ankyrin repeat-containing protein 1 OS=Homo sapiens GN=DZANK1 PE=1 SV=3	(RefSeq) double zinc ribbon and ankyrin repeat domains 1
ENSCHIG00000010139	432.867	355.497	497.342	1.399	0.4844	0.00945514	1	13	71779058	71804630	+	2061	MYBL2	102183804	GO:0000978;GO:0001228;GO:0005634;GO:0005654;GO:0031523;GO:0045944;GO:0090307;GO:1990830;	K21769	-	veNOG12189	K	sp|P10244|MYBB_HUMAN Myb-related protein B OS=Homo sapiens GN=MYBL2 PE=1 SV=1	(RefSeq) MYB proto-oncogene like 2
ENSCHIG00000016229	5302.39	6181.08	4570.14	0.739376	-0.43562	0.00946961	1	11	106078694	106105899	-	3002	GRIN1	102181789	GO:0001661;GO:0001964;GO:0001967;GO:0001975;GO:0004972;GO:0004972;GO:0005102;GO:0005261;GO:0005262;GO:0005262;GO:0005509;GO:0005516;GO:0005737;GO:0005783;GO:0005886;GO:0005887;GO:0006812;GO:0006812;GO:0006816;GO:0006874;GO:0007585;GO:0007611;GO:0007612;GO:0007613;GO:0007616;GO:0008021;GO:0008306;GO:0008344;GO:0008355;GO:0008542;GO:0009986;GO:0010646;GO:0014069;GO:0016020;GO:0016594;GO:0016595;GO:…	K05208	-	veNOG15286	T	sp|Q5R1P0|NMDZ1_CANLF Glutamate receptor ionotropic, NMDA 1 OS=Canis lupus familiaris GN=GRIN1 PE=2 SV=2	(RefSeq) glutamate ionotropic receptor NMDA type subunit 1
ENSCHIG00000009959	6455.58	7980.42	5184.88	0.649701	-0.622153	0.00949407	1	17	5019579	5087671	-	3039	SEZ6L	102185856	GO:0005783;GO:0008344;GO:0021680;GO:0043025;GO:0060074;GO:0090036;	K10356	-	veNOG04003	R	sp|Q9BYH1|SE6L1_HUMAN Seizure 6-like protein OS=Homo sapiens GN=SEZ6L PE=1 SV=1	(RefSeq) myosin IH
ENSCHIG00000013346	343	412.558	285.035	0.690896	-0.533461	0.00953842	1	8	16229264	16231084	+	1821	LINGO2	102191611	GO:0051965;	-	-	veNOG02653	T	sp|Q7L985|LIGO2_HUMAN Leucine-rich repeat and immunoglobulin-like domain-containing nogo receptor-interacting protein 2 OS=Homo sapiens GN=LINGO2 PE=2 SV=1	(RefSeq) leucine rich repeat and Ig domain containing 2
ENSCHIG00000023170	12143.7	14098	10515.1	0.745858	-0.423027	0.00961071	1	10	79860494	79868436	-	4406	SLC22A17	102182411	GO:0004888;GO:0005887;GO:0015891;GO:0031301;	K08213	-	veNOG05619	P	sp|Q3SZQ2|S22AH_BOVIN Solute carrier family 22 member 17 OS=Bos taurus GN=SLC22A17 PE=2 SV=1	(RefSeq) solute carrier family 22 member 17
ENSCHIG00000016796	3029.67	3537.72	2606.29	0.736716	-0.440819	0.00979834	1	LWLT01000021.1	14642115	14650790	-	2064	MAGED1	102184795	GO:0032991;GO:0042802;GO:0050680;	K12464	-	veNOG14058	S	sp|Q6ITT4|MAGD1_PIG Melanoma-associated antigen D1 OS=Sus scrofa GN=MAGED1 PE=2 SV=1	(RefSeq) MAGE family member D1
ENSCHIG00000022323	2683.9	3122.43	2318.47	0.74252	-0.429499	0.0098266	1	2	68441296	69214278	-	5988	DPP10	102177009	GO:0008076;GO:0016020;GO:0044325;GO:1903078;	K23014	-	veNOG06245	O	sp|Q8N608|DPP10_HUMAN Inactive dipeptidyl peptidase 10 OS=Homo sapiens GN=DPP10 PE=1 SV=2	(RefSeq) dipeptidyl peptidase like 10
ENSCHIG00000017737	539.818	443.171	620.358	1.39982	0.485237	0.00982889	1	9	91001295	91033683	+	2037	ERMARD	102178544	-	-	-	veNOG13231	S	sp|Q4R6F2|EMARD_MACFA Endoplasmic reticulum membrane-associated RNA degradation protein (Fragment) OS=Macaca fascicularis GN=ERMARD PE=2 SV=2	(RefSeq) ER membrane associated RNA degradation
ENSCHIG00000018153	609.244	338.512	834.854	2.46625	1.30232	0.0100964	1	23	16848326	16851128	+	1411	LOC108633505	108633505	-	K06751	-	veNOG06179	S	sp|P13752|HA1A_BOVIN BOLA class I histocompatibility antigen, alpha chain BL3-6 OS=Bos taurus PE=2 SV=1	(RefSeq) BOLA class I histocompatibility antigen, alpha chain BL3-7-like
ENSCHIG00000007169	2478.44	2874.09	2148.74	0.747624	-0.419615	0.0101041	1	24	19789210	20103349	+	2761	CELF4	102183284	GO:0000380;GO:0000381;GO:0003729;GO:0005634;GO:0005634;GO:0005737;GO:0006376;GO:0036002;GO:0048025;GO:0048026;GO:0090394;GO:1902866;	K13207	-	NOG00360;veNOG04952	AR	sp|Q5NVC8|CELF4_PONAB CUGBP Elav-like family member 4 OS=Pongo abelii GN=CELF4 PE=2 SV=2	(RefSeq) CUGBP, Elav-like family member 4
ENSCHIG00000009713	525.911	426.204	608.999	1.42889	0.514894	0.0101076	1	7	14401808	14432186	+	2843	ERAP1	102185179	GO:0004177;GO:0005138;GO:0005576;GO:0006509;GO:0008235;	K09604	[EC:3.4.11.-]	veNOG10570	OE	sp|Q9NZ08|ERAP1_HUMAN Endoplasmic reticulum aminopeptidase 1 OS=Homo sapiens GN=ERAP1 PE=1 SV=3	(RefSeq) endoplasmic reticulum aminopeptidase 1
ENSCHIG00000023191	2759.87	3206.39	2387.76	0.744689	-0.42529	0.0102559	1	17	7010604	7077642	-	2267	SVOP	102178933	-	-	-	veNOG04682	R	sp|Q1JP63|SVOP_BOVIN Synaptic vesicle 2-related protein OS=Bos taurus GN=SVOP PE=2 SV=1	(RefSeq) SV2 related protein
ENSCHIG00000026956	880.643	1050	739.515	0.704302	-0.505734	0.0102964	1	29	40744471	40759375	-	1638	FADS3	102171410	-	K10225	[EC:1.14.19.-]	veNOG04745	I	sp|A4IFP3|FADS3_BOVIN Fatty acid desaturase 3 OS=Bos taurus GN=FADS3 PE=2 SV=1	(RefSeq) fatty acid desaturase 3
ENSCHIG00000013950	1654.62	1924.57	1429.67	0.742852	-0.428854	0.0103717	1	4	105532446	105551952	+	4638	ASNS	102168601	-	K01953	[EC:6.3.5.4]	veNOG08983	E	sp|Q1LZA3|ASNS_BOVIN Asparagine synthetase [glutamine-hydrolyzing] OS=Bos taurus GN=ASNS PE=2 SV=3	(RefSeq) asparagine synthetase (glutamine-hydrolyzing)
ENSCHIG00000025760	235.774	167.664	292.531	1.74474	0.803015	0.0104317	1	22	14672560	14705247	-	2091	CCDC13	102171932	-	-	-	veNOG05577	S	sp|Q8IYE1|CCD13_HUMAN Coiled-coil domain-containing protein 13 OS=Homo sapiens GN=CCDC13 PE=1 SV=2	(RefSeq) coiled-coil domain containing 13
ENSCHIG00000023478	388.088	301.189	460.503	1.52895	0.61254	0.0104812	1	23	35202479	35627840	+	2581	KIF6	-	-	-	-	-	-	-	-
ENSCHIG00000023214	113.583	146.085	86.4977	0.592105	-0.756074	0.0106088	1	10	33306419	33351550	+	1560	SLC35F4	102174213	-	K15288	-	veNOG07813	R	sp|Q8BZK4|S35F4_MOUSE Solute carrier family 35 member F4 OS=Mus musculus GN=Slc35f4 PE=2 SV=1	(RefSeq) solute carrier family 35 member F4
ENSCHIG00000021637	756.176	1002.62	550.809	0.549372	-0.864146	0.0107562	1	13	37222700	37263108	-	1598	PCSK2	-	GO:0004252;GO:0005615;GO:0005634;GO:0006508;GO:0016020;GO:0016486;GO:0030070;GO:0043231;	-	-	-	-	-	-
ENSCHIG00000000433	10982.4	13020.6	9283.94	0.71302	-0.487985	0.0108074	1	LWLT01000119.1	82701	94877	+	2657	SYP	102182488	GO:0008021;GO:0015485;GO:0016020;GO:0030672;GO:0031594;GO:0042169;GO:0042734;GO:0042802;GO:0043005;GO:0043005;GO:0043195;GO:0044306;GO:0045202;GO:0048169;GO:0048172;GO:0048488;GO:0048786;GO:0060076;GO:0071310;	-	-	veNOG00168	S	sp|P20488|SYPH_BOVIN Synaptophysin OS=Bos taurus GN=SYP PE=1 SV=3	(RefSeq) synaptophysin
ENSCHIG00000020249	3485.05	4027.88	3032.69	0.752925	-0.409422	0.0108407	1	13	41394995	41427465	-	1071	NAPB	102183155	GO:0010807;GO:0019905;GO:0035249;GO:0035494;GO:0043209;GO:0070044;	-	-	opiNOG04595;prNOG10532;veNOG07788	U	sp|P81126|SNAB_BOVIN Beta-soluble NSF attachment protein OS=Bos taurus GN=NAPB PE=1 SV=1	(RefSeq) NSF attachment protein beta
ENSCHIG00000008352	152.728	188.368	123.028	0.653123	-0.614573	0.0110497	1	18	63312343	63313311	+	969	MYADM	102170725	-	-	-	veNOG10508	V	sp|Q96S97|MYADM_HUMAN Myeloid-associated differentiation marker OS=Homo sapiens GN=MYADM PE=1 SV=2	(RefSeq) myeloid associated differentiation marker
ENSCHIG00000016406	20.3405	37.1116	6.36447	0.171495	-2.54376	0.0110834	1	8	72491277	72494026	-	279	GNRH1	102180494	GO:0007275;GO:0010468;GO:0045471;GO:0048545;GO:2000354;GO:2001223;	K05252	-	veNOG24746	W	sp|Q95335|GON1_TUPBE Progonadoliberin-1 OS=Tupaia belangeri GN=GNRH1 PE=3 SV=1	(RefSeq) gonadotropin releasing hormone 1
ENSCHIG00000025288	1329.24	1550.55	1144.81	0.738326	-0.437671	0.0111183	1	10	26026682	26050485	+	3367	RAB15	102189215	GO:0005737;GO:0005929;GO:0010008;GO:0048471;GO:1903307;	K07908	-	veNOG13804	U	sp|Q1RMR4|RAB15_BOVIN Ras-related protein Rab-15 OS=Bos taurus GN=RAB15 PE=2 SV=1	(RefSeq) RAB15, member RAS oncogene family
ENSCHIG00000008363	116.982	146.539	92.3509	0.630212	-0.666091	0.0114395	1	23	18075193	18075504	+	312	-	-	-	-	-	-	-	-	-
ENSCHIG00000013720	32.706	19.8248	43.4403	2.19121	1.13173	0.0116279	1	5	118324713	118346753	-	1605	IL17REL	102182289	-	-	-	veNOG12477	T	sp|Q6ZVW7|I17EL_HUMAN Putative interleukin-17 receptor E-like OS=Homo sapiens GN=IL17REL PE=2 SV=2	(RefSeq) interleukin 17 receptor E like
ENSCHIG00000015326	100.38	71.3377	124.582	1.74637	0.804362	0.0117859	1	1	66101086	66131501	+	2279	LOC102184002	102184002	-	K14637	-	veNOG05172	P	sp|P46029|S15A2_RABIT Solute carrier family 15 member 2 OS=Oryctolagus cuniculus GN=SLC15A2 PE=2 SV=1	(RefSeq) solute carrier family 15 member 2
ENSCHIG00000025372	297.403	236.803	347.902	1.46916	0.554993	0.0118061	1	8	59798454	59804710	-	1176	FAM221B	102182593	-	-	-	veNOG12956	S	sp|A6H8Z2|F221B_HUMAN Protein FAM221B OS=Homo sapiens GN=FAM221B PE=1 SV=2	(RefSeq) family with sequence similarity 221 member B
ENSCHIG00000015372	2345.82	2712.67	2040.1	0.752063	-0.411074	0.0120888	1	13	16113979	16134358	+	1431	SEC61A2	102173946	GO:0043022;	K10956	-	COG0201;veNOG09432	U	sp|Q9JLR1|S61A2_MOUSE Protein transport protein Sec61 subunit alpha isoform 2 OS=Mus musculus GN=Sec61a2 PE=2 SV=3	(RefSeq) Sec61 translocon alpha 2 subunit
ENSCHIG00000020305	25.9511	14.4827	35.5082	2.45177	1.29382	0.0121326	1	20	38124498	38148183	+	1455	LOC102173506	102173506	-	-	-	veNOG00918	CG	sp|Q1LZI1|UD3A1_BOVIN UDP-glucuronosyltransferase 3A1 OS=Bos taurus GN=UGT3A1 PE=2 SV=1	(RefSeq) UDP-glucuronosyltransferase 3A1
ENSCHIG00000005084	4836.92	5574.33	4222.42	0.757476	-0.400729	0.0121914	1	11	73172635	73206275	+	3151	KIF3C	102189593	GO:0072384;	K20197	-	veNOG01023	Z	sp|A0JN40|KIF3C_BOVIN Kinesin-like protein KIF3C OS=Bos taurus GN=KIF3C PE=2 SV=1	(RefSeq) kinesin family member 3C
ENSCHIG00000006378	1577.26	1325.5	1787.06	1.34821	0.431048	0.0122645	1	LWLT01000184.1	11789	22409	-	1494	TRAF2	102184255	GO:0000151;GO:0002726;GO:0004842;GO:0005164;GO:0005174;GO:0005737;GO:0005829;GO:0005829;GO:0007165;GO:0007250;GO:0009898;GO:0012506;GO:0019899;GO:0019901;GO:0019903;GO:0030163;GO:0031625;GO:0031996;GO:0032743;GO:0033209;GO:0034622;GO:0035631;GO:0042802;GO:0042981;GO:0043123;GO:0043507;GO:0045121;GO:0046328;GO:0046625;GO:0051023;GO:0051091;GO:0051092;GO:0051092;GO:0051865;GO:0070207;GO:0070534;GO:…	K03173	[EC:2.3.2.27]	veNOG03462	T	sp|Q12933|TRAF2_HUMAN TNF receptor-associated factor 2 OS=Homo sapiens GN=TRAF2 PE=1 SV=2	(RefSeq) TNF receptor associated factor 2
ENSCHIG00000012204	167.691	334.333	28.822	0.0862075	-3.53604	0.0123185	1	4	33473134	33475442	+	1431	FEZF1	102191488	GO:0000122;GO:0000978;GO:0001227;GO:0001764;GO:0005634;GO:0005829;GO:0007411;GO:0008285;GO:0021537;GO:0021772;GO:0021797;GO:0030900;GO:0043565;GO:0043697;GO:0044212;GO:0045666;GO:0045893;GO:0050767;	-	-	veNOG07564	K	sp|Q0VDQ9|FEZF1_MOUSE Fez family zinc finger protein 1 OS=Mus musculus GN=Fezf1 PE=2 SV=1	(RefSeq) FEZ family zinc finger 1
ENSCHIG00000017709	1986.82	1615.73	2296.06	1.42107	0.506974	0.0123671	1	22	57982255	57999076	+	2634	XPC	102170831	GO:0000109;GO:0000715;GO:0003684;GO:0003697;GO:0005634;GO:0005634;GO:0005634;GO:0005730;GO:0005737;GO:0005739;GO:0005886;GO:0006281;GO:0006289;GO:0006289;GO:0006974;GO:0010224;GO:0031573;GO:0043231;GO:0044877;GO:0070914;GO:0071942;GO:1901990;	K10838	-	veNOG03915	L	sp|Q01831|XPC_HUMAN DNA repair protein complementing XP-C cells OS=Homo sapiens GN=XPC PE=1 SV=4	(RefSeq) XPC complex subunit, DNA damage recognition and repair factor
ENSCHIG00000012478	59.0876	78.6235	42.8076	0.544463	-0.877094	0.0123829	1	18	15409890	15414848	+	2822	CDT1	102189981	GO:0000076;GO:0000278;GO:0000776;GO:0003677;GO:0003682;GO:0005634;GO:0007059;GO:0016604;GO:0030174;GO:0031334;GO:0033044;GO:0033262;GO:0035563;GO:0045740;GO:0051301;GO:0051315;GO:0051383;GO:0071163;GO:0072708;GO:1902426;GO:1902595;GO:1905341;GO:1905342;GO:2000105;GO:2001178;	K10727	-	veNOG02566	L	sp|Q9H211|CDT1_HUMAN DNA replication factor Cdt1 OS=Homo sapiens GN=CDT1 PE=1 SV=3	(RefSeq) chromatin licensing and DNA replication factor 1
ENSCHIG00000013183	265.643	321.349	219.221	0.682189	-0.551757	0.0125095	1	25	41813528	41822419	+	800	MRM2	102170576	GO:0005730;	K02427	[EC:2.1.1.166]	veNOG09451	A	sp|Q9UI43|MRM2_HUMAN rRNA methyltransferase 2, mitochondrial OS=Homo sapiens GN=MRM2 PE=1 SV=1	(RefSeq) mitochondrial rRNA methyltransferase 2
ENSCHIG00000019677	3836.85	4659.7	3151.13	0.676251	-0.56437	0.0126305	1	25	36638332	36642776	+	2049	ACHE	102186824	GO:0001919;GO:0002076;GO:0003990;GO:0003990;GO:0004104;GO:0005518;GO:0005576;GO:0005604;GO:0005615;GO:0005794;GO:0005886;GO:0006581;GO:0006581;GO:0007155;GO:0009986;GO:0016020;GO:0016787;GO:0017171;GO:0031594;GO:0031623;GO:0042166;GO:0042803;GO:0043236;GO:0043236;GO:0043621;GO:0045202;GO:0045202;GO:0045212;GO:0048471;GO:0051262;GO:0060041;GO:0120162;	K01049	[EC:3.1.1.7]	veNOG01255	T	sp|P23795|ACES_BOVIN Acetylcholinesterase OS=Bos taurus GN=ACHE PE=1 SV=2	(RefSeq) acetylcholinesterase (Cartwright blood group)
ENSCHIG00000008377	103.996	131.861	80.7742	0.612571	-0.707052	0.0126312	1	14	26579335	26581283	-	921	TMEM74	-	GO:0016236;	-	-	-	-	-	-
ENSCHIG00000012818	1063.44	890.179	1207.83	1.35684	0.440251	0.0126365	1	26	7694079	7805958	+	4185	FAM53B	102172235	-	-	-	veNOG09362	S	sp|Q8BGR5|FA53B_MOUSE Protein FAM53B OS=Mus musculus GN=Fam53b PE=1 SV=1	(RefSeq) family with sequence similarity 53 member B
ENSCHIG00000024370	517.411	607.651	442.211	0.727738	-0.458509	0.0126688	1	17	22904791	23021410	+	3505	GLT1D1	102175506	GO:0005829;	-	-	veNOG03941	S	sp|Q5RAF1|GL1D1_PONAB Glycosyltransferase 1 domain-containing protein 1 OS=Pongo abelii GN=GLT1D1 PE=2 SV=1	(RefSeq) glycosyltransferase 1 domain containing 1
ENSCHIG00000026389	2497.52	2906.61	2156.62	0.74197	-0.430568	0.0130261	1	5	111333456	111356334	-	1758	RANGAP1	102189377	GO:0000776;GO:0003723;GO:0005096;GO:0005635;GO:0005737;GO:0005829;GO:0008536;GO:0016235;GO:0031965;GO:0043231;GO:0046826;GO:0048471;GO:0048471;GO:0090630;	K14319	-	veNOG06518	ATY	sp|P46060|RAGP1_HUMAN Ran GTPase-activating protein 1 OS=Homo sapiens GN=RANGAP1 PE=1 SV=1	(RefSeq) Ran GTPase activating protein 1
ENSCHIG00000019061	19672.5	23008.3	16892.6	0.734192	-0.44577	0.0130333	1	6	60715420	60727956	+	1869	UCHL1	102178714	GO:0002931;GO:0004197;GO:0004843;GO:0004843;GO:0005654;GO:0005737;GO:0005737;GO:0005829;GO:0005829;GO:0005886;GO:0007409;GO:0007412;GO:0007628;GO:0008242;GO:0008283;GO:0016579;GO:0019896;GO:0030424;GO:0031625;GO:0031694;GO:0042755;GO:0043025;GO:0043130;GO:0043130;GO:0043209;GO:0043407;GO:0044306;GO:0048747;GO:0050905;	K05611	[EC:3.4.19.12]	veNOG08955	O	sp|Q6SEG5|UCHL1_PIG Ubiquitin carboxyl-terminal hydrolase isozyme L1 OS=Sus scrofa GN=UCHL1 PE=2 SV=1	(RefSeq) ubiquitin C-terminal hydrolase L1
ENSCHIG00000000187	1454.54	1232.25	1639.78	1.33071	0.412199	0.0131739	1	LWLT01000259.1	1006	6314	+	1054	-	-	-	-	-	-	-	-	-
ENSCHIG00000018382	839.172	984.798	717.817	0.728898	-0.456211	0.0131826	1	21	64693395	64721173	-	3436	BEGAIN	106503397	-	-	-	veNOG12644	S	sp|Q6R6L0|BEGIN_SHEEP Brain-enriched guanylate kinase-associated protein OS=Ovis aries GN=BEGAIN PE=2 SV=1	(RefSeq) brain enriched guanylate kinase associated
ENSCHIG00000018673	791.737	934.859	672.468	0.719326	-0.475282	0.0132429	1	24	33302064	33355677	+	2966	ANKRD29	102189082	-	-	-	veNOG10267	R	sp|Q8N6D5|ANR29_HUMAN Ankyrin repeat domain-containing protein 29 OS=Homo sapiens GN=ANKRD29 PE=2 SV=2	(RefSeq) ankyrin repeat domain 29
ENSCHIG00000025406	1111.62	805.266	1366.91	1.69746	0.763378	0.0132504	1	2	505422	560630	+	7657	CROCC	102183741	GO:0005813;GO:0005814;GO:0005829;GO:0005886;GO:0007098;GO:0008104;GO:0010457;GO:0015629;GO:0033365;GO:0045724;GO:1903566;	K16469	-	veNOG10800	S	sp|Q5TZA2|CROCC_HUMAN Rootletin OS=Homo sapiens GN=CROCC PE=1 SV=1	(RefSeq) ciliary rootlet coiled-coil, rootletin
ENSCHIG00000021292	4518.55	5196.39	3953.68	0.760852	-0.394313	0.0133583	1	13	46876314	46919240	+	1386	CDS2	102191437	GO:0005783;	K00981	[EC:2.7.7.41]	veNOG02050	I	sp|A0JNC1|CDS2_BOVIN Phosphatidate cytidylyltransferase 2 OS=Bos taurus GN=CDS2 PE=2 SV=1	(RefSeq) CDP-diacylglycerol synthase 2
ENSCHIG00000003900	969.592	1129.58	836.273	0.740342	-0.433735	0.0134971	1	29	29090855	29228042	-	2325	KIRREL3	102185343	GO:0001764;GO:0002121;GO:0005576;GO:0005886;GO:0007156;GO:0007416;GO:0016021;GO:0021740;GO:0021766;GO:0030097;GO:0030424;GO:0030425;GO:0043198;GO:0048812;GO:0072102;	-	-	veNOG00501	T	sp|Q8IZU9|KIRR3_HUMAN Kin of IRRE-like protein 3 OS=Homo sapiens GN=KIRREL3 PE=1 SV=1	(RefSeq) kin of IRRE like 3 (Drosophila)
ENSCHIG00000019713	5353.53	6205.98	4643.15	0.748174	-0.418555	0.0136413	1	2	17047399	17060782	-	1511	ITM2C	102187089	GO:0001540;GO:0005524;GO:0005764;GO:0005794;GO:0005886;GO:0010977;GO:0030182;GO:0048471;GO:2001238;	K18265	-	veNOG03118	S	sp|A2VDN0|ITM2C_BOVIN Integral membrane protein 2C OS=Bos taurus GN=ITM2C PE=2 SV=1	(RefSeq) integral membrane protein 2C
ENSCHIG00000022697	660.634	550.853	752.117	1.36537	0.44929	0.013771	1	2	28626480	28632343	-	2191	ANKZF1	102177202	GO:0005737;GO:0070301;	-	-	veNOG08733	R	sp|Q58CQ5|ANKZ1_BOVIN Ankyrin repeat and zinc finger domain-containing protein 1 OS=Bos taurus GN=ANKZF1 PE=2 SV=2	(RefSeq) ankyrin repeat and zinc finger domain containing 1
ENSCHIG00000019794	204.039	160.823	240.052	1.49265	0.577876	0.0139675	1	19	54869876	54872954	-	918	CDK3	102189157	GO:0006974;	K02088	[EC:2.7.11.22]	veNOG03741	D	sp|Q00526|CDK3_HUMAN Cyclin-dependent kinase 3 OS=Homo sapiens GN=CDK3 PE=1 SV=1	(RefSeq) cyclin dependent kinase 3
ENSCHIG00000024232	3.6972	0.183435	6.62534	36.1182	5.17466	0.0139963	1	16	62171995	62226824	+	3396	RGSL1	102191544	-	-	-	veNOG12598	T	sp|A5PLK6|RGSL_HUMAN Regulator of G-protein signaling protein-like OS=Homo sapiens GN=RGSL1 PE=2 SV=1	(RefSeq) regulator of G-protein signaling like 1
ENSCHIG00000019109	401.488	508.187	312.572	0.615073	-0.70117	0.0141774	1	2	71335499	71384657	-	426	LYPD1	100861143	GO:0001662;GO:0007271;GO:0016020;GO:0030550;GO:0033130;GO:0035094;GO:0095500;GO:1903077;	-	-	veNOG19317	S	sp|Q8N2G4|LYPD1_HUMAN Ly6/PLAUR domain-containing protein 1 OS=Homo sapiens GN=LYPD1 PE=2 SV=2	(RefSeq) LY6/PLAUR domain containing 1
ENSCHIG00000024689	180.133	131.808	220.405	1.67217	0.741721	0.0142267	1	14	36765003	36794749	-	2509	TNFRSF11B	100860896	GO:0005615;GO:0030198;GO:0031012;GO:0042489;	K05148	-	veNOG05860	T	sp|A5D7R1|TR11B_BOVIN Tumor necrosis factor receptor superfamily member 11B OS=Bos taurus GN=TNFRSF11B PE=2 SV=1	(RefSeq) TNF receptor superfamily member 11b
ENSCHIG00000020550	855.339	992.078	741.389	0.747309	-0.420223	0.0143861	1	15	16172217	16187190	+	2948	COMMD9	102183529	GO:0005634;GO:0005794;GO:0005829;GO:0042632;	K22565	-	veNOG12874	S	sp|Q2TBN5|COMD9_BOVIN COMM domain-containing protein 9 OS=Bos taurus GN=COMMD9 PE=2 SV=1	(RefSeq) COMM domain containing 9
ENSCHIG00000008436	1426.12	1650.63	1239.03	0.750644	-0.413799	0.014603	1	LWLT01000065.1	143102	157427	-	3171	NKRF	102173820	GO:0000978;GO:0001228;GO:0005634;GO:0005730;GO:0045892;GO:0045944;	-	-	veNOG07110	A	sp|O15226|NKRF_HUMAN NF-kappa-B-repressing factor OS=Homo sapiens GN=NKRF PE=1 SV=2	(RefSeq) NFKB repressing factor
ENSCHIG00000025812	1763.47	2037.32	1535.26	0.753569	-0.408188	0.0146048	1	11	74038378	74124418	+	3626	ADCY3	102169019	GO:0004016;GO:0005929;GO:0006171;GO:0007189;GO:0007338;GO:0007340;GO:0007608;GO:0008355;GO:0016021;GO:0030317;GO:1904322;	K08043	[EC:4.6.1.1]	veNOG14557	C	sp|O60266|ADCY3_HUMAN Adenylate cyclase type 3 OS=Homo sapiens GN=ADCY3 PE=1 SV=3	(RefSeq) adenylate cyclase 3
ENSCHIG00000007942	361.15	451.211	286.1	0.634071	-0.657283	0.0146739	1	3	99116155	99117639	-	1485	ANKRD34A	102183928	-	-	-	veNOG00752;NOG12964	R	sp|Q5BJT1|AN34A_RAT Ankyrin repeat domain-containing protein 34A OS=Rattus norvegicus GN=Ankrd34a PE=1 SV=1	(RefSeq) ankyrin repeat domain 34A
ENSCHIG00000024032	114.539	74.7801	147.672	1.97475	0.981667	0.0146751	1	3	99785408	99791330	+	993	CA14	102190368	GO:0004089;	K01672	[EC:4.2.1.1]	veNOG02948	R	sp|Q9ULX7|CAH14_HUMAN Carbonic anhydrase 14 OS=Homo sapiens GN=CA14 PE=1 SV=1	(RefSeq) carbonic anhydrase 14
ENSCHIG00000025485	534.53	627.22	457.289	0.729073	-0.455865	0.0147866	1	17	54070851	54346537	-	1323	RNF150	102182158	-	-	-	veNOG07400	O	sp|Q9ULK6|RN150_HUMAN RING finger protein 150 OS=Homo sapiens GN=RNF150 PE=2 SV=2	(RefSeq) ring finger protein 150
ENSCHIG00000024228	17269.7	19950.4	15035.9	0.753665	-0.408006	0.0148134	1	18	50616610	50625942	+	1845	PLD3	102187977	-	K16860	[EC:3.1.4.4]	veNOG03089	I	sp|Q2KJJ8|PLD3_BOVIN Phospholipase D3 OS=Bos taurus GN=PLD3 PE=2 SV=1	(RefSeq) phospholipase D family member 3
ENSCHIG00000013708	301.088	241.771	350.519	1.4498	0.535854	0.014843	1	5	106227498	106254245	+	4785	CCDC77	102184128	GO:0005813;	K16757	-	veNOG05682	S	sp|Q9BR77|CCD77_HUMAN Coiled-coil domain-containing protein 77 OS=Homo sapiens GN=CCDC77 PE=1 SV=1	(RefSeq) coiled-coil domain containing 77
ENSCHIG00000000529	3381.21	3901.95	2947.26	0.755331	-0.404819	0.0149884	1	20	20497809	20793842	-	2214	RAB3C	102184555	GO:0003924;GO:0008021;GO:0017157;GO:0019882;GO:0030742;GO:0031489;GO:0031982;GO:0048471;	K07883	-	veNOG03342;opiNOG09595	U	sp|P10949|RAB3C_BOVIN Ras-related protein Rab-3C OS=Bos taurus GN=RAB3C PE=2 SV=3	(RefSeq) RAB3C, member RAS oncogene family
ENSCHIG00000014039	4855.97	5676.19	4172.46	0.735081	-0.444026	0.015092	1	2	28556438	28577270	+	5200	PTPRN	102179143	GO:0000302;GO:0005634;GO:0008134;GO:0030073;GO:0030507;GO:0044389;GO:0045944;GO:1904692;GO:1990502;	K09508	[EC:3.1.3.48]	veNOG03091	T	sp|P56722|PTPRN_BOVIN Receptor-type tyrosine-protein phosphatase-like N OS=Bos taurus GN=PTPRN PE=1 SV=1	(RefSeq) DnaJ heat shock protein family (Hsp40) member B2
ENSCHIG00000018048	684.001	556.505	790.249	1.42002	0.505912	0.0151814	1	5	87347394	87462210	+	2471	SLCO1A2	102190858	GO:0005886;	K03460	-	veNOG04692	Q	sp|P46721|SO1A2_HUMAN Solute carrier organic anion transporter family member 1A2 OS=Homo sapiens GN=SLCO1A2 PE=2 SV=1	(RefSeq) solute carrier organic anion transporter family member 1A2
ENSCHIG00000018134	3678.61	3150.87	4118.39	1.30707	0.386333	0.0152472	1	8	43598959	43810846	-	6541	KANK1	102175741	GO:0005737;GO:0005886;GO:0008013;GO:0008283;GO:0010977;GO:0030036;GO:0030177;GO:0030336;GO:0030837;GO:0032587;GO:0035023;GO:0035024;GO:0046627;GO:0090263;GO:0090303;GO:0090521;GO:1900025;GO:1900028;GO:2000114;GO:2000393;	K22808	-	veNOG04262	R	sp|Q14678|KANK1_HUMAN KN motif and ankyrin repeat domain-containing protein 1 OS=Homo sapiens GN=KANK1 PE=1 SV=3	(RefSeq) KN motif and ankyrin repeat domains 1
ENSCHIG00000000100	3999.85	4586.97	3510.58	0.765337	-0.385834	0.0152881	1	LWLT01000027.1	33842361	33888027	+	5519	ACSL4	102181277	GO:0004467;GO:0005737;GO:0005811;GO:0006629;GO:0031957;GO:0044233;GO:0047676;	K01897	[EC:6.2.1.3]	veNOG09587	I	sp|O60488|ACSL4_HUMAN Long-chain-fatty-acid--CoA ligase 4 OS=Homo sapiens GN=ACSL4 PE=1 SV=2	(RefSeq) acyl-CoA synthetase long-chain family member 4
ENSCHIG00000006977	3256.67	3741.75	2852.43	0.762326	-0.39152	0.0153225	1	LWLT01000684.1	37133	44491	-	1407	ATP6AP1	108635054	GO:0006879;GO:0017137;GO:0036295;GO:0045669;GO:0045780;GO:0045851;GO:0045921;GO:0051656;GO:0070374;GO:2001206;	K03662	-	veNOG01981	C	sp|P40682|VAS1_BOVIN V-type proton ATPase subunit S1 OS=Bos taurus GN=ATP6AP1 PE=1 SV=1	(RefSeq) ATPase H+ transporting accessory protein 1
ENSCHIG00000011589	275.031	326.744	231.936	0.70984	-0.494435	0.0154154	1	5	73670990	73787254	-	972	CACNG2	102174727	GO:0005245;GO:0007528;GO:0019226;GO:0032281;GO:0036477;GO:0042391;GO:0050877;GO:0051899;GO:0060081;GO:0098943;GO:0098970;GO:0099590;GO:2000311;	K04867	-	NOG127043;veNOG05100	PU	sp|Q9Y698|CCG2_HUMAN Voltage-dependent calcium channel gamma-2 subunit OS=Homo sapiens GN=CACNG2 PE=1 SV=1	(RefSeq) calcium voltage-gated channel auxiliary subunit gamma 2
ENSCHIG00000014342	209.593	167.307	244.831	1.46337	0.549291	0.015464	1	5	118349092	118409285	-	3124	TTLL8	106502162	GO:0005929;GO:0005930;GO:0015630;GO:0018094;GO:0060271;GO:0070735;GO:0070736;	K16608	[EC:6.3.2.-]	veNOG12140	O	sp|A6PVC2|TTLL8_HUMAN Protein monoglycylase TTLL8 OS=Homo sapiens GN=TTLL8 PE=2 SV=4	(RefSeq) tubulin tyrosine ligase like 8
ENSCHIG00000027152	205.368	164.06	239.792	1.46161	0.547559	0.0154866	1	1	129156418	129190912	+	2841	RBP2	102183916	GO:0008289;GO:0008289;	K14622	-	veNOG19465	I	sp|P50121|RET2_PIG Retinol-binding protein 2 OS=Sus scrofa GN=RBP2 PE=2 SV=2	(RefSeq) retinol binding protein 2
ENSCHIG00000015824	2058.25	2491.2	1697.46	0.681381	-0.553467	0.015501	1	29	41358289	41358785	+	228	GNG3	102184123	GO:0014069;GO:0030425;GO:0044297;	K04540	-	NOG74384;veNOG24658	T	sp|P63216|GBG3_MOUSE Guanine nucleotide-binding protein G(I)/G(S)/G(O) subunit gamma-3 OS=Mus musculus GN=Gng3 PE=1 SV=1	(RefSeq) G protein subunit gamma 3
ENSCHIG00000021245	1779.14	1510.96	2002.63	1.32541	0.406433	0.0155099	1	1	1240615	1271861	+	2775	PAXBP1	102168200	GO:0005634;GO:0008134;GO:0014842;GO:0031062;GO:0045944;GO:2000288;	K13211	-	veNOG09109	K	sp|Q9Y5B6|PAXB1_HUMAN PAX3- and PAX7-binding protein 1 OS=Homo sapiens GN=PAXBP1 PE=1 SV=2	(RefSeq) PAX3 and PAX7 binding protein 1
ENSCHIG00000018936	1320.97	1527.51	1148.86	0.752111	-0.410982	0.0156285	1	19	43794407	43803782	-	2478	FAM171A2	102188168	-	-	-	veNOG10074	S	sp|A2A699|F1712_MOUSE Protein FAM171A2 OS=Mus musculus GN=Fam171a2 PE=1 SV=1	(RefSeq) family with sequence similarity 171 member A2
ENSCHIG00000010906	1205.33	1396.46	1046.05	0.749072	-0.416823	0.0157207	1	1	131890112	131891347	-	1236	SLC35G2	102190463	GO:0005794;GO:0005886;	-	-	veNOG00327	S	sp|Q8TBE7|S35G2_HUMAN Solute carrier family 35 member G2 OS=Homo sapiens GN=SLC35G2 PE=1 SV=3	(RefSeq) solute carrier family 35 member G2
ENSCHIG00000022203	1493.27	1722.1	1302.57	0.756386	-0.402806	0.0158471	1	13	63499200	63500262	+	366	MAP1LC3A	106502794	GO:0000045;GO:0000421;GO:0000422;GO:0005543;GO:0005776;GO:0005776;GO:0005829;GO:0008429;GO:0009267;GO:0016236;GO:0031090;GO:0031625;GO:0044754;GO:0097352;	K10435	-	opiNOG27915;veNOG19596	Z	sp|Q2HJ23|MLP3A_BOVIN Microtubule-associated proteins 1A/1B light chain 3A OS=Bos taurus GN=MAP1LC3A PE=2 SV=1	(RefSeq) microtubule associated protein 1 light chain 3 alpha
ENSCHIG00000009890	2950.23	3387.23	2586.07	0.763475	-0.389346	0.015947	1	4	111131142	111146014	+	1515	CYP51A1	102177400	GO:0005783;	K05917	[EC:1.14.14.154]	veNOG07756	Q	sp|Q4PJW3|CP51A_BOVIN Lanosterol 14-alpha demethylase OS=Bos taurus GN=CYP51A1 PE=2 SV=1	(RefSeq) lanosterol 14-alpha demethylase
ENSCHIG00000018609	3667	4225.57	3201.52	0.757654	-0.400388	0.0159596	1	21	33143568	33166322	-	4364	SCAMP5	102191182	GO:0000139;GO:0005886;GO:0016021;GO:0032588;GO:0034976;GO:0044877;GO:0045806;GO:0045956;GO:0050715;GO:0055038;	K19995	-	veNOG00408	U	sp|Q17QF8|SCAM5_BOVIN Secretory carrier-associated membrane protein 5 OS=Bos taurus GN=SCAMP5 PE=2 SV=2	(RefSeq) secretory carrier membrane protein 5
ENSCHIG00000023028	834.57	699.912	946.785	1.35272	0.435863	0.0160207	1	26	38161797	38165318	+	1253	PPP1R3C	102172686	GO:0005977;GO:0005978;GO:0019903;	K07189	-	veNOG04869	T	sp|Q0VCR4|PPR3C_BOVIN Protein phosphatase 1 regulatory subunit 3C OS=Bos taurus GN=PPP1R3C PE=2 SV=1	(RefSeq) protein phosphatase 1 regulatory subunit 3C
ENSCHIG00000008948	1198.1	1382.99	1044.03	0.754911	-0.405622	0.0160374	1	18	11834312	11842822	-	1054	HSDL1	102184548	-	-	-	veNOG09966	Q	sp|A5PJF6|HSDL1_BOVIN Inactive hydroxysteroid dehydrogenase-like protein 1 OS=Bos taurus GN=HSDL1 PE=2 SV=1	(RefSeq) hydroxysteroid dehydrogenase like 1
ENSCHIG00000024780	525.871	614.406	452.091	0.735819	-0.442577	0.016138	1	29	44169073	44170289	+	600	SSSCA1	102169741	GO:0042802;	-	-	veNOG14539	DV	sp|O60232|SSA27_HUMAN Sjoegren syndrome/scleroderma autoantigen 1 OS=Homo sapiens GN=SSSCA1 PE=1 SV=1	(RefSeq) Sjogren syndrome/scleroderma autoantigen 1
ENSCHIG00000024594	5083.46	5864.2	4432.84	0.755915	-0.403704	0.0162173	1	25	26272385	26291778	+	2772	SEZ6L2	102190486	GO:0005783;GO:0008344;GO:0021680;GO:0043025;GO:0060074;GO:0090036;	-	-	veNOG04003	R	sp|Q29RN8|SE6L2_BOVIN Seizure 6-like protein 2 OS=Bos taurus GN=SEZ6L2 PE=2 SV=1	(RefSeq) seizure related 6 homolog like 2
ENSCHIG00000020208	335.498	405.584	277.093	0.683195	-0.549632	0.0163097	1	18	55135161	55137650	-	679	TMEM160	106503141	-	-	-	veNOG16283	S	sp|Q24JY6|TM160_BOVIN Transmembrane protein 160 OS=Bos taurus GN=TMEM160 PE=2 SV=1	(RefSeq) transmembrane protein 160
ENSCHIG00000026769	815.697	687.51	922.52	1.34183	0.4242	0.0163116	1	3	51334144	51711812	-	4478	SLC44A5	106501957	-	K15377	-	veNOG00923	P	sp|Q95JW2|CTL5_MACFA Choline transporter-like protein 5 OS=Macaca fascicularis GN=SLC44A5 PE=2 SV=1	(RefSeq) solute carrier family 44 member 5
ENSCHIG00000006752	349.262	420.326	290.042	0.690039	-0.53525	0.0163273	1	18	57961385	57962215	-	831	C18H19orf48	102176995	-	-	-	veNOG15332	S	sp|P70213|FV1_MOUSE Friend virus susceptibility protein 1 OS=Mus musculus GN=Fv1 PE=4 SV=1	(RefSeq) chromosome 18 C19orf48 homolog
ENSCHIG00000019531	295.097	371.64	231.31	0.622405	-0.684074	0.01645	1	LWLT01000281.1	6391	8400	-	627	THEM6	102189053	-	-	-	veNOG12393	S	sp|A6H707|THEM6_BOVIN Protein THEM6 OS=Bos taurus GN=THEM6 PE=2 SV=1	(RefSeq) thioesterase superfamily member 6
ENSCHIG00000007275	945.943	784.084	1080.83	1.37845	0.463052	0.0166954	1	29	49340169	49366564	+	2526	NADSYN1	102172129	GO:0005829;	K01950	[EC:6.3.5.1]	veNOG10195;COG0171	H	sp|Q3ZBF0|NADE_BOVIN Glutamine-dependent NAD(+) synthetase OS=Bos taurus GN=NADSYN1 PE=2 SV=1	(RefSeq) NAD synthetase 1
ENSCHIG00000018545	794.472	668.617	899.352	1.34509	0.427706	0.0168085	1	14	17992360	18076170	+	2984	SPAG1	102190335	GO:0005737;GO:0005829;	K19870	-	COG0457;veNOG08403	R	sp|Q07617|SPAG1_HUMAN Sperm-associated antigen 1 OS=Homo sapiens GN=SPAG1 PE=1 SV=3	(RefSeq) sperm associated antigen 1
ENSCHIG00000012884	48.6856	78.149	24.1328	0.308805	-1.69523	0.0168464	1	29	31586971	31611604	+	1834	KCNJ5	102169739	GO:0005242;GO:0008076;GO:0086089;GO:0086091;GO:0098914;GO:1990573;	K04999	-	veNOG05963	P	sp|F1MYR9|KCNJ5_BOVIN G protein-activated inward rectifier potassium channel 4 OS=Bos taurus GN=KCNJ5 PE=1 SV=2	(RefSeq) potassium voltage-gated channel subfamily J member 5
ENSCHIG00000015771	12119.6	13866.2	10664.2	0.769079	-0.378797	0.0169181	1	13	72836717	72846114	+	4938	YWHAB	102172459	GO:0005737;GO:0005829;GO:0006605;GO:0019899;GO:0019904;GO:0019904;GO:0035308;GO:0042802;GO:0042826;GO:0043085;GO:0045744;GO:0048471;GO:0050815;GO:0051219;GO:0051220;	K16197	-	COG5040;veNOG10891	OT	sp|A4K2U9|1433B_PONAB 14-3-3 protein beta/alpha OS=Pongo abelii GN=YWHAB PE=3 SV=1	(RefSeq) tyrosine 3-monooxygenase/tryptophan 5-monooxygenase activation protein beta
ENSCHIG00000001536	38.8818	66.9344	15.5047	0.23164	-2.11004	0.0170157	1	26	14502897	14507152	+	1199	VAX1	102190017	GO:0000122;GO:0001162;GO:0001227;GO:0001764;GO:0003700;GO:0005634;GO:0007399;GO:0007406;GO:0007411;GO:0007417;GO:0007420;GO:0030154;GO:0031490;GO:0035914;GO:0043010;GO:0060021;	K09318	-	opiNOG18058;spriNOG02830;veNOG04524	K	sp|Q5SQQ9|VAX1_HUMAN Ventral anterior homeobox 1 OS=Homo sapiens GN=VAX1 PE=1 SV=1	(RefSeq) ventral anterior homeobox 1
ENSCHIG00000019944	369.821	293.218	433.656	1.47896	0.564579	0.0170214	1	3	18698487	18701775	+	918	CCDC24	102190372	-	-	-	veNOG13760	S	sp|Q8N4L8|CCD24_HUMAN Coiled-coil domain-containing protein 24 OS=Homo sapiens GN=CCDC24 PE=1 SV=1	(RefSeq) coiled-coil domain containing 24
ENSCHIG00000017063	354.32	284.195	412.758	1.45237	0.538413	0.0170223	1	26	40322603	40324022	-	1389	IFIT2	-	GO:0005737;GO:0005783;GO:0009615;GO:0032091;GO:0043065;	-	-	-	-	-	-
ENSCHIG00000010200	132.11	162.973	106.391	0.652815	-0.615253	0.0170905	1	15	2882624	2888836	-	936	LRRC55	106502927	GO:0005249;GO:0008076;GO:0044325;GO:0071805;GO:0099104;GO:1903818;	-	-	veNOG01257	R	sp|Q6ZSA7|LRC55_HUMAN Leucine-rich repeat-containing protein 55 OS=Homo sapiens GN=LRRC55 PE=1 SV=2	(RefSeq) leucine rich repeat containing 55
ENSCHIG00000005654	712.345	836.688	608.725	0.727541	-0.458899	0.017222	1	18	54897250	54898737	+	1488	FKRP	102170263	GO:0002162;GO:0005615;GO:0005634;GO:0005791;GO:0005794;GO:0005794;GO:0005794;GO:0005829;GO:0009101;GO:0016485;GO:0035269;GO:0042383;	K19873	[EC:2.7.8.-]	veNOG03714	S	sp|Q9H9S5|FKRP_HUMAN Fukutin-related protein OS=Homo sapiens GN=FKRP PE=1 SV=1	(RefSeq) fukutin related protein
ENSCHIG00000011358	421.39	498.643	357.013	0.715969	-0.482031	0.0173289	1	25	33355839	33365580	+	2444	STX1A	102171480	GO:0000149;GO:0001956;GO:0005886;GO:0005886;GO:0005887;GO:0008021;GO:0010807;GO:0016020;GO:0017156;GO:0019855;GO:0019869;GO:0019900;GO:0030424;GO:0030672;GO:0031201;GO:0031965;GO:0032940;GO:0043005;GO:0070044;GO:2000463;	K04560	-	veNOG11004	U	sp|P32850|STX1A_BOVIN Syntaxin-1A OS=Bos taurus GN=STX1A PE=1 SV=1	(RefSeq) syntaxin 1A
ENSCHIG00000024503	623.298	726.522	537.277	0.739519	-0.43534	0.0173297	1	18	65270162	65274069	-	351	SMIM17	102189338	-	-	-	veNOG24089	S	sp|P0DL12|SIM17_HUMAN Small integral membrane protein 17 OS=Homo sapiens GN=SMIM17 PE=4 SV=1	(RefSeq) small integral membrane protein 17
ENSCHIG00000000443	409.173	325.089	479.243	1.47419	0.559924	0.0174243	1	LWLT01000089.1	73894	85988	-	5286	GGT5	102182719	GO:0000048;GO:0002951;GO:0005886;GO:0006508;GO:0006520;GO:0006631;GO:0006751;GO:0006954;GO:0031226;GO:0036374;GO:1901750;GO:1901750;	K18592	-	veNOG03834	E	sp|P36269|GGT5_HUMAN Glutathione hydrolase 5 proenzyme OS=Homo sapiens GN=GGT5 PE=1 SV=2	(RefSeq) gamma-glutamyltransferase 5
ENSCHIG00000017378	77.777	49.0841	101.688	2.0717	1.05082	0.0174835	1	25	25989288	25991854	-	265	NUPR1	102183475	GO:0002526;GO:0003677;GO:0003682;GO:0005634;GO:0005829;GO:0006473;GO:0008283;GO:0008584;GO:0009636;GO:0031401;GO:0032993;GO:0035914;GO:0042771;GO:0043065;GO:0045786;GO:0048147;GO:0065003;GO:2000194;	K15626	-	veNOG24651	K	sp|Q9WTK0|NUPR1_MOUSE Nuclear protein 1 OS=Mus musculus GN=Nupr1 PE=3 SV=1	(RefSeq) nuclear protein 1, transcriptional regulator
ENSCHIG00000025919	3799.54	4547.46	3176.28	0.698475	-0.51772	0.0180802	1	13	53407247	53409735	+	534	STMN3	102181792	GO:0001835;GO:0005737;GO:0019904;GO:0031122;GO:0031175;GO:0035021;GO:0043087;GO:0051493;	-	-	veNOG13658	Z	sp|A4IFK9|STMN3_BOVIN Stathmin-3 OS=Bos taurus GN=STMN3 PE=2 SV=1	(RefSeq) stathmin 3
ENSCHIG00000003452	297.514	382.632	226.582	0.592165	-0.755928	0.0180959	1	4	19659465	19660862	-	1398	CHRM2	102169456	GO:0005886;GO:0005887;GO:0007213;GO:0007213;GO:0009615;GO:0016021;GO:0016907;GO:0016907;GO:1990763;	K04130	-	veNOG05150	T	sp|P41985|ACM2_BOVIN Muscarinic acetylcholine receptor M2 OS=Bos taurus GN=CHRM2 PE=2 SV=2	(RefSeq) cholinergic receptor muscarinic 2
ENSCHIG00000023577	311.457	255.421	358.155	1.40222	0.487708	0.0181351	1	10	80051610	80059317	-	2358	AP1G2	102170051	GO:0005798;GO:0016020;GO:0030133;	K12391	-	veNOG07892	U	sp|O75843|AP1G2_HUMAN AP-1 complex subunit gamma-like 2 OS=Homo sapiens GN=AP1G2 PE=1 SV=1	(RefSeq) adaptor related protein complex 1 gamma 2 subunit
ENSCHIG00000010386	217.242	263.135	178.998	0.68025	-0.555864	0.0181404	1	23	18079711	18080022	-	312	LOC106503502	106503502	-	K11254	-	veNOG21368;COG2036	B	sp|Q28DR4|H4_XENTR Histone H4 OS=Xenopus tropicalis GN=TGas006m08.1 PE=3 SV=1	(RefSeq) histone H4
ENSCHIG00000013115	1469.16	1700.49	1276.39	0.750604	-0.413876	0.0181564	1	13	41944982	41969928	-	1432	APMAP	102184821	GO:0004064;GO:0009986;GO:0016020;	K21407	-	veNOG01304	R	sp|Q3T0E5|APMAP_BOVIN Adipocyte plasma membrane-associated protein OS=Bos taurus GN=APMAP PE=2 SV=1	(RefSeq) adipocyte plasma membrane associated protein
ENSCHIG00000006061	189.267	240.327	146.717	0.610488	-0.711966	0.0181729	1	14	1370260	1400836	+	711	CHMP4C	102176978	GO:0006997;GO:0007080;GO:0009838;GO:0010824;GO:0030496;GO:0032466;GO:0042803;GO:0044878;GO:0050792;GO:0061952;GO:0090543;GO:0090611;GO:1901673;GO:1902188;	K12194	-	veNOG13134	U	sp|Q96CF2|CHM4C_HUMAN Charged multivesicular body protein 4c OS=Homo sapiens GN=CHMP4C PE=1 SV=1	(RefSeq) charged multivesicular body protein 4C
ENSCHIG00000025171	272.567	387.011	177.196	0.457859	-1.12703	0.0182919	1	19	51430239	51430496	+	219	-	-	-	-	-	-	-	-	-
ENSCHIG00000013048	6.797	1.08122	11.5601	10.6917	3.41842	0.0183676	1	15	19748353	19799289	+	3940	WT1	102180242	GO:0005654;GO:0005829;	K09234	-	veNOG08633	K	sp|P19544|WT1_HUMAN Wilms tumor protein OS=Homo sapiens GN=WT1 PE=1 SV=2	(RefSeq) Wilms tumor 1
ENSCHIG00000013121	1216.11	1401.22	1061.85	0.7578	-0.40011	0.0184345	1	16	48796410	48803530	-	4928	PRXL2B	102184926	GO:0001516;GO:0005737;GO:0005783;GO:0005829;GO:0016616;GO:0043209;GO:0047017;	K15717	[EC:1.11.1.20]	veNOG12058	S	sp|Q58CY6|PGFS_BOVIN Prostamide/prostaglandin F synthase OS=Bos taurus GN=FAM213B PE=2 SV=1	(RefSeq) family with sequence similarity 213 member B
ENSCHIG00000014989	93.5812	68.5582	114.434	1.66915	0.73911	0.0185163	1	14	80910176	80914524	-	2082	MROH6	102185195	-	-	-	veNOG09499	S	sp|A6NGR9|MROH6_HUMAN Maestro heat-like repeat-containing protein family member 6 OS=Homo sapiens GN=MROH6 PE=4 SV=2	(RefSeq) maestro heat like repeat family member 6
ENSCHIG00000005751	253.554	304.432	211.157	0.693609	-0.527806	0.0185937	1	7	30023621	30029043	-	954	FBLL1	-	GO:0001650;GO:0005634;	-	-	-	-	-	-
ENSCHIG00000018199	1471.94	1253.59	1653.9	1.31933	0.399801	0.018824	1	18	56628696	56633318	+	983	-	-	-	-	-	-	-	-	-
ENSCHIG00000017953	8.89189	3.41632	13.4549	3.93841	1.97761	0.0188314	1	3	66403363	66413586	+	1596	-	-	-	-	-	-	-	-	-
ENSCHIG00000026781	922.822	1070.44	799.808	0.747177	-0.420478	0.0188545	1	5	55183766	55189234	+	1602	B4GALNT1	102173266	GO:0001574;GO:0001574;GO:0003947;GO:0006687;GO:0007283;GO:0019915;	K00725	[EC:2.4.1.92]	veNOG04936	O	sp|Q00973|B4GN1_HUMAN Beta-1,4 N-acetylgalactosaminyltransferase 1 OS=Homo sapiens GN=B4GALNT1 PE=1 SV=2	(RefSeq) beta-1,4-N-acetyl-galactosaminyltransferase 1
ENSCHIG00000024003	733.994	856.115	632.227	0.738484	-0.437362	0.019056	1	7	48389439	48398367	-	2984	SYNPO	106502362	GO:0003779;GO:0008542;GO:0015629;GO:0015629;GO:0048169;GO:0097444;GO:0098886;GO:1905355;	K21112	-	veNOG11007	S	sp|Q8N3V7|SYNPO_HUMAN Synaptopodin OS=Homo sapiens GN=SYNPO PE=1 SV=2	(RefSeq) synaptopodin
ENSCHIG00000013748	37.5544	23.8157	49.0034	2.05761	1.04097	0.0192074	1	7	47932059	47970153	+	4906	CCDC69	102190219	GO:0051233;GO:0051255;	-	-	veNOG01705	S	sp|A6QNP9|CCD69_BOVIN Coiled-coil domain-containing protein 69 OS=Bos taurus GN=CCDC69 PE=2 SV=2	(RefSeq) coiled-coil domain containing 69
ENSCHIG00000014510	576.782	485.768	652.627	1.3435	0.425992	0.0192429	1	26	30272316	30299186	+	3546	SEC31B	102182375	GO:0030120;	K14005	-	veNOG01405	U	sp|Q9NQW1|SC31B_HUMAN Protein transport protein Sec31B OS=Homo sapiens GN=SEC31B PE=1 SV=1	(RefSeq) SEC31 homolog B, COPII coat complex component
ENSCHIG00000016660	472.169	551.991	405.65	0.734884	-0.444412	0.01931	1	13	72246769	72270652	+	1659	GDAP1L1	102169197	-	K22077	-	veNOG09325	S	sp|Q96MZ0|GD1L1_HUMAN Ganglioside-induced differentiation-associated protein 1-like 1 OS=Homo sapiens GN=GDAP1L1 PE=2 SV=2	(RefSeq) ganglioside induced differentiation associated protein 1 like 1
ENSCHIG00000024785	861.265	705.566	991.014	1.40457	0.490124	0.0194415	1	22	57729618	57811452	-	6184	SLC6A6	102170561	GO:0005368;GO:0015734;	K05039	-	veNOG03820	P	sp|Q9MZ34|SC6A6_BOVIN Sodium- and chloride-dependent taurine transporter OS=Bos taurus GN=SLC6A6 PE=2 SV=1	(RefSeq) solute carrier family 6 member 6
ENSCHIG00000007684	1543.87	1775.62	1350.74	0.760717	-0.394569	0.0194545	1	28	37464600	37477201	+	438	TOMM20	100861088	GO:0005739;GO:0005739;GO:0005740;GO:0005741;GO:0006626;GO:0015450;GO:0044233;GO:0051082;	K17770	-	veNOG17633;NOG48741	U	sp|Q5RA31|TOM20_PONAB Mitochondrial import receptor subunit TOM20 homolog OS=Pongo abelii GN=TOMM20 PE=2 SV=1	(RefSeq) translocase of outer mitochondrial membrane 20
ENSCHIG00000012447	188.985	150.996	220.642	1.46124	0.547194	0.0195125	1	5	55189918	55196604	-	2335	SLC26A10	102172970	-	K14707	-	veNOG15315	P	sp|Q8NG04|S2610_HUMAN Solute carrier family 26 member 10 OS=Homo sapiens GN=SLC26A10 PE=2 SV=1	(RefSeq) solute carrier family 26 member 10
ENSCHIG00000000167	566.302	474.619	642.704	1.35415	0.437386	0.0196617	1	LWLT01000027.1	34075891	34089864	-	1046	LOC102177222	102177222	-	K13107	-	veNOG14155	R	sp|Q8R0F5|RBMX2_MOUSE RNA-binding motif protein, X-linked 2 OS=Mus musculus GN=Rbmx2 PE=1 SV=1	(RefSeq) RNA-binding motif protein, X-linked 2
ENSCHIG00000002962	229.704	278.837	188.759	0.676953	-0.562872	0.0197575	1	23	34311320	34509935	+	3552	LRFN2	102172218	GO:0009986;	K16355	-	veNOG07520	T	sp|Q9BE71|LRFN2_MACFA Leucine-rich repeat and fibronectin type-III domain-containing protein 2 OS=Macaca fascicularis GN=LRFN2 PE=2 SV=1	(RefSeq) leucine rich repeat and fibronectin type III domain containing 2
ENSCHIG00000010881	268.299	217.971	310.239	1.42331	0.509247	0.0197797	1	3	99977150	99982141	+	1575	ECM1	102186921	GO:0001938;GO:0001960;GO:0002020;GO:0002063;GO:0002828;GO:0003416;GO:0005134;GO:0005615;GO:0006357;GO:0006954;GO:0008022;GO:0010466;GO:0019899;GO:0030500;GO:0030502;GO:0043236;GO:0045766;GO:0062023;GO:2000404;	-	-	veNOG11270	W	sp|Q16610|ECM1_HUMAN Extracellular matrix protein 1 OS=Homo sapiens GN=ECM1 PE=1 SV=2	(RefSeq) extracellular matrix protein 1
ENSCHIG00000010545	748.689	867.802	649.428	0.748359	-0.418198	0.0199662	1	16	49632183	49634881	+	450	MRPL20	102189421	GO:0005739;GO:0005761;GO:0005762;	K02887	-	veNOG01775	J	sp|Q2TBR2|RM20_BOVIN 39S ribosomal protein L20, mitochondrial OS=Bos taurus GN=MRPL20 PE=1 SV=1	(RefSeq) mitochondrial ribosomal protein L20
ENSCHIG00000012829	147.337	181.429	118.926	0.655498	-0.609338	0.0200484	1	23	41507085	41510217	+	831	PSMB8	102180902	GO:0000502;GO:0005839;GO:0019882;GO:0045444;GO:0052548;GO:1990111;	K02740	[EC:3.4.25.1]	veNOG02946	O	sp|Q3T112|PSB8_BOVIN Proteasome subunit beta type-8 OS=Bos taurus GN=PSMB8 PE=1 SV=2	(RefSeq) proteasome subunit beta 8
ENSCHIG00000019184	692.49	824.129	582.791	0.70716	-0.499891	0.0202362	1	1	42656233	42669485	-	1515	CPOX	102168486	GO:0004109;GO:0005212;GO:0005739;GO:0006783;GO:0016020;	K00228	[EC:1.3.3.3]	veNOG13998	H	sp|P36551|HEM6_HUMAN Oxygen-dependent coproporphyrinogen-III oxidase, mitochondrial OS=Homo sapiens GN=CPOX PE=1 SV=3	(RefSeq) coproporphyrinogen oxidase
ENSCHIG00000014280	3031.61	3466.27	2669.4	0.770108	-0.376868	0.0202849	1	26	7982905	7994582	+	1320	OAT	102179910	-	K00819	[EC:2.6.1.13]	veNOG00602	E	sp|Q3ZCF5|OAT_BOVIN Ornithine aminotransferase, mitochondrial OS=Bos taurus GN=OAT PE=2 SV=1	(RefSeq) ornithine aminotransferase
ENSCHIG00000021855	1253.09	1448.5	1090.25	0.752673	-0.409905	0.0203738	1	19	39320337	39337252	-	2147	CACNB1	102178206	GO:0005245;GO:1902514;GO:1904646;	K04862	-	veNOG12602	TP	sp|Q9MZL7|CACB1_BOVIN Voltage-dependent L-type calcium channel subunit beta-1 OS=Bos taurus GN=CACNB1 PE=2 SV=1	(RefSeq) calcium voltage-gated channel auxiliary subunit beta 1
ENSCHIG00000022481	954.524	1100.32	833.029	0.757081	-0.401481	0.0204595	1	5	78337815	78654563	+	2820	TMTC1	102185637	GO:0000030;GO:0035269;	-	-	veNOG00593	S	sp|Q3UV71|TMTC1_MOUSE Transmembrane and TPR repeat-containing protein 1 OS=Mus musculus GN=Tmtc1 PE=2 SV=2	(RefSeq) transmembrane and tetratricopeptide repeat containing 1
ENSCHIG00000002858	596.152	480.225	692.758	1.44257	0.528639	0.0204932	1	23	5090208	5138499	-	1237	ELOVL2	102177113	GO:0000038;GO:0005783;GO:0009922;GO:0016747;GO:0034626;GO:0042761;	K10205	[EC:2.3.1.199]	veNOG02241	I	sp|Q9NXB9|ELOV2_HUMAN Elongation of very long chain fatty acids protein 2 OS=Homo sapiens GN=ELOVL2 PE=1 SV=2	(RefSeq) ELOVL fatty acid elongase 2
ENSCHIG00000020509	14070.9	16035.9	12433.4	0.775349	-0.367083	0.0205427	1	1	58233959	58266762	+	3808	ATP6V1A	102186053	GO:0005829;GO:0005886;GO:0005902;GO:0006879;GO:0016324;GO:0036295;GO:0043209;	K02145	[EC:7.1.2.2]	veNOG01801	C	sp|P31404|VATA_BOVIN V-type proton ATPase catalytic subunit A OS=Bos taurus GN=ATP6V1A PE=2 SV=2	(RefSeq) ATPase H+ transporting V1 subunit A
ENSCHIG00000017254	380.918	448.385	324.695	0.724144	-0.465651	0.0206107	1	12	71913309	71922815	-	216	SERP2	-	-	-	-	-	-	-	-
ENSCHIG00000018025	31448.2	36321.7	27387	0.754013	-0.407338	0.0206137	1	5	30341517	30347410	+	4064	TUBA1B	102178700	GO:0000226;GO:0003725;GO:0005200;GO:0005874;GO:0005874;GO:0005881;GO:0015630;GO:0031625;GO:0043209;GO:0071353;	K07374	-	veNOG02855;COG5023	Z	sp|Q6P9V9|TBA1B_RAT Tubulin alpha-1B chain OS=Rattus norvegicus GN=Tuba1b PE=1 SV=1	(RefSeq) tubulin alpha-1B chain
ENSCHIG00000018363	396.82	328.297	453.923	1.38266	0.467446	0.0206324	1	5	66249713	66278430	-	2664	-	-	-	-	-	-	-	-	-
ENSCHIG00000009397	1023.98	1179.6	894.29	0.75813	-0.399482	0.0207352	1	LWLT01000027.1	35462610	35469618	+	810	PSMD10	102175751	GO:0000122;GO:0000502;GO:0005634;GO:0005737;GO:0005829;GO:0007253;GO:0008134;GO:0008540;GO:0030307;GO:0031398;GO:0032088;GO:0032436;GO:0043066;GO:0043409;GO:0043518;GO:0045111;GO:0045737;GO:0070682;GO:0090201;	K06694	-	veNOG04343	O	sp|O75832|PSD10_HUMAN 26S proteasome non-ATPase regulatory subunit 10 OS=Homo sapiens GN=PSMD10 PE=1 SV=1	(RefSeq) proteasome 26S subunit, non-ATPase 10
ENSCHIG00000004788	1986.89	2284.09	1739.22	0.761448	-0.393182	0.0211835	1	LWLT01000021.1	12112848	12114569	+	1722	PJA1	102178254	GO:0005737;GO:0030163;GO:0061630;	K10633	[EC:2.3.2.27]	veNOG07424	O	sp|Q8NG27|PJA1_HUMAN E3 ubiquitin-protein ligase Praja-1 OS=Homo sapiens GN=PJA1 PE=1 SV=2	(RefSeq) praja ring finger ubiquitin ligase 1
ENSCHIG00000019478	339.622	401.46	288.091	0.717609	-0.47873	0.0211868	1	13	81464140	81612306	+	2127	DOK5	102179493	GO:0007169;GO:0030182;GO:0043410;GO:0051386;	-	-	veNOG00537;homNOG05815	T	sp|Q9P104|DOK5_HUMAN Docking protein 5 OS=Homo sapiens GN=DOK5 PE=1 SV=2	(RefSeq) docking protein 5
ENSCHIG00000013596	352.854	289.587	405.576	1.40053	0.485975	0.021225	1	5	106075439	106089410	-	3975	SLC6A12	102172245	-	K05045	-	veNOG01765	P	sp|P48065|S6A12_HUMAN Sodium- and chloride-dependent betaine transporter OS=Homo sapiens GN=SLC6A12 PE=1 SV=2	(RefSeq) sodium- and chloride-dependent betaine transporter
ENSCHIG00000008192	654.017	755.114	569.77	0.754549	-0.406314	0.0214266	1	3	87823856	87825586	-	1731	KCNA3	102183929	GO:0030424;	K04876	-	veNOG01726	P	sp|P22001|KCNA3_HUMAN Potassium voltage-gated channel subfamily A member 3 OS=Homo sapiens GN=KCNA3 PE=1 SV=3	(RefSeq) potassium voltage-gated channel subfamily A member 3
ENSCHIG00000013168	1132.37	944.46	1288.97	1.36477	0.448657	0.0215428	1	1	124628922	125281842	+	5188	SLC9A9	102176830	GO:0055037;	K14725	-	veNOG06606	P	sp|Q8IVB4|SL9A9_HUMAN Sodium/hydrogen exchanger 9 OS=Homo sapiens GN=SLC9A9 PE=1 SV=1	(RefSeq) solute carrier family 9 member A9
ENSCHIG00000019222	1819.8	2126.3	1564.39	0.735737	-0.442738	0.0215567	1	7	102958277	102967688	-	1381	ABHD8	102174923	-	K13701	-	veNOG00111	R	sp|Q17QP1|ABHD8_BOVIN Protein ABHD8 OS=Bos taurus GN=ABHD8 PE=2 SV=1	(RefSeq) abhydrolase domain containing 8
ENSCHIG00000008034	1360.05	1595.25	1164.06	0.729704	-0.454617	0.0216226	1	19	32860803	32908630	-	2349	TRPV2	102187347	GO:0005261;GO:0005262;GO:0005886;GO:0009266;GO:0009986;GO:0030424;GO:0032584;GO:0044295;GO:0044297;GO:0045773;GO:0090280;GO:0120162;	K04971	-	veNOG01228	P	sp|Q9Y5S1|TRPV2_HUMAN Transient receptor potential cation channel subfamily V member 2 OS=Homo sapiens GN=TRPV2 PE=1 SV=1	(RefSeq) transient receptor potential cation channel subfamily V member 2
ENSCHIG00000012787	369.206	307.483	420.641	1.36801	0.452083	0.0216967	1	18	15613731	15655914	+	6204	ACSF3	102169989	GO:0005739;GO:0006631;GO:0006633;GO:0016878;GO:0031957;GO:0090409;GO:0090410;	K18660	[EC:6.2.1.-]	veNOG06615	I	sp|Q58DN7|ACSF3_BOVIN Acyl-CoA synthetase family member 3, mitochondrial OS=Bos taurus GN=ACSF3 PE=2 SV=1	(RefSeq) acyl-CoA synthetase family member 3
ENSCHIG00000018219	227.975	374.41	105.947	0.282969	-1.82128	0.0217552	1	15	35572365	35583742	+	2566	CCKBR	102186886	-	K04195	-	veNOG09712	T	sp|P79266|GASR_BOVIN Gastrin/cholecystokinin type B receptor OS=Bos taurus GN=CCKBR PE=2 SV=1	(RefSeq) cholecystokinin B receptor
ENSCHIG00000016793	7659.02	8728.48	6767.8	0.77537	-0.367043	0.0217588	1	8	66911518	66937510	+	3982	ATP6V1B2	102191135	GO:0001726;GO:0005737;GO:0005829;GO:0005886;GO:0005902;GO:0043209;GO:0043231;	K02147	-	veNOG04891	C	sp|P31408|VATB2_BOVIN V-type proton ATPase subunit B, brain isoform OS=Bos taurus GN=ATP6V1B2 PE=1 SV=3	(RefSeq) ATPase H+ transporting V1 subunit B2
ENSCHIG00000016740	811.222	939.039	704.708	0.750457	-0.414159	0.0218147	1	21	28424946	28438193	+	2016	TM2D3	102184097	-	-	-	veNOG02937	R	sp|Q9BRN9|TM2D3_HUMAN TM2 domain-containing protein 3 OS=Homo sapiens GN=TM2D3 PE=2 SV=2	(RefSeq) TM2 domain containing 3
ENSCHIG00000016318	608.434	707.584	525.808	0.743103	-0.428365	0.0219621	1	3	3414093	3445809	-	405	RAMP1	102173062	GO:0001525;GO:0001635;GO:0005886;GO:0006816;GO:0007186;GO:0007189;GO:0008565;GO:0009986;GO:0015026;GO:0015031;GO:0031623;GO:0043235;GO:0060050;GO:0072659;GO:0097643;GO:0097647;GO:0150056;GO:1990406;GO:1990407;GO:1990408;	K08447	-	veNOG22548	T	sp|Q867C0|RAMP1_PIG Receptor activity-modifying protein 1 OS=Sus scrofa GN=RAMP1 PE=2 SV=1	(RefSeq) receptor activity modifying protein 1
ENSCHIG00000015582	247.96	196.702	290.676	1.47774	0.563396	0.0220271	1	18	46793374	46808405	+	1944	LSR	102185947	GO:0001889;GO:0005886;GO:0060856;GO:0061689;GO:1904274;	-	-	veNOG13711	T	sp|Q86X29|LSR_HUMAN Lipolysis-stimulated lipoprotein receptor OS=Homo sapiens GN=LSR PE=1 SV=4	(RefSeq) lipolysis stimulated lipoprotein receptor
ENSCHIG00000015334	18.302	27.5757	10.5739	0.38345	-1.38289	0.0221712	1	9	76980473	76989563	+	3494	VIP	102174029	GO:0005179;GO:0007189;GO:0032880;GO:0045732;GO:0051428;	K05264	-	veNOG08730	T	sp|P81401|VIP_BOVIN VIP peptides OS=Bos taurus GN=VIP PE=1 SV=2	(RefSeq) vasoactive intestinal peptide
ENSCHIG00000017945	2663.88	2282.3	2981.85	1.30651	0.38572	0.022204	1	16	49717083	49729786	+	2502	ACAP3	102190536	GO:0001764;GO:0005096;GO:0010975;GO:0030426;	K12489	-	veNOG10230	T	sp|Q96P50|ACAP3_HUMAN Arf-GAP with coiled-coil, ANK repeat and PH domain-containing protein 3 OS=Homo sapiens GN=ACAP3 PE=1 SV=2	(RefSeq) ArfGAP with coiled-coil, ankyrin repeat and PH domains 3
ENSCHIG00000006928	1343.33	1543.66	1176.39	0.762075	-0.391995	0.0222191	1	LWLT01000027.1	37099391	37099729	+	339	BEX3	102171412	-	K12465	-	veNOG23719	T	sp|Q3ZBJ6|BEX3_BOVIN Protein BEX3 OS=Bos taurus GN=BEX3 PE=3 SV=1	(RefSeq) brain expressed X-linked 3
ENSCHIG00000020548	341.145	401.97	290.457	0.722583	-0.468765	0.0222209	1	19	49480911	49489886	-	1095	FN3K	102184090	GO:0030387;GO:0030389;GO:0030855;	K15522	[EC:2.7.1.171]	veNOG02005	R	sp|Q9H479|FN3K_HUMAN Fructosamine-3-kinase OS=Homo sapiens GN=FN3K PE=1 SV=1	(RefSeq) fructosamine 3 kinase
ENSCHIG00000010548	370.747	506.575	257.557	0.508428	-0.975884	0.0222558	1	LWLT01000032.1	102198	111891	+	5128	HMGB3	102169745	-	K11296	-	veNOG04775	R	sp|Q32L31|HMGB3_BOVIN High mobility group protein B3 OS=Bos taurus GN=HMGB3 PE=2 SV=2	(RefSeq) high mobility group box 3
ENSCHIG00000025649	9750.29	11517.9	8277.28	0.718643	-0.476652	0.0223838	1	18	6231826	6402202	+	4274	VAT1L	102178848	-	-	-	veNOG02662	C	sp|Q9HCJ6|VAT1L_HUMAN Synaptic vesicle membrane protein VAT-1 homolog-like OS=Homo sapiens GN=VAT1L PE=1 SV=2	(RefSeq) vesicle amine transport 1 like
ENSCHIG00000008904	628.354	754.693	523.071	0.693091	-0.528883	0.0226489	1	3	10768142	10768822	-	681	C1orf216	102181466	-	-	-	veNOG06985	S	sp|Q8TAB5|CA216_HUMAN UPF0500 protein C1orf216 OS=Homo sapiens GN=C1orf216 PE=1 SV=1	(RefSeq) chromosome 3 C1orf216 homolog
ENSCHIG00000011828	1609.99	1850.13	1409.87	0.762037	-0.392066	0.0226757	1	2	28347375	28352029	+	2328	CHPF	102181823	GO:0016757;GO:0030206;	K00747	-	veNOG15329	S	sp|Q8IZ52|CHSS2_HUMAN Chondroitin sulfate synthase 2 OS=Homo sapiens GN=CHPF PE=1 SV=2	(RefSeq) chondroitin polymerizing factor
ENSCHIG00000017856	1658.4	1905.21	1452.72	0.762502	-0.391187	0.022751	1	LWLT01000155.1	22186	47888	-	957	LOC102173923	102173923	-	K00948	[EC:2.7.6.1]	COG0462;veNOG04789	F	sp|P60892|PRPS1_RAT Ribose-phosphate pyrophosphokinase 1 OS=Rattus norvegicus GN=Prps1 PE=1 SV=2	(RefSeq) ribose-phosphate pyrophosphokinase 1
ENSCHIG00000017807	18206.6	20783.9	16058.9	0.772662	-0.37209	0.0227875	1	23	31092443	31098852	-	4624	HSP90AB1	100861006	-	K04079	-	veNOG09551;spriNOG12170	O	sp|Q76LV1|HS90B_BOVIN Heat shock protein HSP 90-beta OS=Bos taurus GN=HSP90AB1 PE=2 SV=3	(RefSeq) heat shock protein 90 alpha family class B member 1
ENSCHIG00000016770	967.26	1162.73	804.368	0.691793	-0.531588	0.0229355	1	11	38444352	38663454	+	1389	CCDC85A	102176429	-	-	-	veNOG03575	S	sp|Q5SP85|CC85A_MOUSE Coiled-coil domain-containing protein 85A OS=Mus musculus GN=Ccdc85a PE=1 SV=1	(RefSeq) coiled-coil domain containing 85A
ENSCHIG00000011199	6547.09	7609.13	5662.05	0.744113	-0.426407	0.0229841	1	13	53495212	53543225	+	8032	KCNQ2	102170710	GO:0005249;GO:0005516;GO:0005887;GO:0008076;GO:0030506;GO:0071805;	K04927	-	veNOG03885	P	sp|O43526|KCNQ2_HUMAN Potassium voltage-gated channel subfamily KQT member 2 OS=Homo sapiens GN=KCNQ2 PE=1 SV=2	(RefSeq) potassium voltage-gated channel subfamily Q member 2
ENSCHIG00000020671	225.188	267.942	189.559	0.707464	-0.499272	0.0230076	1	2	4050328	4053806	-	1035	SH2D5	102190004	GO:0014069;	-	-	veNOG07233	S	sp|Q6ZV89|SH2D5_HUMAN SH2 domain-containing protein 5 OS=Homo sapiens GN=SH2D5 PE=1 SV=2	(RefSeq) SH2 domain containing 5
ENSCHIG00000017158	173.033	138.102	202.143	1.46372	0.549641	0.0230173	1	23	22627304	22630926	-	1610	TNXB	-	GO:0032963;GO:0048251;GO:0098633;	-	-	-	-	-	-
ENSCHIG00000018532	521.959	607.955	450.296	0.740674	-0.433089	0.0231707	1	19	17909400	17913600	+	552	COPRS	102180623	GO:0005634;GO:0005829;GO:0005886;GO:0042393;GO:0043985;	-	-	veNOG19324	S	sp|A5PJD3|COPRS_BOVIN Coordinator of PRMT5 and differentiation stimulator OS=Bos taurus GN=COPRS PE=2 SV=1	(RefSeq) coordinator of PRMT5 and differentiation stimulator
ENSCHIG00000013228	194.821	274.74	128.221	0.4667	-1.09943	0.023332	1	1	79779154	79794563	-	3917	RTP1	102172007	GO:0009986;GO:0031849;GO:0051205;	-	-	veNOG00827	T	sp|Q8C8C1|RTP1_MOUSE Receptor-transporting protein 1 OS=Mus musculus GN=Rtp1 PE=1 SV=1	(RefSeq) receptor transporter protein 1
ENSCHIG00000016341	8107.46	9301.54	7112.39	0.764647	-0.387134	0.0233586	1	10	31332367	31367568	+	3933	RTN1	102171714	-	K20721	-	opiNOG11963;veNOG02007	U	sp|Q5IS59|RTN1_PANTR Reticulon-1 OS=Pan troglodytes GN=RTN1 PE=2 SV=1	(RefSeq) reticulon 1
ENSCHIG00000007402	2250.82	2652.38	1916.19	0.722439	-0.469052	0.0234863	1	23	16974670	17188347	-	3832	FAM65B	102190475	-	-	-	veNOG11107	S	sp|Q3B7M3|RIPR2_BOVIN Rho family-interacting cell polarization regulator 2 OS=Bos taurus GN=RIPOR2 PE=2 SV=1	(RefSeq) family with sequence similarity 65 member B
ENSCHIG00000014624	1012.32	1169.82	881.064	0.753164	-0.408963	0.0235368	1	4	95242895	95279257	-	615	TSPAN13	102179444	-	K17356	-	veNOG11033	S	sp|Q3ZBV0|TSN13_BOVIN Tetraspanin-13 OS=Bos taurus GN=TSPAN13 PE=2 SV=1	(RefSeq) tetraspanin 13
ENSCHIG00000008561	1229.62	1419.22	1071.62	0.755078	-0.405303	0.02354	1	LWLT01000027.1	41610305	41610796	-	492	LOC102170123	102170123	-	-	-	veNOG22296;veNOG21277	TK	sp|Q2TBV0|BEX2_BOVIN Protein BEX2 OS=Bos taurus GN=BEX2 PE=2 SV=1	(RefSeq) protein BEX2
ENSCHIG00000014257	17944.9	20425.9	15877.4	0.77732	-0.363419	0.0237174	1	14	39193173	39253817	-	4471	STMN2	102177815	GO:0005737;GO:0007026;GO:0010976;GO:0010977;GO:0030027;GO:0030426;GO:0030426;GO:0031115;GO:0031117;GO:0043005;GO:0043025;GO:0048306;GO:0048471;GO:1990090;	-	-	veNOG16425	R	sp|P55821|STMN2_MOUSE Stathmin-2 OS=Mus musculus GN=Stmn2 PE=1 SV=1	(RefSeq) stathmin 2
ENSCHIG00000015832	284.977	226.476	333.728	1.47357	0.559316	0.0238506	1	LWLT01000027.1	28972565	28983025	-	864	-	-	-	-	-	-	-	-	-
ENSCHIG00000025470	3872.37	4543.08	3313.44	0.729338	-0.45534	0.0238726	1	3	53828535	54160156	+	4091	AK5	102181829	GO:0004550;GO:0005815;GO:0005829;GO:0006165;GO:0009142;	K00939	[EC:2.7.4.3]	veNOG14874	F	sp|A4IFD0|KAD5_BOVIN Adenylate kinase isoenzyme 5 OS=Bos taurus GN=Ak5 PE=2 SV=1	(RefSeq) adenylate kinase 5
ENSCHIG00000017847	168.193	132.634	197.825	1.49151	0.576775	0.0239336	1	17	9941777	9950970	+	1424	IQCD	102189334	-	-	-	veNOG07578	S	sp|Q17QH9|IQCD_BOVIN IQ domain-containing protein D OS=Bos taurus GN=IQCD PE=2 SV=1	(RefSeq) IQ motif containing D
ENSCHIG00000020748	18.2776	26.7734	11.1978	0.418242	-1.25759	0.0239501	1	23	22175100	22178653	-	1156	LOC102181347	102181347	-	K06751	-	veNOG06179	S	sp|P05534|1A24_HUMAN HLA class I histocompatibility antigen, A-24 alpha chain OS=Homo sapiens GN=HLA-A PE=1 SV=2	(RefSeq) BOLA class I histocompatibility antigen, alpha chain BL3-7-like
ENSCHIG00000010505	192.359	154.934	223.546	1.44284	0.528913	0.0240035	1	16	47781539	47795047	-	2028	DFFB	102182992	GO:0003677;GO:0004518;GO:0005634;GO:0005730;	K02311	[EC:3.-.-.-]	veNOG14162	L	sp|Q58CZ0|DFFB_BOVIN DNA fragmentation factor subunit beta OS=Bos taurus GN=DFFB PE=2 SV=1	(RefSeq) DNA fragmentation factor subunit beta
ENSCHIG00000015556	2952.42	3369.42	2604.91	0.773102	-0.371269	0.0240808	1	10	94471359	94486408	-	2690	HMGCR	102169762	GO:0004420;GO:0005778;GO:0005783;GO:0006695;GO:0006695;GO:0008542;GO:0042177;GO:0042282;GO:0043407;GO:0050662;GO:0050709;GO:0051262;GO:0070402;GO:1900222;	K00021	[EC:1.1.1.34]	veNOG08099	I	sp|A7Z064|HMDH_BOVIN 3-hydroxy-3-methylglutaryl-coenzyme A reductase OS=Bos taurus GN=HMGCR PE=2 SV=2	(RefSeq) 3-hydroxy-3-methylglutaryl-CoA reductase
ENSCHIG00000006703	101.038	76.2941	121.657	1.59458	0.673175	0.0241134	1	16	25099922	25102537	-	2616	TLR5	100860844	-	K10168	-	veNOG02760	T	sp|O60602|TLR5_HUMAN Toll-like receptor 5 OS=Homo sapiens GN=TLR5 PE=1 SV=4	(RefSeq) toll like receptor 5
ENSCHIG00000021649	55.0186	72.0149	40.855	0.567313	-0.817783	0.0242094	1	25	9873973	9878445	+	486	RMI2	106503585	-	K15365	-	veNOG19945	L	sp|A5PJU7|RMI2_BOVIN RecQ-mediated genome instability protein 2 OS=Bos taurus GN=RMI2 PE=2 SV=1	(RefSeq) RecQ mediated genome instability 2
ENSCHIG00000000331	289.121	236.491	332.979	1.408	0.493643	0.0242164	1	LWLT01000279.1	13292	28292	+	4259	FGFRL1	108634616	GO:0005007;GO:0005794;GO:0005886;GO:0008201;GO:0030133;GO:0044291;GO:0051260;GO:0098742;	-	-	veNOG11576	T	sp|Q8N441|FGRL1_HUMAN Fibroblast growth factor receptor-like 1 OS=Homo sapiens GN=FGFRL1 PE=1 SV=1	(RefSeq) fibroblast growth factor receptor-like 1
ENSCHIG00000015577	1146.55	1341.61	984.009	0.733454	-0.447221	0.0242374	1	11	48184330	48245766	+	603	REEP1	-	GO:0005737;GO:0005783;GO:0005789;GO:0008017;GO:0016020;GO:0031849;GO:0032386;GO:0051205;GO:0071782;GO:0071786;	-	-	-	-	-	-
ENSCHIG00000019078	3197.89	3643.12	2826.87	0.775947	-0.365969	0.0242463	1	3	113168333	113187279	+	1260	UHMK1	102186815	GO:0004674;GO:0005634;GO:0005654;GO:0005794;GO:0007050;GO:0018105;GO:0030424;GO:0031175;GO:0032839;GO:0043021;GO:0045948;GO:0046777;GO:0046825;GO:0071598;	K08877	[EC:2.7.11.1]	veNOG08919;COG0515	T	sp|Q63285|UHMK1_RAT Serine/threonine-protein kinase Kist OS=Rattus norvegicus GN=Uhmk1 PE=1 SV=1	(RefSeq) U2AF homology motif kinase 1
ENSCHIG00000022549	542.771	631.05	469.205	0.743531	-0.427534	0.0243629	1	23	31783371	31785936	+	951	LRRC73	102179716	-	-	-	veNOG11221	S	sp|Q5JTD7|LRC73_HUMAN Leucine-rich repeat-containing protein 73 OS=Homo sapiens GN=LRRC73 PE=2 SV=1	(RefSeq) leucine rich repeat containing 73
ENSCHIG00000014918	223.156	307.427	152.931	0.497454	-1.00736	0.0243987	1	12	57563097	57564568	-	549	-	-	-	-	-	-	-	-	-
ENSCHIG00000001906	1212.54	1041.43	1355.13	1.30123	0.379874	0.0244145	1	LWLT01000122.1	420	21397	-	5084	MICALL2	106503986	GO:0031005;	-	-	veNOG08180	Z	sp|Q8IY33|MILK2_HUMAN MICAL-like protein 2 OS=Homo sapiens GN=MICALL2 PE=1 SV=1	(RefSeq) MICAL like 2
ENSCHIG00000012329	39.0837	52.3666	28.0145	0.534969	-0.902472	0.0244811	1	10	81061745	81170682	-	875	REC114	102175769	-	-	-	veNOG09224	S	sp|Q7Z4M0|RE114_HUMAN Meiotic recombination protein REC114 OS=Homo sapiens GN=REC114 PE=2 SV=2	(RefSeq) REC114 meiotic recombination protein
ENSCHIG00000017915	7.15919	13.4169	1.94446	0.144926	-2.78661	0.0244883	1	15	68041278	68046346	+	623	-	-	-	-	-	-	-	-	-
ENSCHIG00000019865	1728.96	1979.7	1520.01	0.767798	-0.381201	0.0247594	1	LWLT01000021.1	19082487	19253280	-	2199	SLC9A7	102172525	GO:0043231;	K12041	-	veNOG10041	P	sp|Q8BLV3|SL9A7_MOUSE Sodium/hydrogen exchanger 7 OS=Mus musculus GN=Slc9a7 PE=1 SV=1	(RefSeq) solute carrier family 9 member A7
ENSCHIG00000012221	778.206	899.006	677.539	0.753654	-0.408026	0.0248722	1	27	3585198	3606151	-	1020	NKIRAS1	100861360	-	K17197	-	veNOG10083	T	sp|Q9BH04|KBRS1_MACFA NF-kappa-B inhibitor-interacting Ras-like protein 1 OS=Macaca fascicularis GN=NKIRAS1 PE=2 SV=1	(RefSeq) NFKB inhibitor interacting Ras like 1
ENSCHIG00000006843	36.0764	48.721	25.5392	0.524194	-0.931829	0.0249919	1	5	112001039	112001818	+	780	PHETA2	102170954	GO:0001881;GO:0005769;GO:0005802;GO:0007032;GO:0030136;GO:0042147;GO:0042803;GO:0055037;	-	-	veNOG08459	U	sp|Q1RMU7|SESQ2_BOVIN Sesquipedalian-2 OS=Bos taurus GN=FAM109B PE=2 SV=1	(RefSeq) family with sequence similarity 109 member B
ENSCHIG00000026935	713.051	604.28	803.693	1.33	0.411428	0.0251062	1	5	56391766	56404063	+	3662	PAN2	102190587	GO:0000175;GO:0000932;GO:0004535;GO:0031251;	K12571	[EC:3.1.13.4]	veNOG11641	L	sp|Q504Q3|PAN2_HUMAN PAN2-PAN3 deadenylation complex catalytic subunit PAN2 OS=Homo sapiens GN=PAN2 PE=1 SV=3	(RefSeq) PAN2 poly(A) specific ribonuclease subunit
ENSCHIG00000014847	32.4359	44.7976	22.1344	0.494099	-1.01713	0.0251083	1	26	44553671	44559847	+	4694	DKK1	102182190	GO:0000122;GO:0000122;GO:0000904;GO:0001706;GO:0001707;GO:0001942;GO:0002090;GO:0005615;GO:0005886;GO:0007492;GO:0007611;GO:0010628;GO:0030111;GO:0030178;GO:0030178;GO:0030279;GO:0030326;GO:0030514;GO:0030900;GO:0032091;GO:0032526;GO:0033137;GO:0039706;GO:0042662;GO:0042663;GO:0043066;GO:0043507;GO:0048019;GO:0048642;GO:0050750;GO:0050807;GO:0051966;GO:0060173;GO:0060323;GO:0060325;GO:0060394;GO:…	K02165	-	veNOG15540	T	sp|O94907|DKK1_HUMAN Dickkopf-related protein 1 OS=Homo sapiens GN=DKK1 PE=1 SV=1	(RefSeq) dickkopf WNT signaling pathway inhibitor 1
ENSCHIG00000001419	3963.98	4573.44	3456.1	0.755689	-0.404136	0.0251247	1	1	56530051	56543588	+	600	TAGLN3	-	GO:0000122;GO:0005634;GO:0043209;	-	-	-	-	-	-
ENSCHIG00000025069	152.958	115.379	184.274	1.59712	0.675473	0.0251922	1	4	79845969	79911032	+	6553	CD36	100860958	-	K06259	-	veNOG07884	T	sp|P26201|CD36_BOVIN Platelet glycoprotein 4 OS=Bos taurus GN=CD36 PE=1 SV=5	(RefSeq) CD36 molecule
ENSCHIG00000020456	326.191	253.932	386.406	1.52169	0.605679	0.0252272	1	19	34106667	34152491	-	10428	MYO15A	102182167	GO:0007605;GO:0007626;GO:0032420;GO:0032421;GO:0042472;	K10361	-	veNOG06839	Z	sp|Q9UKN7|MYO15_HUMAN Unconventional myosin-XV OS=Homo sapiens GN=MYO15A PE=1 SV=2	(RefSeq) myosin XVA
ENSCHIG00000014443	105.115	129.315	84.9491	0.656919	-0.606214	0.0253024	1	16	45485386	45486325	+	471	HES2	106502979	-	K09087	-	veNOG21275	K	sp|Q9Y543|HES2_HUMAN Transcription factor HES-2 OS=Homo sapiens GN=HES2 PE=2 SV=1	(RefSeq) hes family bHLH transcription factor 2
ENSCHIG00000008754	1701.13	1456.88	1904.67	1.30736	0.386653	0.025385	1	8	59770709	59788895	+	4055	NPR2	100861577	GO:0004383;GO:0004383;GO:0005886;GO:0005887;GO:0006182;GO:0007168;GO:0016941;GO:0016941;GO:0017046;GO:0022414;GO:0042562;GO:0042802;GO:0051447;GO:0060348;GO:0097011;GO:1900194;	K12324	[EC:4.6.1.2]	veNOG05326	T	sp|P46197|ANPRB_BOVIN Atrial natriuretic peptide receptor 2 OS=Bos taurus GN=NPR2 PE=2 SV=1	(RefSeq) natriuretic peptide receptor 2
ENSCHIG00000024951	457.19	386.449	516.142	1.3356	0.41749	0.0254977	1	19	26846578	26849730	+	1563	LOC102184370	102184370	-	-	-	veNOG08646	OT	sp|P41236|IPP2_HUMAN Protein phosphatase inhibitor 2 OS=Homo sapiens GN=PPP1R2 PE=1 SV=2	(RefSeq) uncharacterized LOC102184370
ENSCHIG00000023288	1964.83	1696.24	2188.66	1.2903	0.367701	0.0255258	1	18	59389492	59656598	+	9433	LOC102179466	102179466	-	K09228	-	veNOG12549;veNOG18489	K	sp|Q96SE7|ZN347_HUMAN Zinc finger protein 347 OS=Homo sapiens GN=ZNF347 PE=1 SV=2	(RefSeq) zinc finger protein 665
ENSCHIG00000005996	2764.65	3149.82	2443.67	0.775812	-0.366222	0.0255349	1	21	20925395	20930925	+	864	NGRN	102169519	GO:0005634;GO:0019843;GO:0031966;GO:0070131;	-	-	veNOG17442	S	sp|Q2HJC0|NGRN_BOVIN Neugrin OS=Bos taurus GN=NGRN PE=2 SV=2	(RefSeq) neugrin, neurite outgrowth associated
ENSCHIG00000022118	7896.39	9130.39	6868.05	0.752219	-0.410776	0.0255498	1	11	106012195	106018981	-	1341	TUBB4B	102184900	GO:0003725;GO:0005874;GO:0043209;	K07375	-	veNOG04241;COG5023	Z	sp|P68372|TBB4B_MOUSE Tubulin beta-4B chain OS=Mus musculus GN=Tubb4b PE=1 SV=1	(RefSeq) tubulin beta 4B class IVb
ENSCHIG00000017231	7645.19	8799.1	6683.6	0.759578	-0.396729	0.0256603	1	3	99456836	99467390	-	4480	SV2A	102170928	GO:0005783;GO:0005911;GO:0006874;GO:0008021;GO:0019901;GO:0031594;GO:0043005;GO:0048786;	K06258	-	veNOG07537	R	sp|Q29397|SV2A_BOVIN Synaptic vesicle glycoprotein 2A OS=Bos taurus GN=SV2A PE=2 SV=1	(RefSeq) synaptic vesicle glycoprotein 2A
ENSCHIG00000008665	1228.54	1508.01	995.65	0.660242	-0.598934	0.0258503	1	7	95624419	95629212	+	1386	PLPPR2	102189026	-	K19581	-	veNOG01710	I	sp|Q29RT8|PLPR2_BOVIN Phospholipid phosphatase-related protein type 2 OS=Bos taurus GN=PLPPR2 PE=2 SV=1	(RefSeq) phospholipid phosphatase related 2
ENSCHIG00000026914	1687.5	1937.02	1479.58	0.763843	-0.388652	0.0259792	1	25	42589410	42620478	+	1877	PRKAR1B	108633219	GO:0004862;GO:0008603;GO:0034236;GO:2000480;	K04739	-	veNOG02911	T	sp|P31321|KAP1_HUMAN cAMP-dependent protein kinase type I-beta regulatory subunit OS=Homo sapiens GN=PRKAR1B PE=1 SV=4	(RefSeq) protein kinase cAMP-dependent type I regulatory subunit beta
ENSCHIG00000022169	103.54	76.4038	126.154	1.65114	0.723466	0.0260968	1	18	59208215	59213882	+	2533	-	-	-	-	-	-	-	-	-
ENSCHIG00000008922	162.461	197.055	133.632	0.678146	-0.560332	0.0261055	1	LWLT01000027.1	12033809	12183453	+	2334	HS6ST2	102180112	-	K08102	[EC:2.8.2.-]	veNOG03083	O	sp|Q96MM7|H6ST2_HUMAN Heparan-sulfate 6-O-sulfotransferase 2 OS=Homo sapiens GN=HS6ST2 PE=2 SV=2	(RefSeq) heparan sulfate 6-O-sulfotransferase 2
ENSCHIG00000017764	226.999	271.164	190.194	0.701399	-0.511692	0.0261799	1	22	6076572	6398762	-	2826	OSBPL10	102170187	GO:0001786;GO:0015485;	K20465	-	veNOG01038	T	sp|Q9BXB5|OSB10_HUMAN Oxysterol-binding protein-related protein 10 OS=Homo sapiens GN=OSBPL10 PE=1 SV=2	(RefSeq) oxysterol binding protein like 10
ENSCHIG00000013852	292.765	343.448	250.529	0.729453	-0.455113	0.0261865	1	18	49530158	49531197	+	420	MRPS12	102179977	GO:0005763;	K02950	-	veNOG19474	J	sp|Q29RU1|RT12_BOVIN 28S ribosomal protein S12, mitochondrial OS=Bos taurus GN=MRPS12 PE=1 SV=1	(RefSeq) mitochondrial ribosomal protein S12
ENSCHIG00000019485	1866.78	2131.94	1645.81	0.771979	-0.373367	0.0263233	1	5	102547138	102552865	-	3902	GPR162	102188385	-	K08440	-	veNOG06646	T	sp|Q16538|GP162_HUMAN Probable G-protein coupled receptor 162 OS=Homo sapiens GN=GPR162 PE=2 SV=1	(RefSeq) G protein-coupled receptor 162
ENSCHIG00000027174	12738.8	15235.3	10658.4	0.699586	-0.515428	0.0263329	1	5	8539562	8860380	+	3291	SYT1	102183039	GO:0005509;GO:0005544;GO:0005737;GO:0005794;GO:0007269;GO:0008021;GO:0014059;GO:0016079;GO:0017075;GO:0017158;GO:0030141;GO:0030424;GO:0030672;GO:0031045;GO:0042734;GO:0043005;GO:0048306;GO:0050750;GO:0050806;GO:0051966;GO:0098746;GO:1903861;	K15290	-	opiNOG05589;veNOG07907	U	sp|P48018|SYT1_BOVIN Synaptotagmin-1 OS=Bos taurus GN=SYT1 PE=1 SV=1	(RefSeq) synaptotagmin 1
ENSCHIG00000009401	134.257	105.42	158.288	1.5015	0.586401	0.0264491	1	5	76823392	76830978	-	738	ETFBKMT	102183300	-	K22843	[EC:2.1.1.-]	veNOG04147	R	sp|Q8IXQ9|ETKMT_HUMAN Electron transfer flavoprotein beta subunit lysine methyltransferase OS=Homo sapiens GN=ETFBKMT PE=1 SV=1	(RefSeq) electron transfer flavoprotein beta subunit lysine methyltransferase
ENSCHIG00000010170	1853.89	1597.51	2067.55	1.29424	0.372101	0.0265137	1	5	17623905	17716636	-	7413	CEP290	102170299	GO:0000930;GO:0005634;GO:0005737;GO:0005813;GO:0005814;GO:0005829;GO:0032991;GO:0034451;GO:0035869;GO:0042802;GO:0045893;GO:0060271;GO:0070201;GO:0090316;	K16533	-	veNOG03894	Z	sp|O15078|CE290_HUMAN Centrosomal protein of 290 kDa OS=Homo sapiens GN=CEP290 PE=1 SV=2	(RefSeq) centrosomal protein 290
ENSCHIG00000015115	14373	16325.7	12745.7	0.780715	-0.357133	0.0266196	1	5	55224758	55255893	-	8008	KIF5A	102174633	GO:0005737;GO:0008017;GO:0016192;GO:0019894;GO:0035253;GO:0043005;GO:0043025;GO:0098971;	K10396	-	veNOG00256	Z	sp|Q12840|KIF5A_HUMAN Kinesin heavy chain isoform 5A OS=Homo sapiens GN=KIF5A PE=1 SV=2	(RefSeq) kinesin family member 5A
ENSCHIG00000024429	283.688	234.469	324.704	1.38485	0.469725	0.02666	1	LWLT01000027.1	13322606	13337901	-	1001	-	-	-	-	-	-	-	-	-
ENSCHIG00000018491	10671.4	13024.6	8710.42	0.668769	-0.580421	0.0269042	1	1	60044390	60150287	+	1754	GAP43	102188801	GO:0005737;GO:0005886;GO:0005886;GO:0007411;GO:0010001;GO:0014069;GO:0016198;GO:0030424;GO:0031527;GO:0045165;GO:0051489;GO:0071944;	K20041	-	veNOG15021	Z	sp|P06836|NEUM_BOVIN Neuromodulin OS=Bos taurus GN=GAP43 PE=1 SV=3	(RefSeq) growth associated protein 43
ENSCHIG00000017042	5728.07	6799.43	4835.27	0.711129	-0.491817	0.0269078	1	13	74277126	74302280	+	3424	SLC12A5	102168745	GO:0005886;GO:0006811;GO:0006821;GO:0006873;GO:0006971;GO:0007268;GO:0007612;GO:0015108;GO:0015379;GO:0015379;GO:0016021;GO:0030644;GO:0035264;GO:0040040;GO:0042493;GO:0060996;	K14427	-	veNOG13444	P	sp|Q9H2X9|S12A5_HUMAN Solute carrier family 12 member 5 OS=Homo sapiens GN=SLC12A5 PE=1 SV=3	(RefSeq) solute carrier family 12 member 5
ENSCHIG00000017905	6590.36	7459.75	5865.86	0.786334	-0.346785	0.0271169	1	25	14407540	14468788	+	6127	LOC102178324	102178324	-	-	-	veNOG00855	O	sp|Q15155|NOMO1_HUMAN Nodal modulator 1 OS=Homo sapiens GN=NOMO1 PE=1 SV=5	(RefSeq) nodal modulator 1
ENSCHIG00000026075	145.784	183.591	114.278	0.622457	-0.683955	0.0271785	1	13	53928289	53978263	-	5652	NTSR1	102184259	GO:0005887;GO:0007218;GO:0008344;GO:0016492;GO:0042802;GO:0043066;GO:0045121;	K04211	-	veNOG08513	T	sp|P30989|NTR1_HUMAN Neurotensin receptor type 1 OS=Homo sapiens GN=NTSR1 PE=1 SV=2	(RefSeq) neurotensin receptor 1
ENSCHIG00000022809	4735.57	5372.12	4205.12	0.782767	-0.353345	0.0272331	1	5	107987053	107999868	-	681	ATP6V1E1	102174547	GO:0005737;GO:0005768;GO:0005829;GO:0005902;GO:0008553;GO:0015991;GO:0016324;GO:0051117;	K02150	-	COG1390;veNOG04418	C	sp|P11019|VATE1_BOVIN V-type proton ATPase subunit E 1 OS=Bos taurus GN=ATP6V1E1 PE=2 SV=1	(RefSeq) ATPase H+ transporting V1 subunit E1
ENSCHIG00000017329	141.611	111.234	166.924	1.50065	0.585591	0.0272965	1	8	102398186	102478302	+	1987	RGS3	102173388	-	K07524	-	veNOG01292	T	sp|P49796|RGS3_HUMAN Regulator of G-protein signaling 3 OS=Homo sapiens GN=RGS3 PE=1 SV=2	(RefSeq) regulator of G-protein signaling 3
ENSCHIG00000019666	344.762	402.274	296.836	0.737894	-0.438515	0.0273012	1	10	89658472	89712868	+	1588	GPR137C	102180943	-	K22989	-	veNOG08302	T	sp|Q8N3F9|G137C_HUMAN Integral membrane protein GPR137C OS=Homo sapiens GN=GPR137C PE=2 SV=2	(RefSeq) G protein-coupled receptor 137C
ENSCHIG00000015572	12.6918	5.92681	18.3293	3.09261	1.62882	0.0273556	1	LWLT01001316.1	6714	14175	-	1736	LOC108635411	108635411	-	K04722	-	veNOG35275;veNOG15451	TR	sp|Q9UBN6|TR10D_HUMAN Tumor necrosis factor receptor superfamily member 10D OS=Homo sapiens GN=TNFRSF10D PE=1 SV=1	(RefSeq) tumor necrosis factor receptor superfamily member 10B-like
ENSCHIG00000027212	198.5	234.957	168.119	0.715529	-0.482919	0.0275362	1	10	66752464	66755684	-	284	GCHFR	102172161	GO:0005634;GO:0005654;GO:0005737;GO:0030425;GO:0031965;GO:0042470;	-	-	veNOG25271	S	sp|Q32L41|GFRP_BOVIN GTP cyclohydrolase 1 feedback regulatory protein OS=Bos taurus GN=GCHFR PE=3 SV=1	(RefSeq) GTP cyclohydrolase I feedback regulator
ENSCHIG00000009774	399.726	486.611	327.322	0.672657	-0.572058	0.027626	1	23	18236139	18236450	+	312	-	-	-	-	-	-	-	-	-
ENSCHIG00000006692	2096.94	3405.93	1006.11	0.295399	-1.75926	0.0277152	1	1	79362030	79365010	+	2140	SST	102170466	GO:0005179;GO:0005576;GO:0005615;GO:0010469;GO:0030334;	K05237	-	veNOG21612;NOG68482	OR	sp|O46688|SMS_SHEEP Somatostatin OS=Ovis aries GN=SST PE=3 SV=1	(RefSeq) somatostatin
ENSCHIG00000014717	611.283	708.296	530.438	0.748893	-0.417168	0.0278082	1	9	26464668	26475603	-	1752	MFSD4B	102181393	-	K08175	-	veNOG11644	G	sp|Q5TF39|MFS4B_HUMAN Sodium-dependent glucose transporter 1 OS=Homo sapiens GN=MFSD4B PE=2 SV=1	(RefSeq) major facilitator superfamily domain containing 4B
ENSCHIG00000001922	270.619	203.064	326.916	1.60992	0.686988	0.028038	1	10	15810638	15836958	+	4893	TGFB3	102189962	GO:0001666;GO:0005114;GO:0005114;GO:0007179;GO:0007435;GO:0008284;GO:0008285;GO:0010718;GO:0010936;GO:0030501;GO:0032570;GO:0032967;GO:0034713;GO:0034714;GO:0042802;GO:0043231;GO:0043932;GO:0045216;GO:0045893;GO:0050431;GO:0050714;GO:0051496;GO:0060325;GO:0062023;GO:0070483;GO:1904706;GO:1905075;	K13377	-	veNOG03192	T	sp|P15203|TGFB3_PIG Transforming growth factor beta-3 OS=Sus scrofa GN=TGFB3 PE=2 SV=1	(RefSeq) transforming growth factor beta 3
ENSCHIG00000026519	575.137	664.124	500.98	0.754347	-0.4067	0.0280599	1	23	41430666	41440428	+	4836	LOC102187998	102187998	-	K06752	-	veNOG17214	R	sp|P28068|DMB_HUMAN HLA class II histocompatibility antigen, DM beta chain OS=Homo sapiens GN=HLA-DMB PE=1 SV=1	(RefSeq) HLA class II histocompatibility antigen, DM beta chain
ENSCHIG00000017533	224.085	182.854	258.445	1.41339	0.499165	0.0280981	1	5	96349044	96369112	-	5102	BCL2L14	102178049	GO:0005829;GO:0005829;GO:0006915;GO:0019901;GO:0043229;	-	-	veNOG11307	T	sp|Q5E9L4|B2L14_BOVIN Apoptosis facilitator Bcl-2-like protein 14 OS=Bos taurus GN=BCL2L14 PE=2 SV=1	(RefSeq) BCL2 like 14
ENSCHIG00000011889	3685.94	4340.43	3140.53	0.723552	-0.466831	0.0282472	1	18	4175686	4176249	-	564	LOC108637952	108637952	-	-	-	veNOG07173	T	sp|P13696|PEBP1_BOVIN Phosphatidylethanolamine-binding protein 1 OS=Bos taurus GN=PEBP1 PE=1 SV=2	(RefSeq) phosphatidylethanolamine-binding protein 1
ENSCHIG00000017586	262.808	309.212	224.137	0.724865	-0.464216	0.0284747	1	LWLT01000059.1	13454	240944	+	2333	DACH2	102176681	-	-	-	veNOG03688	K	sp|Q96NX9|DACH2_HUMAN Dachshund homolog 2 OS=Homo sapiens GN=DACH2 PE=2 SV=1	(RefSeq) dachshund family transcription factor 2
ENSCHIG00000024767	80.7865	61.1427	97.1563	1.58901	0.668126	0.0284948	1	11	28516872	28522798	+	2260	TMEM247	102180502	GO:0005783;	-	-	veNOG07716	S	sp|Q2YDG1|TM247_BOVIN Transmembrane protein 247 OS=Bos taurus PE=2 SV=2	(RefSeq) transmembrane protein 247
ENSCHIG00000016734	3123.31	3659.91	2676.15	0.731206	-0.45165	0.0286036	1	LWLT01000100.1	21190	25946	-	1225	PCSK1N	106503824	-	-	-	veNOG13526	T	sp|Q9UHG2|PCSK1_HUMAN ProSAAS OS=Homo sapiens GN=PCSK1N PE=1 SV=1	(RefSeq) proprotein convertase subtilisin/kexin type 1 inhibitor
ENSCHIG00000025963	594.135	479.584	689.593	1.4379	0.52396	0.0286064	1	2	31690961	31740814	+	1090	PECR	102174889	GO:0005102;GO:0005739;GO:0005777;GO:0019166;GO:0033306;GO:0055114;	K07753	[EC:1.3.1.38]	veNOG13825	Q	sp|Q9BY49|PECR_HUMAN Peroxisomal trans-2-enoyl-CoA reductase OS=Homo sapiens GN=PECR PE=1 SV=2	(RefSeq) peroxisomal trans-2-enoyl-CoA reductase
ENSCHIG00000023849	128.484	169.715	94.1248	0.554604	-0.85047	0.0286317	1	3	11107963	11129932	-	2301	COL8A2	102191758	GO:0048593;GO:0050673;	-	-	veNOG01353;veNOG33716;spriNOG10123	W	sp|P25318|CO8A2_MOUSE Collagen alpha-2(VIII) chain OS=Mus musculus GN=Col8a2 PE=2 SV=2	(RefSeq) collagen type VIII alpha 2 chain
ENSCHIG00000009196	1742.3	1989.78	1536.06	0.771974	-0.373376	0.028666	1	5	56482062	56504944	+	1162	RNF41	102170119	GO:0000209;GO:0000209;GO:0004842;GO:0005128;GO:0005135;GO:0008285;GO:0010468;GO:0010498;GO:0016567;GO:0017160;GO:0019904;GO:0030336;GO:0030971;GO:0043408;GO:0045619;GO:0045637;GO:0045732;GO:0048471;GO:0051091;GO:0051865;GO:0051896;GO:0061630;GO:0071782;GO:0097191;GO:1901525;GO:2000114;GO:2000377;GO:2000379;	K11981	[EC:2.3.2.27]	NOG00058;veNOG08059	O	sp|Q5R7T5|RNF41_PONAB E3 ubiquitin-protein ligase NRDP1 OS=Pongo abelii GN=RNF41 PE=2 SV=1	(RefSeq) ring finger protein 41
ENSCHIG00000013287	770.125	637.698	880.482	1.38072	0.465419	0.0287403	1	25	19944225	19974710	-	5734	CDR2	102181647	-	-	-	veNOG05271	R	sp|Q01850|CDR2_HUMAN Cerebellar degeneration-related protein 2 OS=Homo sapiens GN=CDR2 PE=1 SV=2	(RefSeq) cerebellar degeneration related protein 2
ENSCHIG00000011107	1235.05	1416.11	1084.16	0.765589	-0.385357	0.0287417	1	8	69200537	69211200	-	1258	PHYHIP	102172716	-	-	-	veNOG03049	S	sp|Q0VD34|PHYIP_BOVIN Phytanoyl-CoA hydroxylase-interacting protein OS=Bos taurus GN=PHYHIP PE=2 SV=1	(RefSeq) phytanoyl-CoA 2-hydroxylase interacting protein
ENSCHIG00000014185	19163	21676.2	17068.7	0.787441	-0.344757	0.0287727	1	29	42437003	42499352	+	2462	RTN3	102177598	-	K20723	-	veNOG11583	U	sp|Q5RBL9|RTN3_PONAB Reticulon-3 OS=Pongo abelii GN=RTN3 PE=2 SV=1	(RefSeq) reticulon 3
ENSCHIG00000013446	9021.47	10231.7	8012.93	0.783147	-0.352645	0.0288485	1	7	104108510	104116814	-	1236	FKBP8	100860953	GO:0001708;GO:0001933;GO:0005739;GO:0005740;GO:0005783;GO:0005829;GO:0007224;GO:0009953;GO:0010468;GO:0021904;GO:0021915;GO:0030176;GO:0030510;GO:0030513;GO:0032991;GO:0035264;GO:0042802;GO:0043010;GO:0043066;GO:0097718;	K09574	[EC:5.2.1.8]	veNOG08725	O	sp|Q14318|FKBP8_HUMAN Peptidyl-prolyl cis-trans isomerase FKBP8 OS=Homo sapiens GN=FKBP8 PE=1 SV=2	(RefSeq) FK506 binding protein 8
ENSCHIG00000014276	8186.46	9781.81	6857	0.700995	-0.512524	0.0288512	1	25	33908189	33919416	+	4892	RHBDD2	102173907	GO:0000139;GO:0005634;GO:0005654;GO:0005794;GO:0005794;GO:0048471;	K09652	-	veNOG13151	T	sp|Q6NTF9|RHBD2_HUMAN Rhomboid domain-containing protein 2 OS=Homo sapiens GN=RHBDD2 PE=2 SV=2	(RefSeq) rhomboid domain containing 2
ENSCHIG00000013653	19500.5	22136	17304.3	0.781726	-0.355265	0.0288618	1	26	12043990	12134813	-	3402	INPP5F	102168882	GO:0001921;GO:0005737;GO:0005769;GO:0005905;GO:0008344;GO:0014898;GO:0030424;GO:0030425;GO:0031161;GO:0034595;GO:0034596;GO:0042532;GO:0042803;GO:0043025;GO:0045334;GO:0046856;GO:0048015;GO:0048681;GO:0052833;GO:0055037;GO:0072583;GO:2000145;GO:2001135;	K21798	[EC:3.1.3.-]	veNOG07217	I	sp|Q9Y2H2|SAC2_HUMAN Phosphatidylinositide phosphatase SAC2 OS=Homo sapiens GN=INPP5F PE=1 SV=3	(RefSeq) inositol polyphosphate-5-phosphatase F
ENSCHIG00000024988	157.056	127.574	181.624	1.42368	0.509622	0.0288886	1	16	49997847	50005090	-	1923	PLEKHN1	102171536	GO:0001666;GO:0001786;GO:0005739;GO:0005856;GO:0031966;GO:0043065;GO:0061158;GO:0070300;GO:1901612;GO:1901981;	-	-	veNOG11646	T	sp|Q494U1|PKHN1_HUMAN Pleckstrin homology domain-containing family N member 1 OS=Homo sapiens GN=PLEKHN1 PE=1 SV=2	(RefSeq) pleckstrin homology domain containing N1
ENSCHIG00000003841	60.5288	77.1683	46.6625	0.604685	-0.725743	0.0289584	1	8	10811309	10839632	+	1007	PBK	102181210	-	K08865	[EC:2.7.12.2]	veNOG16006	T	sp|Q96KB5|TOPK_HUMAN Lymphokine-activated killer T-cell-originated protein kinase OS=Homo sapiens GN=PBK PE=1 SV=3	(RefSeq) PDZ binding kinase
ENSCHIG00000023124	1350.67	1696.76	1062.26	0.626052	-0.675645	0.0289665	1	13	70268299	70560482	-	3093	PTPRT	102183250	-	K13297	[EC:3.1.3.48]	veNOG06116	T	sp|O14522|PTPRT_HUMAN Receptor-type tyrosine-protein phosphatase T OS=Homo sapiens GN=PTPRT PE=1 SV=6	(RefSeq) protein tyrosine phosphatase, receptor type T
ENSCHIG00000002000	1227.83	1431.84	1057.83	0.738789	-0.436765	0.0291243	1	8	73542264	73543358	-	1095	PNMA2	102183066	-	-	-	veNOG01114	S	sp|Q2KIT6|PNMA2_BOVIN Paraneoplastic antigen Ma2 homolog OS=Bos taurus GN=PNMA2 PE=2 SV=1	(RefSeq) paraneoplastic Ma antigen 2
ENSCHIG00000008681	2650.03	3065.98	2303.41	0.75128	-0.412578	0.0291943	1	LWLT01000027.1	41504146	41505852	+	1707	BHLHB9	102171309	GO:0005654;GO:0005829;	-	-	veNOG00169	S	sp|Q6PI77|BHLH9_HUMAN Protein BHLHb9 OS=Homo sapiens GN=BHLHB9 PE=1 SV=1	(RefSeq) basic helix-loop-helix domain containing, class B, 9
ENSCHIG00000016983	12.2663	19.5254	6.21703	0.318407	-1.65106	0.0292282	1	13	74256212	74263335	+	2130	MMP9	102168469	GO:0001501;GO:0001934;GO:0004175;GO:0004222;GO:0004222;GO:0005615;GO:0006508;GO:0007566;GO:0008233;GO:0008237;GO:0008237;GO:0030198;GO:0030335;GO:0030574;GO:0034614;GO:0035987;GO:0042802;GO:0043065;GO:0043066;GO:0043388;GO:0045742;GO:0051549;GO:0071276;GO:0090200;GO:1900122;GO:1904707;GO:2000697;GO:2001243;GO:2001258;GO:2001268;	K01403	[EC:3.4.24.35]	veNOG05768	W	sp|P52176|MMP9_BOVIN Matrix metalloproteinase-9 OS=Bos taurus GN=MMP9 PE=2 SV=1	(RefSeq) matrix metallopeptidase 9
ENSCHIG00000024790	164.257	112.817	207.123	1.83592	0.876501	0.0294012	1	28	6477149	6491978	-	6094	RGR	102190855	GO:0005887;	K04254	-	veNOG08097	T	sp|P47803|RGR_BOVIN RPE-retinal G protein-coupled receptor OS=Bos taurus GN=RGR PE=2 SV=1	(RefSeq) retinal G protein coupled receptor
ENSCHIG00000015691	100.26	73.051	122.934	1.68285	0.75091	0.0294365	1	26	6538685	6653713	-	2375	FANK1	102173913	GO:0000785;GO:0005634;GO:0005654;GO:0005737;GO:0005829;GO:0005929;GO:0036064;GO:0043065;GO:0043066;GO:0045893;GO:0051091;	-	-	veNOG11135	R	sp|Q6B858|FANK1_BOVIN Fibronectin type 3 and ankyrin repeat domains protein 1 OS=Bos taurus GN=FANK1 PE=2 SV=2	(RefSeq) fibronectin type III and ankyrin repeat domains 1
ENSCHIG00000011768	19492.8	22054.1	17358.5	0.787088	-0.345403	0.0294493	1	28	17455357	17478669	+	3152	SPOCK2	102184593	GO:0005509;GO:0005539;GO:0010811;GO:0019800;GO:0030198;GO:0050840;GO:1990830;	K08136	-	veNOG02612	R	sp|Q92563|TICN2_HUMAN Testican-2 OS=Homo sapiens GN=SPOCK2 PE=1 SV=1	(RefSeq) SPARC/osteonectin, cwcv and kazal like domains proteoglycan 2
ENSCHIG00000023295	5726.99	6484.9	5095.4	0.785732	-0.34789	0.0295869	1	4	53816340	53861539	-	2088	SCRN1	102189458	GO:0005634;GO:0031965;	K14358	-	veNOG04822	R	sp|P83939|SCRN1_BOVIN Secernin-1 OS=Bos taurus GN=SCRN1 PE=1 SV=2	(RefSeq) secernin 1
ENSCHIG00000008457	670.205	773.959	583.744	0.754231	-0.406922	0.0296418	1	3	6672708	6673286	+	579	ARL4C	102191580	GO:0005737;GO:0005829;GO:0005886;GO:0032456;GO:0043014;	K07945	-	veNOG03337;NOG01152	RU	sp|P61208|ARL4C_MOUSE ADP-ribosylation factor-like protein 4C OS=Mus musculus GN=Arl4c PE=2 SV=1	(RefSeq) ADP ribosylation factor like GTPase 4C
ENSCHIG00000008419	810.673	656.821	938.884	1.42944	0.515447	0.0297393	1	LWLT01001604.1	12369	15709	-	3341	-	-	-	-	-	-	-	-	-
ENSCHIG00000007525	446.948	520.195	385.909	0.741854	-0.430792	0.0297955	1	4	64862792	64863904	-	1113	GPR85	102184780	GO:0005783;GO:0005886;	K04302	-	NOG21180;veNOG07758	TU	sp|P60895|GPR85_RAT Probable G-protein coupled receptor 85 OS=Rattus norvegicus GN=Gpr85 PE=2 SV=1	(RefSeq) G protein-coupled receptor 85
ENSCHIG00000016978	314.309	260.813	358.89	1.37604	0.460523	0.0299158	1	18	56072532	56094283	-	1478	TMEM143	102182163	GO:0005739;	-	-	veNOG08625	S	sp|Q32PH2|TM143_BOVIN Transmembrane protein 143 OS=Bos taurus GN=TMEM143 PE=2 SV=1	(RefSeq) transmembrane protein 143
ENSCHIG00000019533	429.802	360.934	487.192	1.34981	0.432755	0.0299701	1	12	68366956	68367981	+	1026	LPAR6	102183611	GO:0001835;GO:0005886;GO:0005886;GO:0043231;	K04273	-	veNOG00434	T	sp|Q8BMC0|LPAR6_MOUSE Lysophosphatidic acid receptor 6 OS=Mus musculus GN=Lpar6 PE=1 SV=1	(RefSeq) lysophosphatidic acid receptor 6
ENSCHIG00000013843	344.277	401.558	296.544	0.738484	-0.437362	0.0300342	1	15	30692266	30716881	+	2954	STARD10	102179793	GO:0005829;GO:0005902;GO:0016020;GO:0032782;GO:0035360;GO:0046581;	-	-	veNOG13024	I	sp|Q9Y365|STA10_HUMAN START domain-containing protein 10 OS=Homo sapiens GN=STARD10 PE=1 SV=2	(RefSeq) StAR related lipid transfer domain containing 10
ENSCHIG00000023992	923.61	1059.05	810.745	0.765541	-0.385448	0.0300836	1	19	7253188	7278098	+	2438	DGKE	102183908	GO:0004143;GO:0005634;GO:0005737;GO:0005829;GO:0016020;GO:0016301;GO:0046834;	K00901	[EC:2.7.1.107]	veNOG06028	I	sp|P52429|DGKE_HUMAN Diacylglycerol kinase epsilon OS=Homo sapiens GN=DGKE PE=1 SV=1	(RefSeq) diacylglycerol kinase epsilon
ENSCHIG00000025629	270.206	220.148	311.922	1.41687	0.50271	0.0302814	1	2	20432915	20553141	+	4305	COL4A4	-	GO:0005201;GO:0005587;GO:0005604;GO:0005604;GO:0032836;GO:0032836;	-	-	-	-	-	-
ENSCHIG00000011932	453.023	526.893	391.464	0.742966	-0.428632	0.0303581	1	9	49849203	49852542	-	1736	SMIM8	102179769	-	-	-	veNOG23028	S	sp|A2VDV9|SMIM8_BOVIN Small integral membrane protein 8 OS=Bos taurus GN=SMIM8 PE=3 SV=1	(RefSeq) small integral membrane protein 8
ENSCHIG00000020207	2697.7	3068.34	2388.83	0.778542	-0.361154	0.0304564	1	6	36593698	36594279	+	564	NAP1L5	102172524	-	K11283	-	veNOG21299	DB	sp|Q1RMM5|NP1L5_BOVIN Nucleosome assembly protein 1-like 5 OS=Bos taurus GN=NAP1L5 PE=2 SV=1	(RefSeq) nucleosome assembly protein 1 like 5
ENSCHIG00000021578	332.381	429.01	251.856	0.587064	-0.768411	0.0306589	1	25	26339889	26341496	-	1020	PRRT2	102191098	GO:0005886;GO:0008021;GO:0016020;GO:0017075;GO:0031629;GO:0031982;GO:0035544;GO:0042734;GO:0043679;GO:0098793;GO:1905513;	-	-	veNOG11133	S	sp|Q7Z6L0|PRRT2_HUMAN Proline-rich transmembrane protein 2 OS=Homo sapiens GN=PRRT2 PE=1 SV=1	(RefSeq) proline rich transmembrane protein 2
ENSCHIG00000018345	204.942	168.811	235.052	1.3924	0.477573	0.0306601	1	17	7762895	7778097	+	4962	TCHP	102176253	-	K16811	-	veNOG02687	S	sp|Q9BT92|TCHP_HUMAN Trichoplein keratin filament-binding protein OS=Homo sapiens GN=TCHP PE=1 SV=1	(RefSeq) trichoplein keratin filament binding
ENSCHIG00000014167	599.91	694.321	521.233	0.750709	-0.413674	0.0306988	1	5	108420351	108428229	+	942	PDXP	102180199	GO:0000287;GO:0004721;GO:0005829;GO:0005886;GO:0005911;GO:0006470;GO:0007088;GO:0015629;GO:0030027;GO:0030496;GO:0030836;GO:0031072;GO:0031247;GO:0032154;GO:0032361;GO:0032465;GO:0032587;GO:0033883;GO:0042803;GO:0070938;GO:0071318;	K07758	[EC:3.1.3.74]	veNOG11500	P	sp|Q3ZBF9|PLPP_BOVIN Pyridoxal phosphate phosphatase OS=Bos taurus GN=PDXP PE=1 SV=1	(RefSeq) pyridoxal phosphatase
ENSCHIG00000026936	1970.6	2240.89	1745.36	0.778869	-0.360547	0.0307043	1	15	52650452	52662965	-	5954	C2CD2L	102184543	GO:0005548;GO:0008526;GO:0016021;GO:0032541;GO:0035091;GO:0035774;GO:0035774;GO:0043559;GO:0098592;	-	-	veNOG12401	S	sp|O14523|C2C2L_HUMAN Phospholipid transfer protein C2CD2L OS=Homo sapiens GN=C2CD2L PE=1 SV=3	(RefSeq) C2CD2 like
ENSCHIG00000008594	973.094	835.706	1087.59	1.3014	0.380062	0.0307611	1	22	53350814	53416678	+	4405	FYCO1	102180978	GO:0005764;GO:0005770;GO:0005776;GO:0005794;GO:0043231;GO:0072383;GO:1901098;	K21954	-	veNOG01498	R	sp|Q9BQS8|FYCO1_HUMAN FYVE and coiled-coil domain-containing protein 1 OS=Homo sapiens GN=FYCO1 PE=1 SV=3	(RefSeq) FYVE and coiled-coil domain containing 1
ENSCHIG00000023391	1360.12	1557.08	1195.98	0.768092	-0.380648	0.0309285	1	2	105470907	105670688	+	3384	CSRNP3	102179892	GO:0001228;GO:0003700;GO:0005634;GO:0010923;GO:0043065;GO:0043565;GO:0045944;	K17494	-	veNOG08831	K	sp|Q8WYN3|CSRN3_HUMAN Cysteine/serine-rich nuclear protein 3 OS=Homo sapiens GN=CSRNP3 PE=2 SV=1	(RefSeq) cysteine and serine rich nuclear protein 3
ENSCHIG00000021032	180.732	240.474	130.946	0.544534	-0.876905	0.0311503	1	14	26852390	26899960	+	2194	TRHR	102187694	-	K04282	-	veNOG01076	T	sp|Q28596|TRFR_SHEEP Thyrotropin-releasing hormone receptor OS=Ovis aries GN=TRHR PE=2 SV=1	(RefSeq) thyrotropin releasing hormone receptor
ENSCHIG00000019852	147.393	117.886	171.982	1.45888	0.544862	0.0311926	1	23	22392986	22406077	+	2466	MSH5	102178867	-	K08741	-	veNOG02797	L	sp|O43196|MSH5_HUMAN MutS protein homolog 5 OS=Homo sapiens GN=MSH5 PE=1 SV=1	(RefSeq) mutS homolog 5
ENSCHIG00000024054	377.68	438.436	327.05	0.745946	-0.422858	0.0314331	1	14	432189	457980	+	519	MRPL13	102177734	-	K02871	-	veNOG11390	J	sp|Q3SYS1|RM13_BOVIN 39S ribosomal protein L13, mitochondrial OS=Bos taurus GN=MRPL13 PE=1 SV=1	(RefSeq) mitochondrial ribosomal protein L13
ENSCHIG00000021196	145.047	175.44	119.72	0.682395	-0.551321	0.0315301	1	5	56307245	56308212	-	624	SPRYD4	102187841	GO:0005634;	-	-	veNOG15441	O	sp|Q8WW59|SPRY4_HUMAN SPRY domain-containing protein 4 OS=Homo sapiens GN=SPRYD4 PE=1 SV=2	(RefSeq) SPRY domain containing 4
ENSCHIG00000010086	2603.13	2256.62	2891.9	1.28152	0.357855	0.0315719	1	21	21392595	21499394	-	5110	IQGAP1	102172668	GO:0001726;GO:0001817;GO:0005516;GO:0005547;GO:0005634;GO:0005737;GO:0005737;GO:0005874;GO:0005886;GO:0005911;GO:0007173;GO:0007346;GO:0008543;GO:0016328;GO:0016477;GO:0017048;GO:0019901;GO:0019903;GO:0019904;GO:0030496;GO:0031234;GO:0031252;GO:0031267;GO:0032947;GO:0035305;GO:0036120;GO:0036464;GO:0043005;GO:0043539;GO:0044344;GO:0044548;GO:0045860;GO:0048008;GO:0048365;GO:0071277;GO:0071364;GO:…	K16848	-	veNOG01766	T	sp|P46940|IQGA1_HUMAN Ras GTPase-activating-like protein IQGAP1 OS=Homo sapiens GN=IQGAP1 PE=1 SV=1	(RefSeq) IQ motif containing GTPase activating protein 1
ENSCHIG00000012454	252.776	299.079	214.189	0.716163	-0.48164	0.0316538	1	18	8727558	8888056	-	1825	CDYL2	102178384	GO:0005634;GO:0035064;	K00653	[EC:2.3.1.48]	veNOG12123	IB	sp|Q8N8U2|CDYL2_HUMAN Chromodomain Y-like protein 2 OS=Homo sapiens GN=CDYL2 PE=1 SV=2	(RefSeq) chromodomain Y-like 2
ENSCHIG00000025403	24.535	39.6491	11.9399	0.30114	-1.73149	0.0316717	1	7	46767358	46785237	+	3032	NMUR2	100860847	GO:0001607;GO:0002023;GO:0005229;GO:0005525;GO:0006816;GO:0007200;GO:0007204;GO:0007218;GO:0007218;GO:0007417;GO:0007625;GO:0008188;GO:0016021;GO:0042924;GO:0043006;GO:0048016;GO:0048265;GO:0050482;	K05053	-	veNOG03092	T	sp|Q58CW4|NMUR2_BOVIN Neuromedin-U receptor 2 OS=Bos taurus GN=NMUR2 PE=2 SV=1	(RefSeq) neuromedin U receptor 2
ENSCHIG00000019969	7.5043	2.76953	11.4499	4.13425	2.04762	0.0316867	1	LWLT01000092.1	15704	18147	-	985	-	-	-	-	-	-	-	-	-
ENSCHIG00000022780	4023.44	4699.65	3459.94	0.736213	-0.441805	0.0317472	1	14	40222915	40238711	-	4138	PKIA	102176903	GO:0004862;GO:0034236;GO:2000480;	K15985	-	veNOG24708;carNOG16888	T	sp|Q3SX13|IPKA_BOVIN cAMP-dependent protein kinase inhibitor alpha OS=Bos taurus GN=PKIA PE=1 SV=3	(RefSeq) cAMP-dependent protein kinase inhibitor alpha
ENSCHIG00000013993	1857.22	1601.67	2070.18	1.29251	0.370175	0.0319263	1	1	86086750	86095825	-	2319	TTC14	102169706	-	-	-	veNOG04303	R	sp|Q96N46|TTC14_HUMAN Tetratricopeptide repeat protein 14 OS=Homo sapiens GN=TTC14 PE=1 SV=1	(RefSeq) tetratricopeptide repeat domain 14
ENSCHIG00000004359	4.32303	0.17191	7.7823	45.2695	5.50047	0.0319541	1	19	14117235	14117975	+	300	-	-	-	-	-	-	-	-	-
ENSCHIG00000000244	2856.01	3245.72	2531.26	0.779875	-0.358685	0.0320554	1	LWLT01000027.1	20331822	20382761	-	2180	SLC9A6	102170209	GO:0005768;GO:0005769;GO:0005770;GO:0005789;GO:0005886;GO:0005886;GO:0030425;GO:0031410;GO:0031547;GO:0031901;GO:0043231;GO:0043679;GO:0044308;GO:0045202;GO:0048675;GO:0048812;GO:0050808;GO:0051386;GO:0055037;GO:0055038;GO:0060996;GO:0097484;GO:1902600;	K12041	-	veNOG10041	P	sp|Q92581|SL9A6_HUMAN Sodium/hydrogen exchanger 6 OS=Homo sapiens GN=SLC9A6 PE=1 SV=2	(RefSeq) solute carrier family 9 member A6
ENSCHIG00000022205	64.8419	47.1555	79.5806	1.68762	0.754989	0.0320781	1	29	45820820	45828521	+	3689	CDHR5	102185250	GO:0008013;GO:0016324;GO:0031526;GO:0031528;GO:0032532;GO:0044214;GO:0050839;GO:0090675;	K16505	-	veNOG16070	S	sp|Q9HBB8|CDHR5_HUMAN Cadherin-related family member 5 OS=Homo sapiens GN=CDHR5 PE=1 SV=3	(RefSeq) cadherin related family member 5
ENSCHIG00000016975	651.361	555.158	731.531	1.3177	0.398022	0.0320806	1	1	56375629	56502222	+	7976	PHLDB2	102178395	GO:0000226;GO:0005829;GO:0005886;GO:0005925;GO:0010470;GO:0010717;GO:0031252;GO:0045111;GO:0045180;GO:0045184;GO:0051497;GO:0051895;GO:0070507;GO:1903690;GO:1904261;	-	-	veNOG02630	Z	sp|Q86SQ0|PHLB2_HUMAN Pleckstrin homology-like domain family B member 2 OS=Homo sapiens GN=PHLDB2 PE=1 SV=2	(RefSeq) pleckstrin homology like domain family B member 2
ENSCHIG00000000303	147.776	178.235	122.394	0.686699	-0.542251	0.0321468	1	LWLT01000042.1	385963	389843	-	2797	SDF2L1	102186895	GO:0034663;	-	-	veNOG01671	R	sp|Q3T083|SDF2L_BOVIN Stromal cell-derived factor 2-like protein 1 OS=Bos taurus GN=SDF2L1 PE=2 SV=1	(RefSeq) stromal cell derived factor 2 like 1
ENSCHIG00000014242	204.803	158.993	242.977	1.52822	0.611853	0.0322386	1	3	98010576	98048443	-	2178	FMO5	102191095	GO:0005783;GO:0005829;	K00485	[EC:1.14.13.8]	veNOG09110	Q	sp|Q04799|FMO5_RABIT Dimethylaniline monooxygenase [N-oxide-forming] 5 OS=Oryctolagus cuniculus GN=FMO5 PE=1 SV=2	(RefSeq) flavin containing monooxygenase 5
ENSCHIG00000014816	476.92	551.104	415.099	0.753213	-0.40887	0.0323054	1	2	16876896	16883847	-	858	C2orf72	102178955	-	-	-	veNOG16054	S	sp|Q9CYS6|CB072_MOUSE Uncharacterized protein C2orf72 homolog OS=Mus musculus PE=1 SV=2	(RefSeq) chromosome 2 C2orf72 homolog
ENSCHIG00000012518	72.5023	53.8952	88.0082	1.63295	0.707483	0.0323801	1	14	80699883	80701328	+	279	GPIHBP1	102186610	-	K20001	-	veNOG24584	W	sp|Q8IV16|HDBP1_HUMAN Glycosylphosphatidylinositol-anchored high density lipoprotein-binding protein 1 OS=Homo sapiens GN=GPIHBP1 PE=1 SV=2	(RefSeq) glycosylphosphatidylinositol anchored high density lipoprotein binding protein 1
ENSCHIG00000010053	275.757	322.729	236.614	0.733167	-0.447786	0.0323889	1	25	35511499	35516561	-	778	ORAI2	102175642	GO:0016020;	K16057	-	veNOG03635	A	sp|Q96SN7|ORAI2_HUMAN Protein orai-2 OS=Homo sapiens GN=ORAI2 PE=1 SV=1	(RefSeq) ORAI calcium release-activated calcium modulator 2
ENSCHIG00000016011	317.884	265.825	361.266	1.35904	0.442586	0.0324299	1	29	27670883	27689419	-	7692	ROBO4	102182670	GO:0001525;	K06784	-	veNOG12299	T	sp|Q8WZ75|ROBO4_HUMAN Roundabout homolog 4 OS=Homo sapiens GN=ROBO4 PE=1 SV=1	(RefSeq) roundabout guidance receptor 4
ENSCHIG00000025636	51.9816	67.7496	38.8415	0.57331	-0.802614	0.0326284	1	21	67890038	67915016	+	1937	ASPG	102184849	-	K13278	-	veNOG10535	E	sp|Q86U10|LPP60_HUMAN 60 kDa lysophospholipase OS=Homo sapiens GN=ASPG PE=2 SV=3	(RefSeq) asparaginase
ENSCHIG00000023549	1629.51	1958.01	1355.75	0.692413	-0.530296	0.032666	1	25	6140800	6541984	+	5010	RBFOX1	102170574	GO:0000381;GO:0005634;GO:0005737;GO:0050885;GO:2001014;	K14946	-	veNOG04102	R	sp|Q95KI0|RFOX1_MACFA RNA binding protein fox-1 homolog 1 OS=Macaca fascicularis GN=RBFOX1 PE=2 SV=1	(RefSeq) RNA binding protein, fox-1 homolog 1
ENSCHIG00000025595	9116.77	10613.8	7869.26	0.741418	-0.431641	0.0326878	1	23	15148493	15153514	-	3228	TUBB2A	108633269	GO:0005874;	K07375	-	veNOG04241;COG5023	Z	sp|P85108|TBB2A_RAT Tubulin beta-2A chain OS=Rattus norvegicus GN=Tubb2a PE=1 SV=1	(RefSeq) tubulin beta 2A class IIa
ENSCHIG00000015901	1734.13	1503.13	1926.63	1.28175	0.358114	0.0326994	1	6	7325576	7500251	-	12621	NDST3	102171771	GO:0015012;GO:0015014;GO:0015016;GO:0042328;	K02578	-	veNOG03654	O	sp|O95803|NDST3_HUMAN Bifunctional heparan sulfate N-deacetylase/N-sulfotransferase 3 OS=Homo sapiens GN=NDST3 PE=2 SV=1	(RefSeq) N-deacetylase and N-sulfotransferase 3
ENSCHIG00000027183	4123.45	4681.41	3658.47	0.781489	-0.355702	0.0327123	1	2	101344372	101695348	+	3990	SLC4A10	102184669	GO:0005886;GO:0006885;GO:0009416;GO:0009791;GO:0015301;GO:0016323;GO:0021860;GO:0030641;GO:0035264;GO:0035641;GO:0043025;GO:0048854;GO:0097440;GO:0097441;GO:0097442;GO:1902600;	K13861	-	veNOG04338	P	sp|Q32LP4|S4A10_BOVIN Sodium-driven chloride bicarbonate exchanger OS=Bos taurus GN=SLC4A10 PE=2 SV=1	(RefSeq) solute carrier family 4 member 10
ENSCHIG00000020752	219.691	179.974	252.788	1.40458	0.490136	0.0327276	1	19	24046767	24077021	-	2537	TRPV3	102179236	GO:0005216;GO:0005261;GO:0009266;GO:0016020;GO:0042636;GO:0043235;	K04972	-	veNOG05909	P	sp|Q8K424|TRPV3_MOUSE Transient receptor potential cation channel subfamily V member 3 OS=Mus musculus GN=Trpv3 PE=1 SV=2	(RefSeq) transient receptor potential cation channel subfamily V member 3
ENSCHIG00000026724	16.4357	9.09369	22.554	2.48018	1.31045	0.0327386	1	1	57791327	57817636	-	6240	-	-	-	-	-	-	-	-	-
ENSCHIG00000026830	2047.44	1777.79	2272.15	1.27807	0.353971	0.0327566	1	24	60053406	60267631	+	4595	CDH20	102182087	-	K06807	-	veNOG01385	S	sp|Q9HBT6|CAD20_HUMAN Cadherin-20 OS=Homo sapiens GN=CDH20 PE=2 SV=2	(RefSeq) cadherin 20
ENSCHIG00000026210	505.322	429.626	568.403	1.32302	0.403833	0.0328255	1	19	55840453	55844335	+	759	NAT9	102174595	-	-	-	veNOG01889	G	sp|Q9BTE0|NAT9_HUMAN N-acetyltransferase 9 OS=Homo sapiens GN=NAT9 PE=1 SV=1	(RefSeq) N-acetyltransferase 9 (putative)
ENSCHIG00000023286	1236.53	1405.19	1095.98	0.779953	-0.35854	0.0328983	1	9	83356671	83366397	+	5308	MRPL18	102183069	-	K02881	-	veNOG12390	J	sp|Q3ZBR7|RM18_BOVIN 39S ribosomal protein L18, mitochondrial OS=Bos taurus GN=MRPL18 PE=2 SV=1	(RefSeq) mitochondrial ribosomal protein L18
ENSCHIG00000025558	19037.7	21453	17025	0.793595	-0.333525	0.032976	1	25	35287729	35311626	-	1586	YWHAG	102182657	GO:0005080;GO:0005159;GO:0006605;GO:0019904;GO:0042802;GO:0043209;GO:0045664;GO:0048167;	K16198	-	COG5040;roNOG11857;veNOG03689	OT	sp|P61983|1433G_RAT 14-3-3 protein gamma OS=Rattus norvegicus GN=Ywhag PE=1 SV=2	(RefSeq) tyrosine 3-monooxygenase/tryptophan 5-monooxygenase activation protein gamma
ENSCHIG00000024204	5442.43	6144.7	4857.2	0.79047	-0.339218	0.0330632	1	7	64826710	64847475	+	4755	VDAC1	102173290	GO:0001662;GO:0005739;GO:0005741;GO:0005757;GO:0005886;GO:0006820;GO:0006915;GO:0007268;GO:0007270;GO:0007612;GO:0008308;GO:0016020;GO:0019901;GO:0030855;GO:0042645;GO:0042802;GO:0043209;GO:0044325;GO:1903146;GO:2000378;	K05862	-	veNOG13686	P	sp|Q9TT15|VDAC1_RABIT Voltage-dependent anion-selective channel protein 1 OS=Oryctolagus cuniculus GN=VDAC1 PE=2 SV=3	(RefSeq) voltage dependent anion channel 1
ENSCHIG00000014468	11091.5	9664.47	12280.7	1.27071	0.34563	0.0332366	1	20	13531499	13615952	-	8880	ERBIN	102168578	GO:0005102;GO:0005634;GO:0005737;GO:0005886;GO:0006605;GO:0016323;GO:0016323;GO:0016607;GO:0030054;GO:0030056;GO:0032088;GO:0032495;GO:0032496;GO:0070433;GO:0071356;GO:0071638;	K12796	-	veNOG06333	R	sp|Q96RT1|ERBIN_HUMAN Erbin OS=Homo sapiens GN=ERBIN PE=1 SV=2	(RefSeq) erbb2 interacting protein
ENSCHIG00000014540	2675.12	3037.76	2372.93	0.781144	-0.356339	0.0333091	1	26	28574355	28589034	+	1185	ACTR1A	102169727	GO:0005737;GO:0005813;GO:0015630;GO:0043209;GO:0099738;	K16575	-	veNOG07174;COG5277	Z	sp|P85515|ACTZ_RAT Alpha-centractin OS=Rattus norvegicus GN=Actr1a PE=1 SV=1	(RefSeq) ARP1 actin-related protein 1 homolog A, centractin alpha
ENSCHIG00000011818	161.988	131.05	187.77	1.43282	0.518858	0.0335257	1	14	27153250	27333225	+	13136	PKHD1L1	102186704	GO:0005929;	-	-	veNOG09497	S	sp|Q86WI1|PKHL1_HUMAN Fibrocystin-L OS=Homo sapiens GN=PKHD1L1 PE=2 SV=2	(RefSeq) polycystic kidney and hepatic disease 1 (autosomal recessive)-like 1
ENSCHIG00000017687	10744.4	12130.1	9589.69	0.790571	-0.339034	0.0336341	1	13	78947099	79075710	-	7075	ATP9A	102175139	GO:0005769;GO:0005802;GO:0048471;GO:0055037;	K01530	[EC:7.6.2.1]	veNOG04890	P	sp|O75110|ATP9A_HUMAN Probable phospholipid-transporting ATPase IIA OS=Homo sapiens GN=ATP9A PE=1 SV=3	(RefSeq) ATPase phospholipid transporting 9A (putative)
ENSCHIG00000013796	2012.16	1722.63	2253.44	1.30814	0.387517	0.0337135	1	11	103251715	103271780	-	3999	SNAPC4	102171253	GO:0003677;GO:0019185;GO:0042795;GO:0042796;	K09453	-	veNOG09033	K	sp|Q5SXM2|SNPC4_HUMAN snRNA-activating protein complex subunit 4 OS=Homo sapiens GN=SNAPC4 PE=1 SV=1	(RefSeq) small nuclear RNA activating complex polypeptide 4
ENSCHIG00000023198	759.629	651.855	849.44	1.30311	0.381961	0.0338085	1	8	69147795	69192956	+	3045	BMP1	102179476	GO:0004222;GO:0006508;GO:0008233;GO:0042802;GO:0061036;	K05502	[EC:3.4.24.19]	veNOG05050;opiNOG14546	O	sp|P98063|BMP1_MOUSE Bone morphogenetic protein 1 OS=Mus musculus GN=Bmp1 PE=1 SV=2	(RefSeq) bone morphogenetic protein 1
ENSCHIG00000016191	2413.8	2730.46	2149.92	0.787383	-0.344862	0.0338435	1	28	19209996	19245496	+	2656	PPA1	100861078	GO:0016462;	K01507	[EC:3.6.1.1]	veNOG03719	C	sp|P37980|IPYR_BOVIN Inorganic pyrophosphatase OS=Bos taurus GN=PPA1 PE=1 SV=2	(RefSeq) pyrophosphatase (inorganic) 1
ENSCHIG00000014818	92.1847	71.5743	109.36	1.52792	0.611573	0.0338999	1	18	57076073	57082092	+	807	BCL2L12	102172293	GO:0002039;GO:0005634;GO:0045944;GO:1902166;GO:1990001;GO:2000773;	-	-	veNOG09643	S	sp|Q9HB09|B2L12_HUMAN Bcl-2-like protein 12 OS=Homo sapiens GN=BCL2L12 PE=1 SV=1	(RefSeq) BCL2 like 12
ENSCHIG00000010848	95.0428	73.5864	112.923	1.53456	0.617829	0.033923	1	17	25646432	25649041	-	1201	-	-	-	-	-	-	-	-	-
ENSCHIG00000008483	146.383	176.14	121.585	0.690277	-0.534753	0.0340196	1	25	11496053	11510046	+	854	SHISA9	-	GO:0008328;GO:0014069;GO:0030165;GO:0032281;GO:0032591;GO:0045202;GO:0045211;GO:0048172;GO:2000311;	-	-	-	-	-	-
ENSCHIG00000012184	2062.42	1792.48	2287.37	1.27609	0.351736	0.034051	1	10	79848484	79852408	+	921	PABPN1	102172629	GO:0000165;GO:0005634;GO:0016973;GO:0042405;GO:0070063;GO:0071222;GO:1904247;GO:1990904;	K14396	-	NOG51515;veNOG33752;veNOG10329	AR	sp|Q86U42|PABP2_HUMAN Polyadenylate-binding protein 2 OS=Homo sapiens GN=PABPN1 PE=1 SV=3	(RefSeq) poly(A) binding protein nuclear 1
ENSCHIG00000013832	729.198	1039.19	470.869	0.453111	-1.14206	0.0341997	1	19	51422846	51428494	+	1299	NPTX1	102184943	GO:0060385;GO:0098962;GO:0098978;	-	-	veNOG11067	R	sp|Q62443|NPTX1_MOUSE Neuronal pentraxin-1 OS=Mus musculus GN=Nptx1 PE=1 SV=1	(RefSeq) neuronal pentraxin 1
ENSCHIG00000018892	7640.7	8716.57	6744.15	0.773716	-0.370124	0.0342502	1	4	547411	1168100	+	10278	PTPRN2	102171032	GO:0043235;	K07817	[EC:3.1.3.48]	veNOG03091	T	sp|O02695|PTPR2_MACNE Receptor-type tyrosine-protein phosphatase N2 OS=Macaca nemestrina GN=PTPRN2 PE=2 SV=1	(RefSeq) protein tyrosine phosphatase, receptor type N2
ENSCHIG00000008171	164.396	202.091	132.983	0.658037	-0.60376	0.034357	1	20	1841553	1863296	-	1602	INSYN2B	102184281	-	-	-	veNOG01972	S	sp|A6NMK8|F196B_HUMAN Protein FAM196B OS=Homo sapiens GN=FAM196B PE=2 SV=1	(RefSeq) family with sequence similarity 196 member B
ENSCHIG00000020705	820.473	937.96	722.566	0.770359	-0.376397	0.0344166	1	18	64790224	64793020	-	918	TSEN34	102174830	GO:0005634;	K15323	[EC:4.6.1.16]	veNOG10198	J	sp|Q9BSV6|SEN34_HUMAN tRNA-splicing endonuclease subunit Sen34 OS=Homo sapiens GN=TSEN34 PE=1 SV=1	(RefSeq) tRNA splicing endonuclease subunit 34
ENSCHIG00000021973	1139.66	986.108	1267.62	1.28547	0.3623	0.0345348	1	21	7989060	8005231	-	5437	ARRDC4	102182634	GO:0005768;GO:0005886;GO:0005886;GO:0015031;GO:0016567;GO:0051443;GO:0140112;GO:1903561;GO:1990756;	-	-	veNOG04005	R	sp|Q8NCT1|ARRD4_HUMAN Arrestin domain-containing protein 4 OS=Homo sapiens GN=ARRDC4 PE=1 SV=3	(RefSeq) arrestin domain containing 4
ENSCHIG00000002051	414.588	488.995	352.582	0.721034	-0.471861	0.0346425	1	19	38981743	38984515	+	384	CISD3	102174334	-	-	-	veNOG21704	S	sp|P0C7P0|CISD3_HUMAN CDGSH iron-sulfur domain-containing protein 3, mitochondrial OS=Homo sapiens GN=CISD3 PE=1 SV=1	(RefSeq) CDGSH iron sulfur domain 3
ENSCHIG00000026701	64.5867	43.2797	82.3426	1.90257	0.927948	0.0346464	1	19	14456913	14470810	+	3274	SLFN11	102172655	GO:0000049;GO:0005634;GO:0005654;GO:0005829;GO:0006974;GO:0008156;GO:0010942;GO:0016235;GO:0016887;GO:0043111;GO:0051607;GO:0090734;GO:2000134;	-	-	veNOG10456	R	sp|Q68D06|SLN13_HUMAN Schlafen family member 13 OS=Homo sapiens GN=SLFN13 PE=2 SV=1	(RefSeq) schlafen family member 11
ENSCHIG00000022880	909.088	1042.48	797.929	0.765416	-0.385685	0.0348484	1	5	42098970	42381066	+	5502	PTPRR	102190299	GO:0001701;GO:0005829;GO:0005886;GO:0010633;GO:0030054;GO:0038128;GO:0070373;	K04458	[EC:3.1.3.48]	veNOG02586	T	sp|Q15256|PTPRR_HUMAN Receptor-type tyrosine-protein phosphatase R OS=Homo sapiens GN=PTPRR PE=1 SV=2	(RefSeq) protein tyrosine phosphatase, receptor type R
ENSCHIG00000022815	1601.42	1825.57	1414.64	0.774899	-0.367919	0.0348534	1	10	14624620	14684917	-	6309	TMEM63C	102169109	GO:0005227;GO:0006812;	K21989	-	veNOG01301	S	sp|Q9P1W3|CSC1_HUMAN Calcium permeable stress-gated cation channel 1 OS=Homo sapiens GN=TMEM63C PE=2 SV=1	(RefSeq) transmembrane protein 63C
ENSCHIG00000015571	232.007	298.307	176.756	0.592529	-0.755041	0.0348544	1	4	83723860	84277059	-	3721	SEMA3A	102182192	GO:0001764;GO:0002027;GO:0007411;GO:0007413;GO:0008045;GO:0010633;GO:0010977;GO:0021612;GO:0021637;GO:0021675;GO:0021772;GO:0021785;GO:0021828;GO:0030215;GO:0030517;GO:0036486;GO:0038191;GO:0045499;GO:0048813;GO:0048841;GO:0048843;GO:0048846;GO:0050919;GO:0060385;GO:0060666;GO:0061549;GO:0061551;GO:0071526;GO:0097490;GO:0097491;GO:0150020;GO:1901166;GO:1902285;GO:1902287;GO:1903045;GO:1903375;GO:…	K06840	-	veNOG01531	T	sp|Q63548|SEM3A_RAT Semaphorin-3A OS=Rattus norvegicus GN=Sema3a PE=2 SV=1	(RefSeq) semaphorin 3A
ENSCHIG00000018265	166.633	199.233	139.466	0.700014	-0.514545	0.0348884	1	26	38872785	38960962	+	1308	HTR7	102181834	-	K04163	-	veNOG03610	T	sp|P34969|5HT7R_HUMAN 5-hydroxytryptamine receptor 7 OS=Homo sapiens GN=HTR7 PE=1 SV=2	(RefSeq) 5-hydroxytryptamine receptor 7
ENSCHIG00000019980	1436.24	1632.01	1273.11	0.780086	-0.358294	0.0350214	1	13	78266511	78325841	+	891	BCAS4	102174318	-	K08366	-	veNOG13819	S	sp|Q8TDM0|BCAS4_HUMAN Breast carcinoma-amplified sequence 4 OS=Homo sapiens GN=BCAS4 PE=1 SV=1	(RefSeq) breast carcinoma amplified sequence 4
ENSCHIG00000017330	779.132	892.72	684.475	0.766729	-0.383211	0.035023	1	1	118732878	118770465	-	1176	GYG1	102184201	GO:0005978;GO:0008466;GO:0030145;GO:0042803;GO:0102751;	K00750	[EC:2.4.1.186]	veNOG00178	G	sp|P46976|GLYG_HUMAN Glycogenin-1 OS=Homo sapiens GN=GYG1 PE=1 SV=4	(RefSeq) glycogenin 1
ENSCHIG00000015360	99.2478	50.5868	139.799	2.76354	1.46652	0.035057	1	1	57785983	57836122	-	3019	-	-	-	-	-	-	-	-	-
ENSCHIG00000022945	94.8106	60.9781	123.004	2.01719	1.01235	0.0352163	1	5	109163931	109208219	-	1866	FAM227A	102183773	-	-	-	veNOG08026	S	sp|F5H4B4|F227A_HUMAN Protein FAM227A OS=Homo sapiens GN=FAM227A PE=1 SV=1	(RefSeq) family with sequence similarity 227 member A
ENSCHIG00000011089	2514.86	2191.21	2784.57	1.27079	0.345727	0.0352723	1	16	951259	954201	+	2943	ZBED6	108633245	-	-	-	veNOG13735	L	sp|P86452|ZBED6_HUMAN Zinc finger BED domain-containing protein 6 OS=Homo sapiens GN=ZBED6 PE=3 SV=1	(RefSeq) zinc finger BED-type containing 6
ENSCHIG00000005172	1240.93	1436.53	1077.92	0.750364	-0.414338	0.0353649	1	8	100674050	100674454	+	405	-	-	-	-	-	-	-	-	-
ENSCHIG00000007610	7790.04	8822.07	6930.02	0.785532	-0.348257	0.0353719	1	4	13539370	13570010	+	2955	TCAF1	102184403	GO:0005886;GO:0030336;GO:0044325;GO:0090314;GO:1901529;	-	-	NOG12978;veNOG00772	S	sp|A5PJN5|TCAF1_BOVIN TRPM8 channel-associated factor 1 OS=Bos taurus GN=TCAF1 PE=2 SV=1	(RefSeq) TRPM8 channel-associated factor 1
ENSCHIG00000025256	246.258	293.939	206.524	0.702609	-0.509206	0.0354322	1	7	58095216	58173451	-	2430	PCDHB15	-	-	-	-	-	-	-	-
ENSCHIG00000012660	372.656	314.338	421.253	1.34013	0.422371	0.0355766	1	20	24255271	24324940	+	7194	LOC102185312	102185312	-	K08115	-	veNOG08225	T	sp|Q6UVK1|CSPG4_HUMAN Chondroitin sulfate proteoglycan 4 OS=Homo sapiens GN=CSPG4 PE=1 SV=2	(RefSeq) chondroitin sulfate proteoglycan 4
ENSCHIG00000012809	645.403	533.183	738.919	1.38586	0.470784	0.0356881	1	1	64058996	64086178	+	1888	PLA1A	102168941	GO:0002080;GO:0008970;	K13618	[EC:3.1.1.-]	veNOG05069	R	sp|Q5E9H0|PLA1A_BOVIN Phospholipase A1 member A OS=Bos taurus GN=PLA1A PE=2 SV=1	(RefSeq) phospholipase A1 member A
ENSCHIG00000012266	302.257	236.877	356.74	1.50601	0.590736	0.0357257	1	9	63692459	63757220	+	2718	ECT2L	102183693	-	-	-	veNOG09075	T	sp|Q008S8|ECT2L_HUMAN Epithelial cell-transforming sequence 2 oncogene-like OS=Homo sapiens GN=ECT2L PE=2 SV=2	(RefSeq) epithelial cell transforming 2 like
ENSCHIG00000013548	4338.1	4902.24	3867.98	0.789024	-0.341859	0.0358261	1	5	26620016	26637087	+	5623	SPRYD3	102180730	-	-	-	NOG15713;veNOG05383	R	sp|Q8NCJ5|SPRY3_HUMAN SPRY domain-containing protein 3 OS=Homo sapiens GN=SPRYD3 PE=1 SV=2	(RefSeq) SPRY domain containing 3
ENSCHIG00000011167	333.491	280.05	378.026	1.34985	0.432803	0.0358756	1	3	20040379	20053661	-	1991	MUTYH	102185332	GO:0000701;GO:0005634;GO:0032407;	K03575	[EC:3.2.2.31]	veNOG15640	L	sp|Q9UIF7|MUTYH_HUMAN Adenine DNA glycosylase OS=Homo sapiens GN=MUTYH PE=1 SV=1	(RefSeq) mutY DNA glycosylase
ENSCHIG00000015143	13.3034	20.6834	7.15341	0.345852	-1.53177	0.0360018	1	27	25329195	25339029	-	1897	FGF20	102171403	GO:0030154;GO:0043524;GO:0045664;GO:0060043;GO:0060113;GO:0090722;	K04358	-	veNOG03117	T	sp|Q9NP95|FGF20_HUMAN Fibroblast growth factor 20 OS=Homo sapiens GN=FGF20 PE=1 SV=1	(RefSeq) fibroblast growth factor 20
ENSCHIG00000013739	277.565	226.052	320.493	1.41778	0.503638	0.0360026	1	1	157204399	157222250	-	5733	SGO1	102184952	GO:0000775;GO:0000776;GO:0000779;GO:0000922;GO:0005654;GO:0005813;GO:0005829;GO:0007059;GO:0008608;GO:0010457;GO:0019900;GO:0045132;GO:0071962;	K11580	-	veNOG05261	S	sp|Q5FBB7|SGO1_HUMAN Shugoshin 1 OS=Homo sapiens GN=SGO1 PE=1 SV=1	(RefSeq) shugoshin 1
ENSCHIG00000005629	678.667	581.578	759.575	1.30606	0.38522	0.0360729	1	18	46679477	46687212	-	1746	LGI4	102169790	GO:0005615;GO:0008344;GO:0014009;GO:0014044;GO:0021782;GO:0022011;GO:0031641;GO:0042063;GO:0042551;GO:0042552;	-	-	veNOG09239	R	sp|Q8N135|LGI4_HUMAN Leucine-rich repeat LGI family member 4 OS=Homo sapiens GN=LGI4 PE=2 SV=1	(RefSeq) leucine rich repeat LGI family member 4
ENSCHIG00000026053	338.85	392.983	293.739	0.747459	-0.419933	0.0361581	1	5	30562306	30570159	+	2557	RND1	102181473	GO:0005102;GO:0005886;GO:0005912;GO:0007015;GO:0007162;GO:0015629;GO:0016322;GO:0043231;	K07531	-	veNOG08024	R	sp|Q2HJ68|RND1_BOVIN Rho-related GTP-binding protein Rho6 OS=Bos taurus GN=RND1 PE=2 SV=1	(RefSeq) Rho family GTPase 1
ENSCHIG00000013099	126.639	93.7621	154.037	1.64285	0.716201	0.036249	1	14	5871085	6278127	-	7689	CNGB3	102170891	GO:0005223;GO:0006812;GO:0030553;GO:1902495;	K04953	-	veNOG06416	P	sp|Q8MJD7|CNGB3_CANLF Cyclic nucleotide-gated cation channel beta-3 OS=Canis lupus familiaris GN=CNGB3 PE=1 SV=1	(RefSeq) cyclic nucleotide gated channel beta 3
ENSCHIG00000014065	791.456	902.03	699.311	0.775263	-0.367242	0.036462	1	25	1651572	1652888	-	1218	PGP	102169957	GO:0000287;GO:0004725;GO:0006114;GO:0006650;GO:0008967;GO:0016311;GO:0035335;GO:0043136;GO:0045721;GO:0098519;	K19269	-	veNOG09151	P	sp|Q2T9S4|PGP_BOVIN Glycerol-3-phosphate phosphatase OS=Bos taurus GN=PGP PE=2 SV=1	(RefSeq) phosphoglycolate phosphatase
ENSCHIG00000000649	1100.04	951.472	1223.84	1.28626	0.363179	0.0366519	1	17	18257228	18277618	-	2133	ZCCHC8	102168283	GO:0005634;GO:0005654;GO:0016604;GO:0031499;GO:0071013;	K13128	-	veNOG00217	S	sp|Q6NZY4|ZCHC8_HUMAN Zinc finger CCHC domain-containing protein 8 OS=Homo sapiens GN=ZCCHC8 PE=1 SV=2	(RefSeq) zinc finger CCHC-type containing 8
ENSCHIG00000016448	75.4849	56.676	91.159	1.60842	0.685647	0.0366543	1	LWLT01000021.1	54689857	54735945	+	3385	ACE2	102184608	GO:0001618;GO:0003051;GO:0003081;GO:0004175;GO:0004180;GO:0005576;GO:0005615;GO:0005737;GO:0005886;GO:0009986;GO:0015827;GO:0031526;GO:0032800;GO:0046813;GO:0051957;GO:0060452;GO:1903598;GO:1903779;	K09708	[EC:3.4.17.23]	veNOG06440	E	sp|Q58DD0|ACE2_BOVIN Angiotensin-converting enzyme 2 OS=Bos taurus GN=ACE2 PE=2 SV=1	(RefSeq) angiotensin I converting enzyme 2
ENSCHIG00000023008	8643.31	9703.03	7760.21	0.799772	-0.32234	0.0367141	1	26	32962826	32969430	-	765	PGAM1	102171124	GO:0004619;GO:0004619;GO:0005737;GO:0005829;GO:0006096;GO:0006110;GO:0019901;GO:0043209;GO:0043456;GO:0045730;	K01834	[EC:5.4.2.11]	veNOG13467	G	sp|Q3SZ62|PGAM1_BOVIN Phosphoglycerate mutase 1 OS=Bos taurus GN=PGAM1 PE=2 SV=3	(RefSeq) phosphoglycerate mutase 1
ENSCHIG00000021318	12.8199	19.7492	7.04558	0.356754	-1.487	0.0371285	1	22	14504455	14534344	+	1445	VIPR1	102179609	GO:0004999;GO:0007187;GO:0017046;GO:0043235;	K04589	-	veNOG08147	T	sp|Q28992|VIPR1_PIG Vasoactive intestinal polypeptide receptor 1 OS=Sus scrofa GN=VIPR1 PE=2 SV=1	(RefSeq) vasoactive intestinal peptide receptor 1
ENSCHIG00000016480	610.638	699.591	536.511	0.766892	-0.382905	0.0371862	1	5	114215876	114241724	+	1238	PRR5	102175933	GO:0001934;GO:0014068;GO:0031932;	K20411	-	spriNOG15769;veNOG05884;veNOG33743	TR	sp|P85299|PRR5_HUMAN Proline-rich protein 5 OS=Homo sapiens GN=PRR5 PE=1 SV=1	(RefSeq) proline rich 5
ENSCHIG00000026032	802.85	952.378	678.244	0.712158	-0.489731	0.0372273	1	19	16601122	16898128	+	2773	ASIC2	102176638	GO:0003026;GO:0005216;GO:0005261;GO:0005887;GO:0006812;GO:0006814;GO:0007602;GO:0007605;GO:0009612;GO:0010447;GO:0015280;GO:0016021;GO:0019229;GO:0022839;GO:0034220;GO:0034765;GO:0035418;GO:0042391;GO:0043005;GO:0043025;GO:0043066;GO:0043197;GO:0045202;GO:0050915;GO:0050974;GO:0051965;	K04828	-	opiNOG24786;veNOG06923	TP	sp|Q925H0|ASIC2_MOUSE Acid-sensing ion channel 2 OS=Mus musculus GN=Asic2 PE=1 SV=1	(RefSeq) acid sensing ion channel subunit 2
ENSCHIG00000019526	181.628	147.617	209.971	1.42241	0.508334	0.0372652	1	2	91338673	91351505	-	4769	RBM43	102185227	-	-	-	veNOG13928	B	sp|Q6ZSC3|RBM43_HUMAN RNA-binding protein 43 OS=Homo sapiens GN=RBM43 PE=1 SV=1	(RefSeq) RNA binding motif protein 43
ENSCHIG00000020879	3139.35	3544.59	2801.64	0.790398	-0.339348	0.0372828	1	LWLT01000062.1	196468	266141	+	3491	CLCN4	102176028	GO:0005254;GO:0005789;GO:0006821;GO:0015297;	K05012	-	veNOG12511	P	sp|P51793|CLCN4_HUMAN H(+)/Cl(-) exchange transporter 4 OS=Homo sapiens GN=CLCN4 PE=1 SV=2	(RefSeq) chloride voltage-gated channel 4
ENSCHIG00000008016	158.5	102.169	205.442	2.01081	1.00778	0.0372886	1	23	20905112	20908164	-	1119	LOC102172138	102172138	-	K06751	-	NOG43225;veNOG06179	SU	sp|P13749|1A04_PANTR Patr class I histocompatibility antigen, A-126 alpha chain OS=Pan troglodytes GN=Patr-A PE=2 SV=1	(RefSeq) BOLA class I histocompatibility antigen, alpha chain BL3-7
ENSCHIG00000000945	2717.33	3070.29	2423.2	0.789243	-0.341459	0.037365	1	11	98103673	98115866	-	2679	ST6GALNAC6	102169879	GO:0001574;GO:0001665;GO:0005737;GO:0008373;GO:0009312;	K03376	[EC:2.4.99.-]	veNOG00283	G	sp|Q08E15|SIA7F_BOVIN Alpha-N-acetylgalactosaminide alpha-2,6-sialyltransferase 6 OS=Bos taurus GN=ST6GALNAC6 PE=2 SV=1	(RefSeq) ST6 N-acetylgalactosaminide alpha-2,6-sialyltransferase 6
ENSCHIG00000026184	678.342	852.463	533.242	0.625531	-0.676846	0.037399	1	18	65529507	65554746	-	1190	LOC108638100	108638100	-	-	-	-	-	-	(RefSeq) collagen alpha-1(I) chain-like
ENSCHIG00000022348	585.427	464.58	686.133	1.47689	0.562562	0.0374086	1	23	33742308	33776575	-	4794	LOC102188365	102188365	-	K11265	[EC:4.6.1.1]	veNOG16727	R	sp|Q866F4|ADCYA_RABIT Adenylate cyclase type 10 OS=Oryctolagus cuniculus GN=ADCY10 PE=2 SV=1	(RefSeq) adenylate cyclase type 10
ENSCHIG00000017002	26.491	38.9121	16.1401	0.414783	-1.26957	0.0374875	1	3	21705686	21756288	+	1527	CYP4X1	102174897	-	K07428	[EC:1.14.14.1]	veNOG06442	Q	sp|Q8N118|CP4X1_HUMAN Cytochrome P450 4X1 OS=Homo sapiens GN=CYP4X1 PE=2 SV=1	(RefSeq) cytochrome P450 4X1
ENSCHIG00000023796	3264.26	3689.46	2909.92	0.788711	-0.342431	0.0375203	1	15	28176103	28256646	+	3668	MAP6	102171533	GO:0005874;GO:0008017;GO:0032418;GO:0048471;GO:0048813;	K10432	-	veNOG05688	Z	sp|Q7TSJ2|MAP6_MOUSE Microtubule-associated protein 6 OS=Mus musculus GN=Map6 PE=1 SV=2	(RefSeq) microtubule associated protein 6
ENSCHIG00000026568	1793.16	2030.15	1595.67	0.785985	-0.347427	0.0377154	1	13	53232139	53234543	-	597	DNAJC5	102178373	-	K09525	-	veNOG12634;opiNOG29290;COG0484	O	sp|Q29455|DNJC5_BOVIN DnaJ homolog subfamily C member 5 OS=Bos taurus GN=DNAJC5 PE=1 SV=1	(RefSeq) DnaJ heat shock protein family (Hsp40) member C5
ENSCHIG00000021644	812.724	925.764	718.524	0.776142	-0.365608	0.0378169	1	25	26040530	26048015	-	5188	CORO1A	102185330	GO:0001772;GO:0001772;GO:0001845;GO:0001891;GO:0003779;GO:0003785;GO:0005737;GO:0005769;GO:0005884;GO:0005886;GO:0005886;GO:0005911;GO:0006816;GO:0006909;GO:0007015;GO:0008022;GO:0008064;GO:0008092;GO:0008360;GO:0015629;GO:0016477;GO:0030027;GO:0030036;GO:0030335;GO:0030424;GO:0030595;GO:0030833;GO:0030864;GO:0031252;GO:0031339;GO:0031589;GO:0032036;GO:0032796;GO:0032956;GO:0032991;GO:0034097;GO:…	K13882	-	veNOG11683	Z	sp|Q92176|COR1A_BOVIN Coronin-1A OS=Bos taurus GN=CORO1A PE=1 SV=3	(RefSeq) coronin 1A
ENSCHIG00000015842	1025.09	1168.85	905.286	0.774508	-0.368648	0.0380921	1	15	35957432	35958751	-	684	MRPL17	102176709	GO:0005739;GO:0005762;GO:0019904;	K02879	-	veNOG08346	J	sp|Q3T0L3|RM17_BOVIN 39S ribosomal protein L17, mitochondrial OS=Bos taurus GN=MRPL17 PE=1 SV=1	(RefSeq) mitochondrial ribosomal protein L17
ENSCHIG00000017100	1677.26	1898.73	1492.7	0.786156	-0.347112	0.0383071	1	25	3572850	3574005	-	627	CDIP1	102185329	GO:0005634;GO:0006915;GO:0033209;GO:0042771;GO:0098560;GO:0098574;	-	-	veNOG07117;veNOG19552	T	sp|Q58D45|CDIP1_BOVIN Cell death-inducing p53-target protein 1 OS=Bos taurus GN=CDIP1 PE=2 SV=1	(RefSeq) cell death inducing p53 target 1
ENSCHIG00000018103	625.909	714.853	551.788	0.77189	-0.373533	0.0383716	1	18	56528879	56539531	+	1008	DHDH	102188075	-	K00078	-	veNOG09681	C	sp|Q148L6|DHDH_BOVIN Trans-1,2-dihydrobenzene-1,2-diol dehydrogenase OS=Bos taurus GN=DHDH PE=2 SV=1	(RefSeq) dihydrodiol dehydrogenase
ENSCHIG00000011714	109.153	132.605	89.61	0.675766	-0.565405	0.0384059	1	25	168740	169405	+	429	HBQ1	102186172	-	K13827	-	veNOG22052	C	sp|P06890|HBAT_PONPY Hemoglobin subunit theta-1 OS=Pongo pygmaeus GN=HBQ1 PE=3 SV=2	(RefSeq) hemoglobin subunit theta-1
ENSCHIG00000018615	113.057	137.512	92.6783	0.673967	-0.56925	0.0384599	1	28	3928961	3930322	-	1362	GPRIN2	102174810	-	-	-	veNOG11114	R	sp|O60269|GRIN2_HUMAN G protein-regulated inducer of neurite outgrowth 2 OS=Homo sapiens GN=GPRIN2 PE=1 SV=2	(RefSeq) G protein regulated inducer of neurite outgrowth 2
ENSCHIG00000008689	91.0541	111.687	73.86	0.661313	-0.596595	0.0385026	1	25	26509841	26512966	-	510	DCTPP1	102171294	GO:0000287;GO:0005634;GO:0005739;GO:0005829;GO:0006253;GO:0009143;GO:0016462;GO:0032556;GO:0042262;GO:0042802;GO:0047429;GO:0047840;GO:0051289;	K16904	[EC:3.6.1.12]	veNOG05780	F	sp|Q32KY6|DCTP1_BOVIN dCTP pyrophosphatase 1 OS=Bos taurus GN=DCTPP1 PE=2 SV=1	(RefSeq) dCTP pyrophosphatase 1
ENSCHIG00000012324	1482.76	1701.92	1300.12	0.763916	-0.388513	0.0386518	1	14	78647959	78928575	-	3154	TRAPPC9	106502836	GO:0005737;GO:0021987;GO:0030008;GO:0030182;GO:0051092;	K20306	-	veNOG07009	U	sp|Q32PH0|TPPC9_BOVIN Trafficking protein particle complex subunit 9 OS=Bos taurus GN=TRAPPC9 PE=1 SV=1	(RefSeq) trafficking protein particle complex 9
ENSCHIG00000009745	1114.12	1266.33	987.284	0.779643	-0.359114	0.0387934	1	5	3856597	3856890	+	294	ATXN7L3B	102177131	GO:0005737;GO:0010468;	-	-	veNOG23488;carNOG16506	S	sp|Q96GX2|A7L3B_HUMAN Ataxin-7-like protein 3B OS=Homo sapiens GN=ATXN7L3B PE=1 SV=2	(RefSeq) ataxin 7 like 3B
ENSCHIG00000013760	3007.72	3485.22	2609.79	0.748817	-0.417315	0.0387952	1	4	107210570	107363318	-	1575	DYNC1I1	102183933	-	K10415	-	veNOG12107	Z	sp|Q29RQ3|DC1I1_BOVIN Cytoplasmic dynein 1 intermediate chain 1 OS=Bos taurus GN=DYNC1I1 PE=1 SV=1	(RefSeq) dynein cytoplasmic 1 intermediate chain 1
ENSCHIG00000023341	28.7029	18.3046	37.3681	2.04146	1.0296	0.0388161	1	2	29002672	29008683	+	1623	PRKAG3	100861301	GO:0004679;GO:0005978;GO:0006096;GO:0014873;GO:0019901;	K07200	-	veNOG14299	C	sp|Q2LL38|AAKG3_BOVIN 5&apos;-AMP-activated protein kinase subunit gamma-3 OS=Bos taurus GN=PRKAG3 PE=2 SV=2	(RefSeq) protein kinase AMP-activated non-catalytic subunit gamma 3
ENSCHIG00000010491	52.8028	67.7972	40.3075	0.59453	-0.750178	0.038903	1	13	52920705	52938300	+	3765	GINS1	102176341	GO:0005634;GO:0005737;	K10732	-	veNOG03037	L	sp|A4IFH4|PSF1_BOVIN DNA replication complex GINS protein PSF1 OS=Bos taurus GN=GINS1 PE=2 SV=1	(RefSeq) GINS complex subunit 1
ENSCHIG00000015030	120.396	96.9373	139.944	1.44366	0.529727	0.0389156	1	3	80732229	80761522	+	5809	LOC102169641	102169641	-	K01176	[EC:3.2.1.1]	veNOG10580;opiNOG06392	G	sp|P19961|AMY2B_HUMAN Alpha-amylase 2B OS=Homo sapiens GN=AMY2B PE=1 SV=1	(RefSeq) alpha-amylase 2B
ENSCHIG00000015626	607.256	521.365	678.832	1.30203	0.380762	0.038933	1	5	102794379	102820542	-	7158	NCAPD2	102176308	GO:0000228;GO:0000793;GO:0000796;GO:0005654;GO:0005737;GO:0005829;GO:0007076;GO:0042393;	K06677	-	veNOG09408	DB	sp|Q15021|CND1_HUMAN Condensin complex subunit 1 OS=Homo sapiens GN=NCAPD2 PE=1 SV=3	(RefSeq) non-SMC condensin I complex subunit D2
ENSCHIG00000019587	2790.18	2431.86	3088.78	1.27013	0.344979	0.038937	1	12	54897606	55105184	-	6999	FLT1	100860837	GO:0002548;GO:0005021;GO:0005886;GO:0005887;GO:0010863;GO:0014068;GO:0015629;GO:0016477;GO:0018108;GO:0019838;GO:0030335;GO:0030949;GO:0035924;GO:0036323;GO:0036326;GO:0036327;GO:0036332;GO:0043235;GO:0043406;GO:0043410;GO:0043552;GO:0045766;GO:0046777;GO:0048010;GO:1905563;	K05096	[EC:2.7.10.1]	veNOG03817	T	sp|P17948|VGFR1_HUMAN Vascular endothelial growth factor receptor 1 OS=Homo sapiens GN=FLT1 PE=1 SV=2	(RefSeq) fms related tyrosine kinase 1
ENSCHIG00000019252	2775.55	3149.12	2464.25	0.78252	-0.353801	0.0389698	1	5	30507454	30509594	+	546	ARF3	102180285	GO:0005794;	K07938	-	KOG0070;veNOG06819	U	sp|P61207|ARF3_TAKRU ADP-ribosylation factor 3 OS=Takifugu rubripes GN=arf3 PE=3 SV=2	(RefSeq) ADP ribosylation factor 3
ENSCHIG00000013864	7396.54	8337.07	6612.76	0.793176	-0.334287	0.0390172	1	6	90987842	91079155	-	3835	G3BP2	102183777	GO:0005829;	-	-	veNOG05094;prNOG06068	T	sp|Q5R9L3|G3BP2_PONAB Ras GTPase-activating protein-binding protein 2 OS=Pongo abelii GN=G3BP2 PE=2 SV=1	(RefSeq) G3BP stress granule assembly factor 2
ENSCHIG00000016452	2286.27	2652.96	1980.69	0.746594	-0.421604	0.0390474	1	1	135028351	135086931	+	1165	RAB6B	102170824	GO:0005794;GO:0031489;	K07894	-	NOG01320;veNOG07736	RU	sp|P61294|RAB6B_MOUSE Ras-related protein Rab-6B OS=Mus musculus GN=Rab6b PE=1 SV=1	(RefSeq) RAB6B, member RAS oncogene family
ENSCHIG00000000155	962.382	829.808	1072.86	1.2929	0.370612	0.0391042	1	LWLT01000184.1	41772	49303	-	3883	MAMDC4	102185095	-	-	-	veNOG04114	S	sp|Q6UXC1|AEGP_HUMAN Apical endosomal glycoprotein OS=Homo sapiens GN=MAMDC4 PE=2 SV=2	(RefSeq) MAM domain containing 4
ENSCHIG00000012589	6806.84	7666.09	6090.79	0.79451	-0.331862	0.039106	1	11	87476835	87506393	+	738	YWHAQ	102186877	-	K16197	-	veNOG06407;COG5040	OT	sp|Q5RFJ2|1433T_PONAB 14-3-3 protein theta OS=Pongo abelii GN=YWHAQ PE=2 SV=2	(RefSeq) tyrosine 3-monooxygenase/tryptophan 5-monooxygenase activation protein theta
ENSCHIG00000013701	698.148	601.144	778.984	1.29583	0.373882	0.0392017	1	16	50006570	50011561	-	1932	KLHL17	102170719	-	K10454	-	veNOG08166;NOG26012	ST	sp|Q8K430|KLH17_RAT Kelch-like protein 17 OS=Rattus norvegicus GN=Klhl17 PE=1 SV=1	(RefSeq) kelch like family member 17
ENSCHIG00000018225	3861.26	4364.47	3441.93	0.788625	-0.342588	0.039283	1	11	28018221	28226579	+	5045	PRKCE	102169016	GO:0002281;GO:0003785;GO:0004674;GO:0004674;GO:0004697;GO:0004699;GO:0005634;GO:0005737;GO:0005737;GO:0005739;GO:0005783;GO:0005794;GO:0005829;GO:0005829;GO:0005886;GO:0006468;GO:0006468;GO:0008047;GO:0010634;GO:0010763;GO:0010811;GO:0016020;GO:0018105;GO:0019216;GO:0019899;GO:0030546;GO:0030838;GO:0031397;GO:0031663;GO:0032024;GO:0032230;GO:0032467;GO:0035276;GO:0035641;GO:0035669;GO:0043123;GO:…	K18050	[EC:2.7.11.13]	veNOG04342	T	sp|Q02156|KPCE_HUMAN Protein kinase C epsilon type OS=Homo sapiens GN=PRKCE PE=1 SV=1	(RefSeq) protein kinase C epsilon
ENSCHIG00000011070	1129.11	974.685	1257.8	1.29047	0.3679	0.0393391	1	23	29001646	29085653	+	1410	CYP39A1	102183469	GO:0006699;GO:0006707;GO:0008387;GO:0008396;	K07439	[EC:1.14.14.26]	veNOG13250	Q	sp|Q9NYL5|CP39A_HUMAN 24-hydroxycholesterol 7-alpha-hydroxylase OS=Homo sapiens GN=CYP39A1 PE=2 SV=2	(RefSeq) 24-hydroxycholesterol 7-alpha-hydroxylase
ENSCHIG00000023014	2985.63	2617.79	3292.16	1.25761	0.330683	0.0393452	1	4	16471612	16535945	+	3069	DENND2A	102179350	GO:0015629;GO:0017112;GO:0042147;	K20161	-	veNOG06248	T	sp|Q9ULE3|DEN2A_HUMAN DENN domain-containing protein 2A OS=Homo sapiens GN=DENND2A PE=2 SV=4	(RefSeq) DENN domain containing 2A
ENSCHIG00000009078	105.099	82.2554	124.135	1.50915	0.593732	0.0393718	1	10	91057429	91081986	-	3712	BHMT	102175297	GO:0005829;GO:0006577;GO:0008270;GO:0047150;GO:0070062;GO:0071267;	K00544	[EC:2.1.1.5]	veNOG05549	E	sp|Q5I597|BHMT1_BOVIN Betaine--homocysteine S-methyltransferase 1 OS=Bos taurus GN=BHMT PE=2 SV=1	(RefSeq) betaine--homocysteine S-methyltransferase 1
ENSCHIG00000023613	754.049	859.846	665.886	0.774425	-0.368803	0.0394018	1	19	40509128	40516971	-	888	KRT222	102190546	-	-	-	veNOG13455	S	sp|Q2KI75|KT222_BOVIN Keratin-like protein KRT222 OS=Bos taurus GN=KRT222 PE=2 SV=1	(RefSeq) keratin 222
ENSCHIG00000014195	682.586	792.266	591.185	0.746195	-0.422375	0.0394149	1	25	27072304	27074270	-	492	VKORC1	102171296	-	K05357	[EC:1.17.4.4]	veNOG19294	R	sp|Q6B4J2|VKOR1_BOVIN Vitamin K epoxide reductase complex subunit 1 OS=Bos taurus GN=VKORC1 PE=2 SV=1	(RefSeq) vitamin K epoxide reductase complex subunit 1
ENSCHIG00000018080	273.561	319.253	235.484	0.73761	-0.43907	0.039532	1	18	56152810	56158193	+	1396	GRWD1	102183357	GO:0003682;GO:0003688;GO:0005634;GO:0005730;GO:0005829;GO:0006260;GO:0006334;GO:0006337;GO:0032991;GO:0042393;	K14848	-	veNOG00237	R	sp|Q1JQD2|GRWD1_BOVIN Glutamate-rich WD repeat-containing protein 1 OS=Bos taurus GN=GRWD1 PE=2 SV=1	(RefSeq) glutamate rich WD repeat containing 1
ENSCHIG00000016005	233.106	193.003	266.526	1.38094	0.465652	0.039559	1	7	66332473	66352951	+	4362	ATP8B3	102169281	GO:0001669;GO:0004012;GO:0007339;GO:0016021;GO:0045332;	K01530	[EC:7.6.2.1]	veNOG14177	P	sp|O60423|AT8B3_HUMAN Phospholipid-transporting ATPase IK OS=Homo sapiens GN=ATP8B3 PE=2 SV=4	(RefSeq) ATPase phospholipid transporting 8B3
ENSCHIG00000023822	1934	1640.11	2178.9	1.32851	0.409812	0.039674	1	2	13889948	13943039	-	4245	COL16A1	-	GO:0005178;GO:0007155;GO:0033622;GO:0033627;GO:0051894;GO:0071230;	-	-	-	-	-	-
ENSCHIG00000022381	444.394	509.727	389.95	0.765018	-0.386434	0.0397369	1	11	103765638	103772608	-	1524	SLC2A6	102175135	-	K08144	-	veNOG05762	G	sp|Q9UGQ3|GTR6_HUMAN Solute carrier family 2, facilitated glucose transporter member 6 OS=Homo sapiens GN=SLC2A6 PE=1 SV=2	(RefSeq) solute carrier family 2 member 6
ENSCHIG00000022018	167.05	135.529	193.319	1.42641	0.512384	0.0397378	1	14	45509506	45526532	+	486	C8orf89	106502845	-	-	-	veNOG30655	R	sp|P0DMQ9|CH089_HUMAN Putative uncharacterized protein C8orf89 OS=Homo sapiens GN=C8orf89 PE=2 SV=1	(RefSeq) chromosome 14 C8orf89 homolog
ENSCHIG00000007739	2139.21	1870.11	2363.47	1.26381	0.33778	0.0397538	1	21	20353890	20371229	-	4281	KIF7	102185507	GO:0003777;GO:0005929;	K18806	-	veNOG02207	Z	sp|Q2M1P5|KIF7_HUMAN Kinesin-like protein KIF7 OS=Homo sapiens GN=KIF7 PE=1 SV=2	(RefSeq) kinesin family member 7
ENSCHIG00000006852	3745.15	4229.82	3341.26	0.78993	-0.340203	0.0398936	1	20	55838091	55838777	-	687	BASP1	102175442	GO:0003714;GO:0005634;GO:0005737;GO:0005886;GO:0008180;GO:0016607;GO:0019904;GO:0030054;GO:0044212;GO:0045892;GO:0072112;	K17272	-	opiNOG71812;veNOG24344	KU	sp|P80724|BASP1_BOVIN Brain acid soluble protein 1 OS=Bos taurus GN=BASP1 PE=1 SV=3	(RefSeq) brain abundant membrane attached signal protein 1
ENSCHIG00000019431	559.052	636.756	494.299	0.776277	-0.365357	0.0398989	1	16	31293685	31324534	+	1371	LOC108636726	108636726	-	K01939	[EC:6.3.4.4]	veNOG04987	F	sp|A4Z6H1|PURA2_PIG Adenylosuccinate synthetase isozyme 2 OS=Sus scrofa GN=ADSS PE=2 SV=1	(RefSeq) adenylosuccinate synthetase isozyme 2
ENSCHIG00000022272	71.1538	44.4299	93.4237	2.10272	1.07226	0.0399278	1	11	123914	181439	-	2754	FBLN7	102170326	-	K17342	-	veNOG12082	T	sp|Q53RD9|FBLN7_HUMAN Fibulin-7 OS=Homo sapiens GN=FBLN7 PE=2 SV=1	(RefSeq) fibulin 7
ENSCHIG00000015650	1180.43	1026.59	1308.62	1.27472	0.350185	0.0400783	1	14	11708157	11756952	+	7256	TMEM67	102188875	GO:0005789;GO:0005813;GO:0010826;GO:0030433;GO:0030659;GO:0031005;GO:0035869;GO:0051082;GO:0060170;GO:0060271;	K19348	-	veNOG09355	S	sp|Q5HYA8|MKS3_HUMAN Meckelin OS=Homo sapiens GN=TMEM67 PE=1 SV=2	(RefSeq) transmembrane protein 67
ENSCHIG00000020735	210.618	173.455	241.588	1.3928	0.477989	0.0401219	1	10	80580656	80594974	-	3352	ADCY4	102185469	GO:0005080;GO:0005737;GO:0007188;GO:0030425;	K08044	[EC:4.6.1.1]	veNOG02019	C	sp|Q8NFM4|ADCY4_HUMAN Adenylate cyclase type 4 OS=Homo sapiens GN=ADCY4 PE=1 SV=1	(RefSeq) adenylate cyclase 4
ENSCHIG00000020428	889.9	1015.46	785.265	0.77331	-0.370882	0.0402749	1	27	12295802	12321347	-	1374	BAG4	102179734	-	K09558	-	veNOG16597	T	sp|O95429|BAG4_HUMAN BAG family molecular chaperone regulator 4 OS=Homo sapiens GN=BAG4 PE=1 SV=1	(RefSeq) BCL2 associated athanogene 4
ENSCHIG00000019912	78.5942	59.6938	94.3445	1.58047	0.660357	0.0403157	1	16	50311012	50318341	-	1010	SLC25A34	102173215	GO:0001835;	K15117	-	veNOG01523	C	sp|Q3SZK0|S2534_BOVIN Solute carrier family 25 member 34 OS=Bos taurus GN=SLC25A34 PE=2 SV=1	(RefSeq) solute carrier family 25 member 34
ENSCHIG00000020906	1515.05	1850.19	1235.77	0.667919	-0.582256	0.0403379	1	13	66368605	66408199	+	3003	VSTM2L	102179682	GO:0005576;GO:0005737;GO:0043524;	-	-	veNOG05373	T	sp|Q96N03|VTM2L_HUMAN V-set and transmembrane domain-containing protein 2-like protein OS=Homo sapiens GN=VSTM2L PE=1 SV=1	(RefSeq) V-set and transmembrane domain containing 2 like
ENSCHIG00000018128	1302.18	1474.77	1158.34	0.78544	-0.348428	0.0403646	1	18	52905497	52911190	-	579	ZNF428	106503133	-	-	-	veNOG20848	R	sp|Q96B54|ZN428_HUMAN Zinc finger protein 428 OS=Homo sapiens GN=ZNF428 PE=1 SV=2	(RefSeq) zinc finger protein 428
ENSCHIG00000011692	3652.29	3194.84	4033.5	1.2625	0.336288	0.0405748	1	12	3957278	3981589	+	1193	ARGLU1	102170245	GO:0005654;GO:0005739;	K13173	-	veNOG11235;NOG51592	SK	sp|Q9NWB6|ARGL1_HUMAN Arginine and glutamate-rich protein 1 OS=Homo sapiens GN=ARGLU1 PE=1 SV=1	(RefSeq) arginine and glutamate rich 1
ENSCHIG00000022037	1093.89	1242.04	970.425	0.781315	-0.356024	0.0406121	1	1	117789654	117794446	+	423	PFN2	102183109	-	K05759	-	veNOG14122	Z	sp|Q9JJV2|PROF2_MOUSE Profilin-2 OS=Mus musculus GN=Pfn2 PE=1 SV=3	(RefSeq) profilin 2
ENSCHIG00000011273	485.436	558.93	424.191	0.758934	-0.397953	0.0407724	1	4	43567238	43569216	-	183	-	-	-	-	-	-	-	-	-
ENSCHIG00000013456	196.22	237.679	161.671	0.680209	-0.55595	0.0408786	1	2	64663795	64664730	-	936	TMEM177	102183465	GO:0031305;	-	-	veNOG11784	S	sp|Q4KM93|TM177_RAT Transmembrane protein 177 OS=Rattus norvegicus GN=Tmem177 PE=2 SV=1	(RefSeq) transmembrane protein 177
ENSCHIG00000017230	1545.93	1342.45	1715.5	1.27789	0.353759	0.0408943	1	21	32896990	32908243	+	3123	MAN2C1	102190996	GO:0005654;	K01191	[EC:3.2.1.24]	veNOG10920	G	sp|Q9NTJ4|MA2C1_HUMAN Alpha-mannosidase 2C1 OS=Homo sapiens GN=MAN2C1 PE=1 SV=1	(RefSeq) mannosidase alpha class 2C member 1
ENSCHIG00000024222	3952.38	4437.29	3548.28	0.799651	-0.322558	0.0409171	1	17	53657166	53668691	+	1609	SCOC	102182993	GO:0005654;GO:0005768;GO:0005794;GO:0005802;GO:0016239;GO:0061635;	-	-	veNOG19928	S	sp|Q9UIL1|SCOC_HUMAN Short coiled-coil protein OS=Homo sapiens GN=SCOC PE=1 SV=2	-
ENSCHIG00000013515	13687.3	15377.4	12278.8	0.798496	-0.324642	0.0410517	1	25	26119969	26127546	-	4660	ALDOA	102187016	-	K01623	[EC:4.1.2.13]	veNOG06635	G	sp|P04075|ALDOA_HUMAN Fructose-bisphosphate aldolase A OS=Homo sapiens GN=ALDOA PE=1 SV=2	(RefSeq) aldolase, fructose-bisphosphate A
ENSCHIG00000010879	63.8253	47.5634	77.3769	1.62682	0.702051	0.041119	1	2	124246165	124246953	+	789	LOC108638390	108638390	-	K13188	-	veNOG12557	R	sp|Q3MHY8|RBM7_BOVIN RNA-binding protein 7 OS=Bos taurus GN=RBM7 PE=2 SV=1	(RefSeq) RNA-binding protein 7
ENSCHIG00000006087	3188.66	3592.39	2852.22	0.793962	-0.332858	0.0411542	1	LWLT01000065.1	164111	240550	-	5962	43714	102175009	-	K16939	-	veNOG03669	D	sp|Q3SZN0|SEPT6_BOVIN Septin-6 OS=Bos taurus GN=SEPT6 PE=2 SV=1	(RefSeq) septin 6
ENSCHIG00000013573	655.91	751.589	576.177	0.766612	-0.383431	0.0411575	1	17	19426977	19467316	-	1562	CCDC92	102177458	GO:0005654;GO:0005813;GO:0005814;GO:0043231;	K16452	-	veNOG02113	S	sp|Q53HC0|CCD92_HUMAN Coiled-coil domain-containing protein 92 OS=Homo sapiens GN=CCDC92 PE=1 SV=2	(RefSeq) coiled-coil domain containing 92
ENSCHIG00000022565	2882.15	3243.11	2581.34	0.795947	-0.329256	0.0412371	1	28	1905406	1940085	+	7772	OGDHL	102182852	-	K00164	[EC:1.2.4.2]	veNOG02025	G	sp|Q9ULD0|OGDHL_HUMAN 2-oxoglutarate dehydrogenase-like, mitochondrial OS=Homo sapiens GN=OGDHL PE=1 SV=3	(RefSeq) oxoglutarate dehydrogenase-like
ENSCHIG00000008493	2328.67	2630.19	2077.41	0.789832	-0.340382	0.0412781	1	4	27302711	27305046	-	360	ATP6V1F	102176937	-	K02151	-	veNOG21522;COG1436	C	sp|Q28029|VATF_BOVIN V-type proton ATPase subunit F OS=Bos taurus GN=ATP6V1F PE=3 SV=2	(RefSeq) ATPase H+ transporting V1 subunit F
ENSCHIG00000025608	469.494	588.645	370.202	0.628906	-0.669084	0.0413734	1	13	70877666	70997684	-	990	-	-	-	-	-	-	-	-	-
ENSCHIG00000024265	816.586	708.288	906.834	1.28032	0.356502	0.0414379	1	7	71567690	71601548	+	6371	FAM193B	102187585	GO:0005634;GO:0005654;GO:0005737;GO:0005737;	-	-	veNOG08784	S	sp|Q96PV7|F193B_HUMAN Protein FAM193B OS=Homo sapiens GN=FAM193B PE=1 SV=3	(RefSeq) family with sequence similarity 193 member B
ENSCHIG00000020214	1399.07	1220.27	1548.08	1.26863	0.343276	0.0414484	1	11	68247980	68272593	-	1377	TIA1	102189872	GO:0005634;GO:0005654;GO:0005737;GO:0005737;GO:0005829;GO:0010494;GO:0017091;GO:0017148;GO:0042036;GO:0048024;GO:0097165;GO:1903608;	K13201	-	veNOG00291	A	sp|P31483|TIA1_HUMAN Nucleolysin TIA-1 isoform p40 OS=Homo sapiens GN=TIA1 PE=1 SV=3	(RefSeq) TIA1 cytotoxic granule associated RNA binding protein
ENSCHIG00000007327	4872.73	5715.82	4170.15	0.729581	-0.45486	0.0415557	1	7	103776081	103786839	-	5875	RAB3A	102169575	GO:0001669;GO:0003016;GO:0003924;GO:0005768;GO:0007005;GO:0007274;GO:0007409;GO:0008021;GO:0009791;GO:0016079;GO:0016188;GO:0017157;GO:0030324;GO:0030742;GO:0031489;GO:0031630;GO:0043195;GO:0048172;GO:0048786;GO:0048790;GO:0050975;GO:0051602;GO:0061670;GO:1903307;	K07882	-	veNOG03342;NOG22106	RU	sp|P11023|RAB3A_BOVIN Ras-related protein Rab-3A OS=Bos taurus GN=RAB3A PE=1 SV=3	(RefSeq) RAB3A, member RAS oncogene family
ENSCHIG00000001410	1397.13	1116.98	1630.59	1.45982	0.545789	0.0415749	1	13	39628318	39630821	-	2504	-	-	-	-	-	-	-	-	-
ENSCHIG00000024337	2256.21	2588.12	1979.62	0.764887	-0.386682	0.0415877	1	23	22219866	22221015	-	357	ATP6V1G2	102187358	-	K02152	-	veNOG21203	C	sp|Q9TSV6|VATG2_PIG V-type proton ATPase subunit G 2 OS=Sus scrofa GN=ATP6V1G2 PE=3 SV=1	(RefSeq) ATPase H+ transporting V1 subunit G2
ENSCHIG00000010342	446.374	513.832	390.158	0.759311	-0.397238	0.0416185	1	18	63775893	63777286	-	621	NAT14	108638046	-	-	-	veNOG15739	R	sp|Q3MHZ1|NAT14_BOVIN N-acetyltransferase 14 OS=Bos taurus GN=NAT14 PE=2 SV=1	(RefSeq) N-acetyltransferase 14 (putative)
ENSCHIG00000019524	2009.77	1755.23	2221.89	1.26587	0.34013	0.04164	1	7	70871384	70897140	+	2644	CLK4	102168999	GO:0004674;GO:0004713;GO:0005634;GO:0018108;GO:0043484;GO:0046777;	K08823	[EC:2.7.12.1]	veNOG03265	T	sp|Q9HAZ1|CLK4_HUMAN Dual specificity protein kinase CLK4 OS=Homo sapiens GN=CLK4 PE=1 SV=1	(RefSeq) CDC like kinase 4
ENSCHIG00000022871	2906.1	3299.19	2578.53	0.781565	-0.355563	0.041745	1	17	68978	69617	-	348	MIF	108637839	GO:0001516;GO:0001934;GO:0002020;GO:0002906;GO:0004167;GO:0005102;GO:0005125;GO:0005125;GO:0005126;GO:0005576;GO:0005615;GO:0005654;GO:0005829;GO:0007166;GO:0007569;GO:0008283;GO:0009986;GO:0010629;GO:0010739;GO:0010760;GO:0019752;GO:0030330;GO:0030890;GO:0031666;GO:0032269;GO:0032760;GO:0033033;GO:0033138;GO:0042056;GO:0042127;GO:0042327;GO:0042802;GO:0043066;GO:0043066;GO:0043209;GO:0043406;GO:…	K07253	[EC:5.3.2.1]	veNOG21700	V	sp|Q1ZZU7|MIF_SHEEP Macrophage migration inhibitory factor OS=Ovis aries GN=MIF PE=3 SV=1	(RefSeq) macrophage migration inhibitory factor (glycosylation-inhibiting factor)
ENSCHIG00000017926	514.183	439.061	576.784	1.31368	0.393611	0.0418535	1	10	67304956	67326337	+	5489	BMF	100860972	GO:0010507;GO:0034644;GO:0043065;GO:0043276;	K17460	-	veNOG11296	S	sp|Q91ZE9|BMF_MOUSE Bcl-2-modifying factor OS=Mus musculus GN=Bmf PE=1 SV=1	(RefSeq) Bcl2 modifying factor
ENSCHIG00000022298	29.8235	19.584	38.3565	1.95856	0.969795	0.0418807	1	5	56468037	56472053	-	1626	SLC39A5	102169837	GO:0001654;GO:0016323;GO:0030509;GO:0034224;GO:0048026;	K14711	-	veNOG11519	P	sp|Q9D856|S39A5_MOUSE Zinc transporter ZIP5 OS=Mus musculus GN=Slc39a5 PE=1 SV=1	(RefSeq) solute carrier family 39 member 5
ENSCHIG00000024277	357.843	413.155	311.749	0.754557	-0.406298	0.0418895	1	22	50097596	50099194	+	333	TUSC2	102176473	-	-	-	veNOG22967	R	sp|Q9WVF8|TUSC2_MOUSE Tumor suppressor candidate 2 OS=Mus musculus GN=Tusc2 PE=1 SV=3	(RefSeq) tumor suppressor candidate 2
ENSCHIG00000018457	3340.86	2881.37	3723.76	1.29236	0.370007	0.0419396	1	9	2664276	2762337	+	3870	MYO6	102191524	GO:0001726;GO:0005634;GO:0005654;GO:0005737;GO:0005794;GO:0006897;GO:0016591;GO:0030330;GO:0031410;GO:0031941;GO:0031965;GO:0045334;GO:0045944;GO:0048471;GO:0051015;GO:0051046;	K10358	-	veNOG05323	Z	sp|Q29122|MYO6_PIG Unconventional myosin-VI OS=Sus scrofa GN=MYO6 PE=1 SV=1	(RefSeq) myosin VI
ENSCHIG00000001570	1376.31	1592.71	1195.98	0.750907	-0.413293	0.0419709	1	3	100441877	100442149	+	273	MLLT11	102178681	GO:0005654;GO:0005737;GO:0005829;GO:0043065;GO:0045893;GO:0051901;GO:0090200;GO:0097191;GO:0097193;	-	-	veNOG23158	T	sp|Q0VCT1|AF1Q_BOVIN Protein AF1q OS=Bos taurus GN=MLLT11 PE=3 SV=1	(RefSeq) myeloid/lymphoid or mixed-lineage leukemia; translocated to, 11
ENSCHIG00000015714	750.533	853.501	664.726	0.778822	-0.360634	0.0421255	1	22	16742720	16746688	-	537	ARPC4	106503410	GO:0005200;GO:0005885;GO:0019899;GO:0030674;GO:0034314;GO:0051015;	K05755	-	veNOG14293;NOG31531	ZS	sp|P59999|ARPC4_MOUSE Actin-related protein 2/3 complex subunit 4 OS=Mus musculus GN=Arpc4 PE=1 SV=3	(RefSeq) actin related protein 2/3 complex subunit 4
ENSCHIG00000016600	4644.44	4085.3	5110.39	1.25092	0.32299	0.0423388	1	5	81579088	82173015	+	8106	ITPR2	102170858	GO:0001666;GO:0005220;GO:0005634;GO:0005737;GO:0005783;GO:0005886;GO:0005938;GO:0006816;GO:0015278;GO:0016529;GO:0033017;GO:0035091;GO:0043235;GO:0071320;GO:0071361;GO:0097110;	K04959	-	veNOG05607	T	sp|Q8WN96|ITPR2_BOVIN Inositol 1,4,5-trisphosphate receptor type 2 OS=Bos taurus GN=ITPR2 PE=2 SV=1	(RefSeq) inositol 1,4,5-trisphosphate receptor type 2
ENSCHIG00000021406	800.725	950.381	676.013	0.711307	-0.491456	0.0424931	1	18	57814008	57825665	-	1776	SYT3	102176725	GO:0005768;GO:1903861;	K19903	-	veNOG07078	U	sp|Q9BQG1|SYT3_HUMAN Synaptotagmin-3 OS=Homo sapiens GN=SYT3 PE=2 SV=1	(RefSeq) synaptotagmin 3
ENSCHIG00000017348	502.34	606.524	415.52	0.685085	-0.545645	0.0425754	1	19	34470989	34475155	-	438	MED9	102171646	GO:0016592;	K15149	-	veNOG21644	K	sp|Q2KHX9|MED9_BOVIN Mediator of RNA polymerase II transcription subunit 9 OS=Bos taurus GN=MED9 PE=2 SV=1	(RefSeq) mediator complex subunit 9
ENSCHIG00000006969	305.885	235.997	364.125	1.54292	0.625663	0.0427696	1	25	27812338	27827471	+	2062	-	-	-	-	-	-	-	-	-
ENSCHIG00000025570	176.819	144.243	203.966	1.41405	0.499829	0.0428587	1	3	89023437	89039394	-	4976	FAM212B	102176483	-	-	-	veNOG00924	S	sp|A6QP24|INKA2_BOVIN PAK4-inhibitor INKA2 OS=Bos taurus GN=FAM212B PE=2 SV=1	(RefSeq) family with sequence similarity 212 member B
ENSCHIG00000026779	60.545	42.9958	75.1693	1.74829	0.805948	0.0428811	1	1	117025381	117067665	+	2295	ERICH6	102182262	-	-	-	veNOG07794	S	sp|Q7L0X2|ERIP6_HUMAN Glutamate-rich protein 6 OS=Homo sapiens GN=ERICH6 PE=2 SV=1	(RefSeq) glutamate rich 6
ENSCHIG00000017259	1701.44	1917.55	1521.35	0.793383	-0.33391	0.043	1	9	6909256	6952864	-	5587	ELOVL4	102172444	GO:0005783;GO:0019367;GO:0030176;GO:0042761;	K10249	[EC:2.3.1.199]	veNOG12195	I	sp|Q3S8M4|ELOV4_MACMU Elongation of very long chain fatty acids protein 4 OS=Macaca mulatta GN=ELOVL4 PE=3 SV=1	(RefSeq) ELOVL fatty acid elongase 4
ENSCHIG00000022922	763.681	872.114	673.319	0.772054	-0.373226	0.0432859	1	16	59933538	59975713	+	3174	QSOX1	102183992	GO:0003756;GO:0005615;GO:0005794;GO:0016242;GO:0016971;GO:0030173;GO:0043231;GO:0045171;GO:0070062;	K10758	[EC:1.8.3.2]	veNOG01345	O	sp|O00391|QSOX1_HUMAN Sulfhydryl oxidase 1 OS=Homo sapiens GN=QSOX1 PE=1 SV=3	(RefSeq) quiescin sulfhydryl oxidase 1
ENSCHIG00000000075	153.321	180.596	130.591	0.723111	-0.46771	0.0434166	1	24	35888043	35901142	+	1083	TYMS	102172111	GO:0000900;GO:0004799;GO:0005634;GO:0005737;GO:0005739;GO:0005743;GO:0005759;GO:0006231;GO:0017148;GO:0035999;GO:0046683;GO:1990825;	K00560	[EC:2.1.1.45]	veNOG02686	F	sp|Q2TA32|TYSY_BOVIN Thymidylate synthase OS=Bos taurus GN=TYMS PE=2 SV=1	(RefSeq) thymidylate synthetase
ENSCHIG00000018098	76.8374	95.1473	61.5791	0.647197	-0.627724	0.0434232	1	23	39607712	39638905	+	1745	TCP11	102173980	GO:0001669;GO:0036126;	-	-	veNOG03504	T	sp|Q8WWU5|TCP11_HUMAN T-complex protein 11 homolog OS=Homo sapiens GN=TCP11 PE=1 SV=1	(RefSeq) t-complex 11
ENSCHIG00000013998	322.096	273.401	362.675	1.32653	0.407657	0.0434352	1	11	105904418	105913119	-	1318	NOXA1	102173284	GO:0006801;GO:0006801;GO:0010310;GO:0016176;GO:0016176;GO:0017124;GO:0019899;GO:0043020;GO:0048365;GO:0060263;	K21432	-	veNOG02210	T	sp|Q8CJ00|NOXA1_MOUSE NADPH oxidase activator 1 OS=Mus musculus GN=Noxa1 PE=1 SV=1	(RefSeq) NADPH oxidase activator 1
ENSCHIG00000007812	112.805	76.9254	142.706	1.85512	0.891509	0.0434963	1	21	23503746	23521139	+	4205	SAXO2	-	-	-	-	-	-	-	-
ENSCHIG00000019105	116.428	140.488	96.3782	0.686026	-0.543664	0.0436406	1	LWLT01000162.1	29518	30474	-	957	TMEM121	106501804	-	-	-	veNOG12024	S	sp|Q80XA0|TM121_MOUSE Transmembrane protein 121 OS=Mus musculus GN=Tmem121 PE=2 SV=1	(RefSeq) transmembrane protein 121
ENSCHIG00000020776	1018.75	884.269	1130.82	1.27882	0.354819	0.0436723	1	16	79134052	79151969	+	3239	RNPEP	102170601	-	K01260	[EC:3.4.11.6]	veNOG04235	OIEV	sp|Q9H4A4|AMPB_HUMAN Aminopeptidase B OS=Homo sapiens GN=RNPEP PE=1 SV=2	(RefSeq) arginyl aminopeptidase
ENSCHIG00000016243	78.0007	57.2765	95.271	1.66335	0.734094	0.0436963	1	29	8556269	8598344	-	2253	CCDC81	102185437	GO:0005813;	-	-	veNOG01279	S	sp|Q6ZN84|CCD81_HUMAN Coiled-coil domain-containing protein 81 OS=Homo sapiens GN=CCDC81 PE=2 SV=2	(RefSeq) coiled-coil domain containing 81
ENSCHIG00000015745	2720.83	3057.17	2440.55	0.798304	-0.324991	0.0436997	1	LWLT01000027.1	11036160	11066922	+	1845	HPRT1	102183404	GO:0000287;GO:0004422;GO:0005737;GO:0005829;GO:0006164;GO:0006166;GO:0006178;GO:0042802;GO:0042803;GO:0043103;GO:0045964;GO:0046038;GO:0046040;GO:0046100;GO:0051289;GO:0052657;	K00760	[EC:2.4.2.8]	veNOG02712	F	sp|Q45FY6|HPRT_PIG Hypoxanthine-guanine phosphoribosyltransferase OS=Sus scrofa GN=HPRT1 PE=2 SV=3	(RefSeq) hypoxanthine phosphoribosyltransferase 1
ENSCHIG00000015583	5109.12	5819.7	4516.96	0.776149	-0.365594	0.0437002	1	21	57046696	57059438	+	1664	CHGA	102183186	GO:0002551;GO:0032762;GO:0033604;GO:0043303;GO:0045576;GO:0048471;GO:0050829;GO:0050830;	K19990	-	veNOG06270	R	sp|P05059|CMGA_BOVIN Chromogranin-A OS=Bos taurus GN=CHGA PE=1 SV=1	(RefSeq) chromogranin A
ENSCHIG00000025051	9674.05	12080.6	7668.63	0.634791	-0.655647	0.0437059	1	7	48785278	48851937	+	5757	CAMK2A	102185084	GO:0000082;GO:0002931;GO:0004674;GO:0004674;GO:0004683;GO:0004683;GO:0005516;GO:0005516;GO:0005739;GO:0005954;GO:0006468;GO:0006816;GO:0009931;GO:0009931;GO:0010666;GO:0014069;GO:0016301;GO:0018105;GO:0035254;GO:0038166;GO:0042802;GO:0042803;GO:0043197;GO:0046777;GO:0046928;GO:0048168;GO:0048813;GO:0051092;GO:0051928;GO:0060996;GO:1902108;GO:1990443;GO:2001222;	K04515	[EC:2.7.11.17]	veNOG04411	T	sp|P11275|KCC2A_RAT Calcium/calmodulin-dependent protein kinase type II subunit alpha OS=Rattus norvegicus GN=Camk2a PE=1 SV=1	(RefSeq) calcium/calmodulin dependent protein kinase II alpha
ENSCHIG00000000328	658.928	565.366	736.895	1.30339	0.382274	0.0437096	1	LWLT01000039.1	574868	602103	+	1294	CSF2RA	102175201	-	K05066	-	veNOG14977	T	sp|P15509|CSF2R_HUMAN Granulocyte-macrophage colony-stimulating factor receptor subunit alpha OS=Homo sapiens GN=CSF2RA PE=1 SV=1	(RefSeq) colony stimulating factor 2 receptor alpha subunit
ENSCHIG00000024917	2647.56	2986.43	2365.17	0.791973	-0.336477	0.0437169	1	4	6045254	6054415	+	1452	SMARCD3	102179351	GO:0000790;GO:0002052;GO:0003007;GO:0003139;GO:0003219;GO:0003407;GO:0005102;GO:0005634;GO:0005634;GO:0005654;GO:0006337;GO:0006338;GO:0006351;GO:0008134;GO:0016514;GO:0016514;GO:0035257;GO:0042692;GO:0043393;GO:0045893;GO:0045893;GO:0071564;GO:0071564;GO:0071565;	K11650	-	veNOG03640	B	sp|Q6STE5|SMRD3_HUMAN SWI/SNF-related matrix-associated actin-dependent regulator of chromatin subfamily D member 3 OS=Homo sapiens GN=SMARCD3 PE=1 SV=1	(RefSeq) SWI/SNF related, matrix associated, actin dependent regulator of chromatin, subfamily d, member 3
ENSCHIG00000020170	1349.78	1524.68	1204.03	0.789697	-0.34063	0.0437355	1	3	104806192	104814134	+	1062	FDPS	102186540	GO:0005654;GO:0005829;	K00787	-	veNOG04301;veNOG33828	H	sp|Q8WMY2|FPPS_BOVIN Farnesyl pyrophosphate synthase OS=Bos taurus GN=FDPS PE=1 SV=1	(RefSeq) farnesyl diphosphate synthase
ENSCHIG00000010070	702.393	802.309	619.129	0.771684	-0.373919	0.0439927	1	LWLT01000027.1	37246102	37246464	-	363	BEX4	102169652	GO:0000922;GO:0005634;GO:0005737;GO:0005874;GO:0007059;GO:0030334;GO:0042127;GO:0042826;GO:0043014;GO:1904428;	-	-	veNOG22984	S	sp|Q9NWD9|BEX4_HUMAN Protein BEX4 OS=Homo sapiens GN=BEX4 PE=1 SV=1	(RefSeq) brain expressed X-linked 4
ENSCHIG00000024018	45.6905	32.775	56.4535	1.72246	0.784468	0.0440591	1	10	62296388	62296605	+	171	-	-	-	-	-	-	-	-	-
ENSCHIG00000013831	10110	8884.28	11131.4	1.25294	0.325312	0.0440945	1	24	22440756	22673329	-	8752	DTNA	102177114	GO:0032991;	-	-	veNOG06087	Z	sp|Q9Y4J8|DTNA_HUMAN Dystrobrevin alpha OS=Homo sapiens GN=DTNA PE=1 SV=2	(RefSeq) dystrobrevin alpha
ENSCHIG00000023746	1008.93	1356.66	719.158	0.530096	-0.915673	0.0440999	1	21	3438915	3531087	+	1389	GABRA5	102168580	GO:0001662;GO:0005654;GO:0005829;GO:0005886;GO:0007605;GO:0008306;GO:0030425;GO:0043523;GO:0043524;GO:0044297;GO:0048666;GO:0060119;GO:0060384;GO:0090102;	K05175	-	veNOG03383	T	sp|Q08E50|GBRA5_BOVIN Gamma-aminobutyric acid receptor subunit alpha-5 OS=Bos taurus GN=GABRA5 PE=2 SV=1	(RefSeq) gamma-aminobutyric acid type A receptor alpha5 subunit
ENSCHIG00000004606	796.219	903.433	706.875	0.782432	-0.353962	0.0442237	1	19	38150278	38156717	-	786	PNPO	102171545	GO:0004733;GO:0005654;GO:0005829;GO:0010181;GO:0030170;GO:0042803;GO:0042823;	K00275	[EC:1.4.3.5]	veNOG10380	H	sp|Q5E9K3|PNPO_BOVIN Pyridoxine-5&apos;-phosphate oxidase OS=Bos taurus GN=PNPO PE=2 SV=1	(RefSeq) pyridoxamine 5'-phosphate oxidase
ENSCHIG00000024147	2474.41	2841.53	2168.48	0.763138	-0.389984	0.0442951	1	29	42694024	42695479	+	210	COX8A	102188021	-	K02273	-	veNOG25198	C	sp|P14622|COX8A_BOVIN Cytochrome c oxidase subunit 8A, mitochondrial OS=Bos taurus GN=COX8A PE=1 SV=1	(RefSeq) cytochrome c oxidase subunit 8A, mitochondrial
ENSCHIG00000025573	171.97	140.86	197.895	1.40491	0.490473	0.0443226	1	2	55725967	55733447	-	618	NABP1	102190362	GO:0000724;GO:0000784;GO:0003697;GO:0003723;GO:0005634;GO:0005634;GO:0005654;GO:0005829;GO:0006281;GO:0006974;GO:0007093;GO:0010212;GO:0070876;	-	-	veNOG03884	R	sp|A5D7P8|SOSB2_BOVIN SOSS complex subunit B2 OS=Bos taurus GN=NABP1 PE=2 SV=1	(RefSeq) nucleic acid binding protein 1
ENSCHIG00000012671	2552.96	2243.76	2810.62	1.25264	0.324969	0.0443287	1	19	35640442	35663250	-	2815	LUC7L3	102179234	GO:0005654;GO:0016607;	-	-	veNOG07518	A	sp|Q3SX41|LC7L3_BOVIN Luc7-like protein 3 OS=Bos taurus GN=LUC7L3 PE=2 SV=1	(RefSeq) LUC7 like 3 pre-mRNA splicing factor
ENSCHIG00000022742	48.9286	35.591	60.0433	1.68704	0.754492	0.0444337	1	8	75852833	75853516	-	327	CCL27	102174569	GO:0031728;	K16598	-	veNOG25386	R	sp|Q9Z1X0|CCL27_MOUSE C-C motif chemokine 27 OS=Mus musculus GN=Ccl27 PE=2 SV=2	(RefSeq) C-C motif chemokine ligand 27
ENSCHIG00000015054	368.284	426.471	319.794	0.749862	-0.415303	0.0445103	1	11	95376522	95383215	+	480	ARPC5L	102186774	-	K05754	-	veNOG05390	Z	sp|Q5E963|ARP5L_BOVIN Actin-related protein 2/3 complex subunit 5-like protein OS=Bos taurus GN=ARPC5L PE=2 SV=1	(RefSeq) actin related protein 2/3 complex subunit 5 like
ENSCHIG00000013239	2644.25	3059.69	2298.05	0.751072	-0.412976	0.0445214	1	6	26608602	26763349	-	2292	RAP1GDS1	102184983	GO:0005739;GO:0005783;GO:0005829;GO:0032471;GO:0051561;	-	-	veNOG10989	T	sp|P52306|GDS1_HUMAN Rap1 GTPase-GDP dissociation stimulator 1 OS=Homo sapiens GN=RAP1GDS1 PE=1 SV=3	(RefSeq) Rap1 GTPase-GDP dissociation stimulator 1
ENSCHIG00000014659	704.707	829.53	600.688	0.724131	-0.465678	0.0445616	1	19	25139692	25224721	+	3109	PITPNM3	102182827	GO:0005509;GO:0030971;	-	-	veNOG03621	TI	sp|Q9BZ71|PITM3_HUMAN Membrane-associated phosphatidylinositol transfer protein 3 OS=Homo sapiens GN=PITPNM3 PE=1 SV=2	(RefSeq) PITPNM family member 3
ENSCHIG00000027048	7407.26	8344.9	6625.89	0.794004	-0.332781	0.0446343	1	15	7667068	7708933	+	3615	SYT13	102190623	GO:0005887;GO:0016192;GO:0030133;GO:0043231;	K19913	-	veNOG01918	TU	sp|Q7L8C5|SYT13_HUMAN Synaptotagmin-13 OS=Homo sapiens GN=SYT13 PE=1 SV=1	(RefSeq) synaptotagmin 13
ENSCHIG00000011567	207.092	243.34	176.885	0.726905	-0.460162	0.0447688	1	10	35592309	35603222	-	801	LGALS3	102186125	GO:0001772;GO:0002548;GO:0005634;GO:0005737;GO:0005743;GO:0019863;GO:0019903;GO:0030593;GO:0030855;GO:0042056;GO:0042129;GO:0043236;GO:0045806;GO:0048245;GO:0048246;GO:0050918;GO:0070232;GO:0071674;GO:0071677;GO:0090073;GO:0090280;GO:1902041;GO:1903078;GO:2001237;	K06831	-	veNOG15653	W	sp|P16110|LEG3_MOUSE Galectin-3 OS=Mus musculus GN=Lgals3 PE=1 SV=3	(RefSeq) galectin 3
ENSCHIG00000011369	426.883	506.987	360.129	0.710331	-0.493437	0.0449471	1	20	46550870	46689477	+	3319	CDH9	102183548	-	K06801	-	veNOG03927	S	sp|Q9ULB4|CADH9_HUMAN Cadherin-9 OS=Homo sapiens GN=CDH9 PE=2 SV=2	(RefSeq) cadherin 9
ENSCHIG00000025053	6761.03	7628.03	6038.53	0.791623	-0.337114	0.0449709	1	24	12775646	12787153	+	5298	SYT4	102170652	GO:0005509;GO:0005544;GO:0005794;GO:0005886;GO:0005886;GO:0007269;GO:0007613;GO:0014049;GO:0014059;GO:0017158;GO:0030100;GO:0030424;GO:0030425;GO:0031045;GO:0031338;GO:0031982;GO:0033604;GO:0036477;GO:0043005;GO:0043025;GO:0043231;GO:0048174;GO:0048471;GO:0050709;GO:0097449;GO:1903861;GO:1905415;GO:1905433;GO:1990742;GO:2000301;	K19904	-	veNOG00193	TU	sp|Q9H2B2|SYT4_HUMAN Synaptotagmin-4 OS=Homo sapiens GN=SYT4 PE=1 SV=1	(RefSeq) synaptotagmin 4
ENSCHIG00000013873	1625.13	1412.77	1802.1	1.27558	0.351155	0.0450299	1	9	81733229	81822952	+	1785	SNX9	102168910	GO:0000281;GO:0005545;GO:0005737;GO:0005737;GO:0005802;GO:0005829;GO:0005886;GO:0005886;GO:0006886;GO:0006886;GO:0006897;GO:0006898;GO:0016197;GO:0030136;GO:0030659;GO:0031234;GO:0031410;GO:0031625;GO:0032461;GO:0035091;GO:0035091;GO:0036089;GO:0042802;GO:0042803;GO:0043547;GO:0045860;GO:0051044;GO:0060988;GO:0071933;GO:0097320;	K17923	-	veNOG03872	U	sp|Q91VH2|SNX9_MOUSE Sorting nexin-9 OS=Mus musculus GN=Snx9 PE=1 SV=1	(RefSeq) sorting nexin 9
ENSCHIG00000020391	961.188	832.649	1068.3	1.28302	0.359541	0.0450859	1	7	70824788	70847981	+	2877	ZNF354A	102169665	-	K09228	-	veNOG04774	K	sp|O60765|Z354A_HUMAN Zinc finger protein 354A OS=Homo sapiens GN=ZNF354A PE=1 SV=2	(RefSeq) zinc finger protein 354A
ENSCHIG00000017666	357.735	416.905	308.426	0.739799	-0.434795	0.0451411	1	3	104768296	104776947	+	2352	HCN3	102187822	GO:0005248;GO:0005249;GO:0005886;GO:0005887;GO:0035725;GO:0042391;GO:0071805;	K04956	-	veNOG01655;maNOG14184	P	sp|O88705|HCN3_MOUSE Potassium/sodium hyperpolarization-activated cyclic nucleotide-gated channel 3 OS=Mus musculus GN=Hcn3 PE=1 SV=1	(RefSeq) hyperpolarization activated cyclic nucleotide gated potassium channel 3
ENSCHIG00000015246	1122.74	1281.61	990.344	0.772737	-0.371951	0.0452845	1	18	392880	411592	-	1153	NRSN1	102170285	GO:0007399;GO:0030426;GO:0031410;GO:0043005;GO:0043025;	-	-	veNOG07874	S	sp|Q8IZ57|NRSN1_HUMAN Neurensin-1 OS=Homo sapiens GN=NRSN1 PE=1 SV=1	(RefSeq) neurensin 1
ENSCHIG00000014274	965.659	836.693	1073.13	1.28259	0.359055	0.0453943	1	14	365603	431827	-	2679	MTBP	102178187	GO:0000776;GO:0000785;GO:0007089;GO:0008285;GO:0034501;GO:0045839;	-	-	veNOG09890	D	sp|Q96DY7|MTBP_HUMAN Mdm2-binding protein OS=Homo sapiens GN=MTBP PE=1 SV=1	(RefSeq) MDM2 binding protein
ENSCHIG00000027211	362.442	426.583	308.991	0.724339	-0.465262	0.0454282	1	3	18946110	18946431	-	291	-	-	-	-	-	-	-	-	-
ENSCHIG00000021213	832.688	944.902	739.177	0.782279	-0.354245	0.0455094	1	7	92032107	92037053	-	426	NDUFA11	102181026	-	K03956	-	veNOG20191	C	sp|Q8HXG6|NDUAB_BOVIN NADH dehydrogenase [ubiquinone] 1 alpha subcomplex subunit 11 OS=Bos taurus GN=NDUFA11 PE=1 SV=3	(RefSeq) NADH:ubiquinone oxidoreductase subunit A11
ENSCHIG00000013967	570.181	649.263	504.28	0.776696	-0.364578	0.0455346	1	LWLT01000100.1	78577	82236	-	666	TIMM17B	102173542	-	K17795	-	opiNOG25863;veNOG06721	U	sp|Q2HJE9|TI17B_BOVIN Mitochondrial import inner membrane translocase subunit Tim17-B OS=Bos taurus GN=TIMM17B PE=2 SV=1	(RefSeq) translocase of inner mitochondrial membrane 17 homolog B (yeast)
ENSCHIG00000011245	2840.04	3703.42	2120.55	0.572591	-0.804424	0.0455394	1	18	10713157	11547248	+	9937	CDH13	102183172	GO:0001938;GO:0001954;GO:0002040;GO:0005615;GO:0005737;GO:0005886;GO:0005886;GO:0005901;GO:0007156;GO:0007162;GO:0007266;GO:0008285;GO:0009897;GO:0016339;GO:0016601;GO:0030032;GO:0030100;GO:0030169;GO:0030335;GO:0042058;GO:0042803;GO:0043005;GO:0043542;GO:0043616;GO:0045296;GO:0045944;GO:0048661;GO:0050850;GO:0050927;GO:0051668;GO:0055096;GO:0055100;GO:0071813;	K06808	-	veNOG10340	S	sp|Q3B7N0|CAD13_BOVIN Cadherin-13 OS=Bos taurus GN=CDH13 PE=2 SV=1	(RefSeq) cadherin 13
ENSCHIG00000024990	388.434	460.871	328.07	0.711847	-0.490361	0.04556	1	9	57174897	57178956	-	3162	CTGF	102191048	GO:0001502;GO:0001503;GO:0001525;GO:0001894;GO:0005178;GO:0005576;GO:0007160;GO:0007229;GO:0008022;GO:0008201;GO:0008543;GO:0010629;GO:0016477;GO:0030154;GO:0030324;GO:0031012;GO:0032330;GO:0035988;GO:0045597;GO:0046330;GO:0051496;GO:0061448;GO:0070374;GO:0072593;	K06827	-	veNOG10586	W	sp|O18739|CTGF_BOVIN Connective tissue growth factor OS=Bos taurus GN=CTGF PE=2 SV=2	(RefSeq) connective tissue growth factor
ENSCHIG00000010552	326.442	392.716	271.214	0.690612	-0.534053	0.0457286	1	19	49521497	49552229	+	2921	RAB40B	102174696	GO:0005635;GO:0048471;GO:1990967;	K07928	-	veNOG02560	TU	sp|Q12829|RB40B_HUMAN Ras-related protein Rab-40B OS=Homo sapiens GN=RAB40B PE=2 SV=1	(RefSeq) RAB40B, member RAS oncogene family
ENSCHIG00000007462	303.595	350.416	264.577	0.755037	-0.40538	0.0457419	1	7	95611605	95613407	-	570	TMEM205	102187938	-	-	-	veNOG17513	S	sp|Q32L10|TM205_BOVIN Transmembrane protein 205 OS=Bos taurus GN=TMEM205 PE=2 SV=1	(RefSeq) transmembrane protein 205
ENSCHIG00000017332	82.4903	64.4895	97.491	1.51173	0.596205	0.0457818	1	29	45977423	45999237	+	2921	ANO9	102187463	GO:0005229;GO:0005886;GO:0006821;GO:0017128;GO:0061589;GO:0061590;GO:0061591;GO:1902939;	K19503	-	veNOG13704	S	sp|A1A5B4|ANO9_HUMAN Anoctamin-9 OS=Homo sapiens GN=ANO9 PE=1 SV=3	(RefSeq) anoctamin 9
ENSCHIG00000011354	136.266	110.972	157.345	1.41788	0.503731	0.0457866	1	18	58705876	58715025	+	975	SPACA6	-	-	-	-	-	-	-	-
ENSCHIG00000019140	109.264	131.918	90.3859	0.68517	-0.545467	0.045886	1	19	26632330	26634262	-	1344	SLC16A11	102187528	GO:0005789;GO:0005886;GO:0006629;GO:0050833;	K08188	-	veNOG15461	G	sp|Q5NC32|MOT11_MOUSE Monocarboxylate transporter 11 OS=Mus musculus GN=Slc16a11 PE=2 SV=1	(RefSeq) solute carrier family 16 member 11
ENSCHIG00000019326	879.006	759.865	978.29	1.28745	0.364519	0.0459179	1	13	25042715	25143260	-	1330	PRTFDC1	102171349	GO:0042803;	-	-	veNOG02712	F	sp|Q9NRG1|PRDC1_HUMAN Phosphoribosyltransferase domain-containing protein 1 OS=Homo sapiens GN=PRTFDC1 PE=1 SV=1	(RefSeq) phosphoribosyl transferase domain containing 1
ENSCHIG00000021925	1131.65	982.913	1255.6	1.27743	0.353242	0.0460556	1	15	45814360	46531484	-	4895	SOX6	102187967	GO:0000122;GO:0000902;GO:0000978;GO:0001227;GO:0001701;GO:0003677;GO:0003700;GO:0005634;GO:0005634;GO:0005654;GO:0006355;GO:0009791;GO:0010468;GO:0016458;GO:0021778;GO:0030097;GO:0030218;GO:0032332;GO:0042692;GO:0043565;GO:0044212;GO:0045165;GO:0045892;GO:0045893;GO:0045944;GO:0046982;GO:0048709;GO:0048821;GO:0051216;GO:0055007;GO:0061036;GO:0071560;GO:2000726;GO:2000741;	K09269	-	veNOG05776	K	sp|Q5RCU4|SOX6_PONAB Transcription factor SOX-6 OS=Pongo abelii GN=SOX6 PE=2 SV=1	(RefSeq) SRY-box 6
ENSCHIG00000022516	29669.5	33566.4	26422	0.787156	-0.345279	0.0460648	1	5	102789927	102794072	-	1002	GAPDH	100860872	-	K00134	[EC:1.2.1.12]	veNOG04304	G	sp|P10096|G3P_BOVIN Glyceraldehyde-3-phosphate dehydrogenase OS=Bos taurus GN=GAPDH PE=1 SV=4	(RefSeq) glyceraldehyde-3-phosphate dehydrogenase
ENSCHIG00000026974	497.488	567.703	438.976	0.773249	-0.370995	0.0460891	1	19	55450136	55452979	-	729	MRPS7	102171095	GO:0005763;	K02992	-	veNOG04921	J	sp|Q3T040|RT07_BOVIN 28S ribosomal protein S7, mitochondrial OS=Bos taurus GN=MRPS7 PE=1 SV=1	(RefSeq) mitochondrial ribosomal protein S7
ENSCHIG00000027024	1381.68	1209.28	1525.36	1.26138	0.335004	0.0461185	1	5	29731109	29743607	+	4965	NCKAP5L	102190383	GO:0001578;GO:0005813;GO:0007019;GO:0035371;	-	-	veNOG02784	S	sp|Q9HCH0|NCK5L_HUMAN Nck-associated protein 5-like OS=Homo sapiens GN=NCKAP5L PE=1 SV=2	(RefSeq) NCK associated protein 5 like
ENSCHIG00000013474	20609.2	23565.5	18145.6	0.770009	-0.377054	0.0461307	1	16	42234132	42274988	+	3794	CLSTN1	102174052	GO:0001540;GO:0001558;GO:0005576;GO:0009986;GO:0014069;GO:0016021;GO:0019894;GO:0042988;GO:0045211;GO:0050806;GO:0051965;	K22659	-	veNOG00214	W	sp|O94985|CSTN1_HUMAN Calsyntenin-1 OS=Homo sapiens GN=CLSTN1 PE=1 SV=1	(RefSeq) calsyntenin 1
ENSCHIG00000013461	348.039	403.172	302.095	0.749296	-0.416393	0.0461909	1	25	39826082	39850556	-	2968	SLC29A4	102176758	-	K03323	-	veNOG00583	P	sp|Q7RTT9|S29A4_HUMAN Equilibrative nucleoside transporter 4 OS=Homo sapiens GN=SLC29A4 PE=1 SV=1	(RefSeq) solute carrier family 29 member 4
ENSCHIG00000009180	217.267	254.013	186.644	0.734782	-0.444613	0.046318	1	29	45258406	45261225	+	2244	LRFN4	108634226	GO:0009986;	K16357	-	veNOG12472	R	sp|Q6PJG9|LRFN4_HUMAN Leucine-rich repeat and fibronectin type-III domain-containing protein 4 OS=Homo sapiens GN=LRFN4 PE=1 SV=1	(RefSeq) leucine rich repeat and fibronectin type III domain containing 4
ENSCHIG00000023843	1840.51	1615.71	2027.85	1.25509	0.327787	0.0463201	1	11	259767	349720	-	2979	MERTK	102170054	GO:0001779;GO:0001818;GO:0005615;GO:0005737;GO:0006909;GO:0007283;GO:0016028;GO:0030168;GO:0032940;GO:0034446;GO:0043277;GO:0043491;GO:0050766;GO:0051250;GO:0060041;GO:0060068;GO:0097350;GO:2000107;	K05117	[EC:2.7.10.1]	veNOG04200	T	sp|Q12866|MERTK_HUMAN Tyrosine-protein kinase Mer OS=Homo sapiens GN=MERTK PE=1 SV=2	(RefSeq) MER proto-oncogene, tyrosine kinase
ENSCHIG00000011139	851.31	971.75	750.943	0.772773	-0.371883	0.046355	1	28	43922231	43937494	-	682	RAB4A	100861076	GO:0003924;GO:0005525;GO:0005737;GO:0005768;GO:0008565;GO:0015031;GO:0019003;GO:0019882;GO:0030100;GO:0031982;GO:0048471;GO:0070062;	K07879	-	veNOG06078	U	sp|Q2TBH7|RAB4A_BOVIN Ras-related protein Rab-4A OS=Bos taurus GN=RAB4A PE=2 SV=3	(RefSeq) RAB4A, member RAS oncogene family
ENSCHIG00000023883	49.849	63.4064	38.5512	0.608003	-0.717851	0.0464713	1	13	73845173	73849137	+	372	WFDC2	102189051	GO:0004867;GO:0019828;	-	-	veNOG24304	W	sp|Q8MI69|WFDC2_PIG WAP four-disulfide core domain protein 2 OS=Sus scrofa GN=WFDC2 PE=2 SV=1	(RefSeq) WAP four-disulfide core domain 2
ENSCHIG00000016487	2521.91	2895.68	2210.45	0.763361	-0.389563	0.0467142	1	11	13574461	13621808	+	2148	ADD2	102188866	GO:0003779;GO:0005198;GO:0008290;GO:0014069;GO:0016020;GO:0019901;GO:0030097;GO:0030507;GO:0031410;GO:0032092;GO:0042803;GO:0044853;GO:0046982;GO:0050900;GO:0050901;GO:0051015;GO:0051016;GO:0051017;GO:0065003;	K18622	-	veNOG03201	Z	sp|P35612|ADDB_HUMAN Beta-adducin OS=Homo sapiens GN=ADD2 PE=1 SV=3	(RefSeq) adducin 2
ENSCHIG00000001073	190.751	224.361	162.743	0.725359	-0.463233	0.0467753	1	24	35356176	35356598	-	423	-	-	-	-	-	-	-	-	-
ENSCHIG00000012760	163.845	91.7915	223.889	2.43911	1.28635	0.0467795	1	17	6991388	7004168	+	1044	DAO	102179224	GO:0003884;GO:0005102;GO:0005741;GO:0005777;GO:0005778;GO:0005829;GO:0006562;GO:0036088;GO:0042416;GO:0046983;GO:0048037;GO:0055130;GO:0070178;GO:0071949;	K00273	[EC:1.4.3.3]	veNOG05352	E	sp|P00371|OXDA_PIG D-amino-acid oxidase OS=Sus scrofa GN=DAO PE=1 SV=2	(RefSeq) D-amino acid oxidase
ENSCHIG00000011229	1297.27	1463.29	1158.93	0.792001	-0.336425	0.0467818	1	25	21192747	21202886	-	479	NDUFAB1	102170842	GO:0005654;GO:0005739;GO:0005747;GO:0005762;GO:0009249;GO:0032981;	K03955	-	veNOG19918	C	sp|P52505|ACPM_BOVIN Acyl carrier protein, mitochondrial OS=Bos taurus GN=NDUFAB1 PE=1 SV=2	(RefSeq) NADH:ubiquinone oxidoreductase subunit AB1
ENSCHIG00000021072	1339.24	1548.5	1164.86	0.75225	-0.410716	0.0468324	1	15	52610824	52625989	-	2093	ABCG4	102175224	GO:0042803;GO:0046982;GO:1990830;	K05680	-	veNOG01884	Q	sp|Q9H172|ABCG4_HUMAN ATP-binding cassette sub-family G member 4 OS=Homo sapiens GN=ABCG4 PE=1 SV=2	(RefSeq) ATP binding cassette subfamily G member 4
ENSCHIG00000016715	496.226	644.663	372.528	0.577864	-0.791198	0.0469517	1	25	1455764	1458585	+	690	SYNGR3	106503567	GO:0008021;GO:0031594;GO:0032411;GO:0042169;GO:0045055;GO:0045202;GO:0047485;	-	-	veNOG00138	TU	sp|A2VE58|SNG3_BOVIN Synaptogyrin-3 OS=Bos taurus GN=SYNGR3 PE=2 SV=1	(RefSeq) synaptogyrin 3
ENSCHIG00000005883	514.995	589.537	452.877	0.76819	-0.380464	0.0470499	1	25	19162577	19163119	+	543	LOC108633910	108633910	-	K07939	-	KOG0070;veNOG03055	U	sp|Q3SZF2|ARF4_BOVIN ADP-ribosylation factor 4 OS=Bos taurus GN=ARF4 PE=2 SV=3	(RefSeq) ADP-ribosylation factor 4
ENSCHIG00000016292	246.061	206.547	278.989	1.35073	0.433735	0.0470587	1	2	118346842	118523389	-	2016	CCDC141	-	-	-	-	-	-	-	-
ENSCHIG00000016472	446.093	548.934	360.391	0.656529	-0.607068	0.047152	1	16	47058095	47175057	-	1684	AJAP1	102182429	GO:0001953;GO:0005913;GO:0008013;GO:0009898;GO:0009986;GO:0016323;GO:0030860;GO:0044214;GO:0044291;GO:0044877;GO:0061045;	K21387	-	veNOG07919	S	sp|Q9UKB5|AJAP1_HUMAN Adherens junction-associated protein 1 OS=Homo sapiens GN=AJAP1 PE=1 SV=1	(RefSeq) adherens junctions associated protein 1
ENSCHIG00000008230	2083.53	1766.27	2347.92	1.32931	0.410678	0.0472133	1	14	12245947	12360004	-	7298	FSBP	106501728	GO:0000724;GO:0006974;GO:0008340;GO:0010212;GO:0042493;	-	-	veNOG12560	K	sp|O95073|FSBP_HUMAN Fibrinogen silencer-binding protein OS=Homo sapiens GN=FSBP PE=1 SV=1	(RefSeq) fibrinogen silencer binding protein
ENSCHIG00000011110	283.197	212.171	342.385	1.61372	0.690391	0.04748	1	15	30929777	30966109	+	5810	LOC102173955	102173955	-	-	-	veNOG12613	G	sp|Q8IW92|GLBL2_HUMAN Beta-galactosidase-1-like protein 2 OS=Homo sapiens GN=GLB1L2 PE=2 SV=1	(RefSeq) beta-galactosidase-1-like protein 2
ENSCHIG00000016083	603.415	440.397	739.264	1.67863	0.747285	0.0476465	1	28	22400015	23282286	+	2358	CTNNA3	102178978	GO:0005916;GO:0008013;GO:0086073;GO:0086091;GO:0098609;GO:0098911;	K05691	-	veNOG02907	W	sp|Q9UI47|CTNA3_HUMAN Catenin alpha-3 OS=Homo sapiens GN=CTNNA3 PE=1 SV=2	(RefSeq) catenin alpha 3
ENSCHIG00000010723	70.7879	87.4062	56.9394	0.651434	-0.618309	0.047788	1	23	18090403	18090813	-	411	LOC102181641	102181641	-	K11253	-	opiNOG25361;COG2036	B	sp|Q6LED0|H31_RAT Histone H3.1 OS=Rattus norvegicus PE=1 SV=3	(RefSeq) histone H3.1-like
ENSCHIG00000018417	1576.5	1774.31	1411.65	0.795606	-0.329873	0.0478174	1	5	27575072	27610549	-	5873	ACVR1B	102186186	GO:0000082;GO:0001701;GO:0001942;GO:0004674;GO:0004674;GO:0005524;GO:0005829;GO:0005887;GO:0006355;GO:0006468;GO:0007165;GO:0009966;GO:0009986;GO:0010628;GO:0010629;GO:0016361;GO:0017002;GO:0018107;GO:0019838;GO:0030308;GO:0032924;GO:0032924;GO:0032927;GO:0034711;GO:0038092;GO:0043235;GO:0045648;GO:0046332;GO:0046777;GO:0048179;GO:0048185;GO:0048185;GO:0097191;GO:1901165;	K13567	[EC:2.7.11.30]	veNOG01576	T	sp|P36896|ACV1B_HUMAN Activin receptor type-1B OS=Homo sapiens GN=ACVR1B PE=1 SV=1	(RefSeq) activin A receptor type 1B
ENSCHIG00000024781	326.583	376.295	285.157	0.757801	-0.400108	0.0478519	1	18	63954029	63964542	+	1074	HSPBP1	102186044	GO:0031398;GO:0031625;GO:0032436;	K09562	-	veNOG05595	O	sp|Q99P31|HPBP1_MOUSE Hsp70-binding protein 1 OS=Mus musculus GN=Hspbp1 PE=1 SV=1	(RefSeq) HSPA (Hsp70) binding protein 1
ENSCHIG00000023647	552.636	641.449	478.626	0.746164	-0.422435	0.0480694	1	27	12623990	12631419	-	828	PLPBP	102178599	-	K06997	-	veNOG09840	R	sp|Q3T0G5|PLPHP_BOVIN Pyridoxal phosphate homeostasis protein OS=Bos taurus GN=PROSC PE=2 SV=1	(RefSeq) proline synthetase cotranscribed homolog (bacterial)
ENSCHIG00000013633	209.683	165.337	246.638	1.49172	0.576981	0.0480771	1	24	33026409	33281457	-	10020	LAMA3	102190835	GO:0005604;GO:0005610;GO:0005783;GO:0035987;	K06240	-	veNOG05930	W	sp|Q16787|LAMA3_HUMAN Laminin subunit alpha-3 OS=Homo sapiens GN=LAMA3 PE=1 SV=2	(RefSeq) laminin subunit alpha 3
ENSCHIG00000022128	33.7556	18.3623	46.5835	2.53691	1.34307	0.0480973	1	12	70834676	70923688	+	4629	-	-	-	-	-	-	-	-	-
ENSCHIG00000006080	2737.35	3075.92	2455.21	0.798204	-0.32517	0.0481278	1	LWLT01000027.1	41198366	41198704	-	339	BEX5	102171849	-	-	-	veNOG23843	S	sp|Q3ZBJ9|BEX5_BOVIN Protein BEX5 OS=Bos taurus GN=BEX5 PE=3 SV=1	(RefSeq) brain expressed X-linked 5
ENSCHIG00000020254	612.496	697.187	541.921	0.777295	-0.363465	0.0481365	1	26	40361694	40402386	+	1437	LIPA	102169934	GO:0000902;GO:0001650;GO:0001816;GO:0004771;GO:0006954;GO:0008283;GO:0016298;GO:0030324;GO:0043231;GO:0048771;GO:0048873;	K01052	[EC:3.1.1.13]	veNOG06821	I	sp|Q4R4S5|LICH_MACFA Lysosomal acid lipase/cholesteryl ester hydrolase OS=Macaca fascicularis GN=LIPA PE=2 SV=1	(RefSeq) lipase A, lysosomal acid type
ENSCHIG00000021927	333.365	384.144	291.048	0.757654	-0.400388	0.0483747	1	26	9258198	9276415	+	1338	LOC102170850	102170850	-	-	-	veNOG09246	S	sp|Q9H8K7|CJ088_HUMAN Uncharacterized protein C10orf88 OS=Homo sapiens GN=C10orf88 PE=1 SV=2	(RefSeq) uncharacterized protein C10orf88
ENSCHIG00000024769	59.2754	44.648	71.4648	1.60063	0.678636	0.0484516	1	18	61781911	61793239	+	1617	-	-	-	-	-	-	-	-	-
ENSCHIG00000016056	27175.7	30395	24492.9	0.80582	-0.31147	0.0484656	1	10	82207350	82265622	+	4799	PKM	102178731	GO:0004743;GO:0004743;GO:0005634;GO:0005737;GO:0005829;GO:0005929;GO:0006096;GO:0012501;GO:0043209;GO:1903672;	K00873	[EC:2.7.1.40]	veNOG02406	G	sp|P11974|KPYM_RABIT Pyruvate kinase PKM OS=Oryctolagus cuniculus GN=PKM PE=1 SV=4	(RefSeq) pyruvate kinase, muscle
ENSCHIG00000020074	264.593	200.567	317.949	1.58525	0.664711	0.0485032	1	19	15447722	15449986	-	1057	CCL8	102174969	GO:0004672;GO:0006816;GO:0006874;GO:0006887;GO:0007267;GO:0016004;	K16596	-	veNOG25263	W	sp|Q09141|CCL8_BOVIN C-C motif chemokine 8 OS=Bos taurus GN=CCL8 PE=3 SV=1	(RefSeq) C-C motif chemokine 8
ENSCHIG00000022385	356.893	408.908	313.548	0.766795	-0.383087	0.0486142	1	29	44309786	44313205	-	3316	AP5B1	102174634	GO:0016197;GO:0030119;	K19022	-	veNOG03233	U	sp|G3MZC5|AP5B1_BOVIN AP-5 complex subunit beta-1 OS=Bos taurus GN=AP5B1 PE=2 SV=1	(RefSeq) adaptor related protein complex 5 beta 1 subunit
ENSCHIG00000025509	315.437	362.714	276.04	0.761041	-0.393954	0.0486243	1	17	7864649	7868756	-	219	-	-	-	-	-	-	-	-	-
ENSCHIG00000010289	872.183	988.998	774.837	0.783456	-0.352076	0.0487423	1	15	2334233	2334802	-	339	-	-	-	-	-	-	-	-	-
ENSCHIG00000009868	2632.2	3085.09	2254.78	0.730865	-0.452323	0.0487451	1	LWLT01000021.1	20047343	20100491	-	2460	SYN1	102174199	GO:0000795;GO:0005856;GO:0007269;GO:0014069;GO:0019901;GO:0030424;GO:0030672;GO:0043209;GO:0045202;GO:0048786;GO:0097091;GO:0098793;	K19941	-	veNOG04170	TU	sp|P17599|SYN1_BOVIN Synapsin-1 OS=Bos taurus GN=SYN1 PE=1 SV=2	(RefSeq) synapsin I
ENSCHIG00000022274	1059.42	923.829	1172.42	1.26908	0.343786	0.0487943	1	2	29097131	29113476	-	3698	TTLL4	102171385	GO:0015631;GO:0018095;GO:0018200;GO:0070739;	K16601	[EC:6.-.-.-]	veNOG00679	O	sp|Q14679|TTLL4_HUMAN Tubulin polyglutamylase TTLL4 OS=Homo sapiens GN=TTLL4 PE=1 SV=2	(RefSeq) tubulin tyrosine ligase like 4
ENSCHIG00000021085	90.6857	70.5871	107.435	1.52201	0.605982	0.0488567	1	3	86406798	86410894	-	2636	PSRC1	102170748	GO:0000922;GO:0001578;GO:0005654;GO:0005737;GO:0005819;GO:0005829;GO:0005829;GO:0005876;GO:0007080;GO:0008017;GO:0009987;GO:0015630;GO:0030308;GO:0030496;GO:0031116;GO:0045737;GO:0045893;GO:0060236;	K21443	-	veNOG02820	S	sp|Q29RJ9|PSRC1_BOVIN Proline/serine-rich coiled-coil protein 1 OS=Bos taurus GN=PSRC1 PE=2 SV=1	(RefSeq) proline and serine rich coiled-coil 1
ENSCHIG00000020577	6.55598	11.1508	2.72697	0.244554	-2.03177	0.0489237	1	21	26654368	26716113	+	1476	-	-	-	-	-	-	-	-	-
ENSCHIG00000022254	7389.98	8273.7	6653.55	0.80418	-0.314409	0.048928	1	9	10750820	10920627	-	4205	SNAP91	102177439	GO:2000369;	K20043	-	veNOG02519	F	sp|O60641|AP180_HUMAN Clathrin coat assembly protein AP180 OS=Homo sapiens GN=SNAP91 PE=1 SV=2	(RefSeq) synaptosome associated protein 91
ENSCHIG00000017299	604.038	522.75	671.779	1.28509	0.361865	0.0489405	1	6	66742183	66832626	+	4269	ATP10D	102178344	GO:0005654;GO:0005783;GO:0005886;	K01530	[EC:7.6.2.1]	veNOG03534	P	sp|Q9P241|AT10D_HUMAN Probable phospholipid-transporting ATPase VD OS=Homo sapiens GN=ATP10D PE=2 SV=3	(RefSeq) ATPase phospholipid transporting 10D (putative)
ENSCHIG00000026538	244.085	283.068	211.599	0.747522	-0.419813	0.0489712	1	7	90349028	90350764	+	417	MRPL54	102177154	GO:0005739;GO:0005762;	K17435	-	veNOG21166	J	sp|Q3MHJ5|RM54_BOVIN 39S ribosomal protein L54, mitochondrial OS=Bos taurus GN=MRPL54 PE=1 SV=1	(RefSeq) mitochondrial ribosomal protein L54
ENSCHIG00000019489	673.578	581.059	750.677	1.29191	0.369509	0.049153	1	18	61022409	61070245	-	2882	-	-	-	-	-	-	-	-	-
ENSCHIG00000013935	51.0975	37.2344	62.6501	1.68259	0.750681	0.0491979	1	14	73396382	73423617	-	1808	TMEM71	102183980	GO:0005739;	-	-	veNOG14206	S	sp|Q6P5X7|TMM71_HUMAN Transmembrane protein 71 OS=Homo sapiens GN=TMEM71 PE=2 SV=2	(RefSeq) transmembrane protein 71
ENSCHIG00000000415	148.227	187.62	115.399	0.615069	-0.70118	0.0494145	1	LWLT01000027.1	34842229	34920713	-	1707	-	-	-	-	-	-	-	-	-
ENSCHIG00000023314	165.109	194.089	140.958	0.726253	-0.461455	0.0494365	1	3	104612160	104619856	+	699	EFNA3	102177853	GO:0046875;GO:0048013;	K05462	-	veNOG04708;opiNOG03195	T	sp|P52797|EFNA3_HUMAN Ephrin-A3 OS=Homo sapiens GN=EFNA3 PE=1 SV=1	(RefSeq) ephrin A3
ENSCHIG00000005349	325.616	412.735	253.016	0.613024	-0.705986	0.0495323	1	LWLT01000021.1	46585488	46637761	-	3320	PTCHD1	102190115	GO:0005886;GO:0007224;GO:0021794;GO:0035176;GO:0050890;	-	-	veNOG01712	T	sp|Q96NR3|PTHD1_HUMAN Patched domain-containing protein 1 OS=Homo sapiens GN=PTCHD1 PE=2 SV=2	(RefSeq) patched domain containing 1
ENSCHIG00000020361	1333.55	1167.01	1472.35	1.26164	0.335304	0.0495714	1	3	80657356	80684981	+	4138	RNPC3	102169929	GO:0005634;GO:0005654;GO:0005689;	K13157	-	veNOG05382	A	sp|Q3MHP0|RBM40_BOVIN RNA-binding protein 40 OS=Bos taurus GN=RNPC3 PE=2 SV=1	(RefSeq) RNA binding region (RNP1, RRM) containing 3
ENSCHIG00000011171	1717.48	1933.85	1537.17	0.794877	-0.331197	0.0497081	1	10	26162556	26216972	+	6464	SPTB	102188225	GO:0005794;GO:0005829;GO:0014731;GO:0030506;GO:0032991;GO:0051015;	K06115	-	veNOG09612	Z	sp|P11277|SPTB1_HUMAN Spectrin beta chain, erythrocytic OS=Homo sapiens GN=SPTB PE=1 SV=5	(RefSeq) spectrin beta, erythrocytic
ENSCHIG00000027128	453.743	388.983	507.71	1.30522	0.384297	0.0499851	1	7	97850045	97852271	+	1125	LYL1	102168994	GO:0001955;GO:0003677;GO:0006355;GO:0030183;GO:0045893;GO:0060216;	K15604	-	veNOG05467	K	sp|P12980|LYL1_HUMAN Protein lyl-1 OS=Homo sapiens GN=LYL1 PE=1 SV=3	(RefSeq) LYL1, basic helix-loop-helix family member
ENSCHIG00000020224	293.24	353.063	243.387	0.689359	-0.536673	0.050051	1	LWLT01000027.1	12384550	12385260	+	711	-	-	-	-	-	-	-	-	-
ENSCHIG00000018526	2153.32	2409.44	1939.89	0.805121	-0.312722	0.0501945	1	27	25371031	25449457	+	1602	MICU3	102170853	-	-	-	veNOG05831	P	sp|Q9CTY5|MICU3_MOUSE Calcium uptake protein 3, mitochondrial OS=Mus musculus GN=Micu3 PE=2 SV=2	(RefSeq) mitochondrial calcium uptake family member 3
ENSCHIG00000012878	789.055	893.514	702.005	0.785667	-0.34801	0.0502827	1	10	57671602	57674158	-	540	OAZ2	-	GO:0008073;GO:0008073;GO:0045732;GO:0090316;GO:1902268;	-	-	-	-	-	-
ENSCHIG00000009028	865.672	1014.71	741.475	0.730727	-0.452595	0.0502991	1	7	72531407	72534178	+	2772	GPRIN1	102176520	GO:0005886;GO:0031175;GO:0051219;	-	-	veNOG14864	T	sp|Q7Z2K8|GRIN1_HUMAN G protein-regulated inducer of neurite outgrowth 1 OS=Homo sapiens GN=GPRIN1 PE=1 SV=2	(RefSeq) G protein regulated inducer of neurite outgrowth 1
ENSCHIG00000003315	19.956	28.3457	12.9646	0.457375	-1.12855	0.0503047	1	3	77766623	77767774	+	1152	GPR88	106501940	GO:0003774;GO:0007626;GO:0019228;GO:0050885;GO:0061743;	K08422	-	veNOG07620	T	sp|Q9GZN0|GPR88_HUMAN Probable G-protein coupled receptor 88 OS=Homo sapiens GN=GPR88 PE=2 SV=2	(RefSeq) G protein-coupled receptor 88
ENSCHIG00000019127	145.969	115.918	171.011	1.47527	0.560978	0.0504205	1	1	118427217	118451302	+	1379	TM4SF18	102171741	-	-	-	veNOG10770	S	sp|Q3T110|T4S18_BOVIN Transmembrane 4 L6 family member 18 OS=Bos taurus GN=TM4SF18 PE=2 SV=1	(RefSeq) transmembrane 4 L six family member 18
ENSCHIG00000025067	1129.02	1284.08	999.807	0.778615	-0.361018	0.0504474	1	5	30209495	30215489	-	1350	TUBA1C	108636002	-	K07374	-	veNOG02855	Z	sp|Q3ZCJ7|TBA1C_BOVIN Tubulin alpha-1C chain OS=Bos taurus GN=TUBA1C PE=1 SV=1	(RefSeq) tubulin alpha 1c
ENSCHIG00000025627	125.982	101.773	146.155	1.43609	0.522145	0.0504786	1	18	50928104	50929384	+	447	MIA	102190346	-	K16655	-	veNOG19305	T	sp|Q28038|MIA_BOVIN Melanoma-derived growth regulatory protein OS=Bos taurus GN=MIA PE=2 SV=1	(RefSeq) melanoma inhibitory activity
ENSCHIG00000014521	1307.15	1140.55	1445.99	1.2678	0.342332	0.0505142	1	2	6534590	6583279	-	2700	ASAP3	102182646	GO:0001726;GO:0005096;GO:0005654;GO:0005829;GO:0005925;GO:0016477;GO:0043231;GO:0043547;GO:0051492;	K12488	-	veNOG08413	T	sp|Q8TDY4|ASAP3_HUMAN Arf-GAP with SH3 domain, ANK repeat and PH domain-containing protein 3 OS=Homo sapiens GN=ASAP3 PE=1 SV=1	(RefSeq) ArfGAP with SH3 domain, ankyrin repeat and PH domain 3
ENSCHIG00000009375	431.868	369.784	483.604	1.3078	0.387141	0.0506194	1	19	42374377	42382524	-	2470	PLEKHH3	102183725	-	-	-	veNOG04221	N	sp|Q7Z736|PKHH3_HUMAN Pleckstrin homology domain-containing family H member 3 OS=Homo sapiens GN=PLEKHH3 PE=1 SV=2	(RefSeq) pleckstrin homology, MyTH4 and FERM domain containing H3
ENSCHIG00000013908	928.859	1054.51	824.149	0.781546	-0.355597	0.0506304	1	22	16645805	16653077	-	1263	CRELD1	102182264	-	-	-	veNOG03551	S	sp|Q5EA46|CREL1_BOVIN Cysteine-rich with EGF-like domain protein 1 OS=Bos taurus GN=CRELD1 PE=2 SV=1	(RefSeq) cysteine rich with EGF like domains 1
ENSCHIG00000024159	2878.65	2417.02	3263.33	1.35014	0.433114	0.0506515	1	10	59368119	59458709	+	6675	NIN	102186485	GO:0000242;GO:0000922;GO:0005634;GO:0005730;GO:0005813;GO:0005813;GO:0005814;GO:0005814;GO:0005886;GO:0008104;GO:0010457;GO:0019900;GO:0021540;GO:0021957;GO:0030424;GO:0030425;GO:0031116;GO:0034454;GO:0034454;GO:0036449;GO:0044295;GO:0045177;GO:0048668;GO:0050772;GO:0051642;GO:0072686;GO:0090222;GO:0097431;GO:0097539;GO:0120103;	K16476	-	veNOG07212	Z	sp|Q8N4C6|NIN_HUMAN Ninein OS=Homo sapiens GN=NIN PE=1 SV=4	(RefSeq) ninein
ENSCHIG00000009461	1980.91	2225.46	1777.11	0.798538	-0.324567	0.0506955	1	24	37804903	37813245	+	516	MYL12B	102175348	GO:0099738;	K12757	-	COG5126;veNOG11382	ZTD	sp|A4IF97|ML12B_BOVIN Myosin regulatory light chain 12B OS=Bos taurus GN=MYL12B PE=2 SV=1	(RefSeq) myosin regulatory light chain 12B
ENSCHIG00000010532	13511.8	15399.2	11939	0.775299	-0.367175	0.0507024	1	10	58255584	58348776	-	3953	GNG2	102189312	GO:0031681;	K07826	-	veNOG24608;homNOG19340	WT	sp|Q5R7U4|GBG2_PONAB Guanine nucleotide-binding protein G(I)/G(S)/G(O) subunit gamma-2 OS=Pongo abelii GN=GNG2 PE=3 SV=3	(RefSeq) G protein subunit gamma 2
ENSCHIG00000022612	580.087	377.644	748.789	1.98279	0.987532	0.050875	1	22	43583707	43754824	+	9155	DNAH12	102170098	-	K10408	-	veNOG02998	Z	sp|Q63170|DYH7_RAT Dynein heavy chain 7, axonemal OS=Rattus norvegicus GN=Dnah7 PE=2 SV=2	(RefSeq) dynein axonemal heavy chain 12
ENSCHIG00000007419	265.249	224.571	299.147	1.33208	0.413685	0.0509839	1	5	48455960	48530205	-	708	RASSF3	102181190	GO:0005829;GO:0005886;GO:0042802;	K09852	-	veNOG01649	T	sp|Q86WH2|RASF3_HUMAN Ras association domain-containing protein 3 OS=Homo sapiens GN=RASSF3 PE=1 SV=1	(RefSeq) Ras association domain family member 3
ENSCHIG00000025009	218.439	179.863	250.585	1.3932	0.478401	0.0510934	1	2	34420528	34508140	-	4258	-	-	-	-	-	-	-	-	-
ENSCHIG00000018088	21.7867	7.94749	33.3194	4.19244	2.06779	0.0511109	1	LWLT01002735.1	13675	18222	+	1863	-	-	-	-	-	-	-	-	-
ENSCHIG00000011122	52.7389	19.4907	80.4458	4.1274	2.04523	0.0512551	1	16	47895001	47969156	-	3996	TP73	102184175	GO:0000978;GO:0000981;GO:0001228;GO:0002039;GO:0003700;GO:0005634;GO:0005634;GO:0005654;GO:0005794;GO:0006974;GO:0007346;GO:0008134;GO:0010468;GO:0019901;GO:0030054;GO:0042771;GO:0042802;GO:0043231;GO:0044212;GO:0045893;GO:0045944;GO:0060044;GO:0071158;GO:0097371;	K10148	-	veNOG02288	K	sp|Q9XSK8|P73_CHLAE Tumor protein p73 OS=Chlorocebus aethiops GN=TP73 PE=2 SV=1	(RefSeq) tumor protein p73
ENSCHIG00000026907	45.9417	33.2316	56.5333	1.70119	0.766544	0.0512684	1	11	47728102	47734079	+	702	CD8A	102185010	GO:0009897;GO:0044853;	K06458	-	veNOG19678	T	sp|P31783|CD8A_BOVIN T-cell surface glycoprotein CD8 alpha chain OS=Bos taurus GN=CD8A PE=1 SV=1	(RefSeq) CD8a molecule
ENSCHIG00000020162	727.995	824.454	647.613	0.785505	-0.348308	0.0512895	1	17	16783481	16822514	+	1635	PPTC7	102180788	-	K17508	[EC:3.1.3.16]	veNOG02626	T	sp|Q6NVE9|PPTC7_MOUSE Protein phosphatase PTC7 homolog OS=Mus musculus GN=Pptc7 PE=1 SV=1	(RefSeq) PTC7 protein phosphatase homolog
ENSCHIG00000024833	4592.73	5253.35	4042.21	0.769454	-0.378093	0.0513372	1	17	28965973	29079467	+	4326	GLRB	102168661	GO:0001964;GO:0005887;GO:0006811;GO:0007218;GO:0007268;GO:0007340;GO:0007399;GO:0007601;GO:0007628;GO:0008144;GO:0016020;GO:0016594;GO:0016594;GO:0016933;GO:0016934;GO:0016934;GO:0016935;GO:0042391;GO:0050905;GO:0060012;GO:0060013;GO:0097112;GO:0098982;GO:1902476;	K05196	-	veNOG03170	T	sp|Q9GJS9|GLRB_BOVIN Glycine receptor subunit beta OS=Bos taurus GN=GLRB PE=2 SV=1	(RefSeq) glycine receptor beta
ENSCHIG00000007274	227.435	338.558	134.833	0.398257	-1.32823	0.051549	1	26	33769288	33910553	+	3063	TLL2	102172596	GO:0048632;	K13047	[EC:3.4.24.-]	veNOG05050	O	sp|Q9Y6L7|TLL2_HUMAN Tolloid-like protein 2 OS=Homo sapiens GN=TLL2 PE=1 SV=1	(RefSeq) tolloid like 2
ENSCHIG00000013781	306.596	365.932	257.15	0.702727	-0.508964	0.0516439	1	24	5089474	5192483	+	1922	NETO1	102191571	GO:0007613;GO:0008542;GO:0014069;GO:0035255;GO:0045202;GO:0048169;GO:0060076;GO:0097120;GO:0098839;GO:2000312;GO:2000463;	-	-	veNOG03804	T	sp|Q8TDF5|NETO1_HUMAN Neuropilin and tolloid-like protein 1 OS=Homo sapiens GN=NETO1 PE=2 SV=2	(RefSeq) neuropilin and tolloid like 1
ENSCHIG00000013162	2002.54	1762.85	2202.28	1.24927	0.321084	0.0517492	1	15	5479245	5507516	+	3054	FNBP4	102188611	GO:0016607;	-	-	veNOG02251	R	sp|Q8N3X1|FNBP4_HUMAN Formin-binding protein 4 OS=Homo sapiens GN=FNBP4 PE=1 SV=3	(RefSeq) formin binding protein 4
ENSCHIG00000021272	5210.69	5857.12	4671.99	0.797661	-0.326153	0.0518004	1	23	15184559	15188180	-	2230	TUBB2B	102172952	GO:0001764;GO:0005874;GO:0007017;GO:0015630;GO:0046982;GO:1902669;	K07375	-	veNOG04241;COG5023	Z	sp|Q3KRE8|TBB2B_RAT Tubulin beta-2B chain OS=Rattus norvegicus GN=Tubb2b PE=1 SV=1	(RefSeq) tubulin beta-2B chain
ENSCHIG00000026555	648.179	563.21	718.986	1.27658	0.352289	0.0518086	1	10	76242247	76276063	-	8346	TEP1	102179567	GO:0000722;GO:0002039;GO:0003720;GO:0003720;GO:0003723;GO:0005697;GO:0005697;GO:0005737;GO:0016363;GO:0019899;GO:0070034;	K11127	-	veNOG11747	R	sp|Q99973|TEP1_HUMAN Telomerase protein component 1 OS=Homo sapiens GN=TEP1 PE=1 SV=2	(RefSeq) telomerase associated protein 1
ENSCHIG00000012238	94.9859	115.265	78.0869	0.677457	-0.561798	0.0518203	1	18	49260915	49278481	-	2418	MAP4K1	102179510	GO:0004674;GO:0005524;GO:0006468;GO:0007257;GO:0008283;GO:0008349;GO:0018105;GO:0035556;GO:0046777;GO:1904628;	K04408	[EC:2.7.11.1]	veNOG04899	T	sp|Q92918|M4K1_HUMAN Mitogen-activated protein kinase kinase kinase kinase 1 OS=Homo sapiens GN=MAP4K1 PE=1 SV=1	(RefSeq) mitogen-activated protein kinase kinase kinase kinase 1
ENSCHIG00000020482	396.484	341.226	442.532	1.29689	0.375056	0.0519073	1	18	47558717	47612612	+	9224	WDR62	102175053	GO:0000922;GO:0005634;GO:0005813;GO:0005815;GO:0005829;GO:0007052;GO:0007099;GO:0021987;GO:0022008;	K21762	-	maNOG13302;veNOG34577;veNOG34789	SR	sp|Q8HXL3|WDR62_PIG WD repeat-containing protein 62 OS=Sus scrofa GN=WDR62 PE=3 SV=1	(RefSeq) WD repeat domain 62
ENSCHIG00000010801	28.9052	45.0142	15.481	0.343914	-1.53988	0.0520467	1	1	130954960	130955682	-	723	SOX14	102189435	GO:0000981;GO:0003677;GO:0003682;GO:0005634;GO:0006355;GO:0006357;GO:0007601;GO:0009649;GO:0044798;GO:0046982;GO:2001222;	K09267	-	NOG27276;veNOG09292	KB	sp|P61259|SOX14_MACFA Transcription factor SOX-14 OS=Macaca fascicularis GN=SOX14 PE=2 SV=1	(RefSeq) SRY-box 14
ENSCHIG00000016115	524.255	595.931	464.525	0.779495	-0.359389	0.0521705	1	24	54303164	54480163	+	2179	RAB27B	102188005	GO:0003924;GO:0005525;GO:0005794;GO:0005795;GO:0019003;GO:0019904;GO:0030140;GO:0031489;GO:0032585;GO:0042470;GO:0045921;GO:0071985;	K07886	-	veNOG05996	U	sp|Q8HZJ5|RB27B_BOVIN Ras-related protein Rab-27B OS=Bos taurus GN=RAB27B PE=2 SV=3	(RefSeq) RAB27B, member RAS oncogene family
ENSCHIG00000021847	721.701	624.097	803.037	1.28672	0.363696	0.0521772	1	19	44677465	44712924	-	4099	ARHGAP27	102168300	GO:0005634;GO:0005654;GO:0005829;	K20636	-	veNOG11960	T	sp|A2AB59|RHG27_MOUSE Rho GTPase-activating protein 27 OS=Mus musculus GN=Arhgap27 PE=1 SV=1	(RefSeq) Rho GTPase activating protein 27
ENSCHIG00000022991	375.158	428.223	330.938	0.772816	-0.371803	0.0522657	1	7	49646155	49662769	-	5837	PCYOX1L	102172354	-	-	-	veNOG10226	O	sp|Q0P5H1|PCYXL_BOVIN Prenylcysteine oxidase-like OS=Bos taurus GN=PCYOX1L PE=2 SV=1	(RefSeq) prenylcysteine oxidase 1 like
ENSCHIG00000017912	392.014	447.917	345.428	0.771187	-0.374848	0.052386	1	25	1035595	1038095	-	408	-	-	-	-	-	-	-	-	-
ENSCHIG00000016231	340.09	390.516	298.069	0.76327	-0.389735	0.052534	1	1	148539729	148566107	+	1859	CHAF1B	102174164	GO:0000790;GO:0005654;GO:0006335;GO:0031497;GO:0032991;GO:0033186;	K10751	-	veNOG07049	B	sp|Q13112|CAF1B_HUMAN Chromatin assembly factor 1 subunit B OS=Homo sapiens GN=CHAF1B PE=1 SV=1	(RefSeq) chromatin assembly factor 1 subunit B
ENSCHIG00000021825	1023.93	1157.52	912.615	0.788426	-0.342953	0.0526338	1	13	16158710	16203195	+	1011	CDC123	102173945	GO:0005737;	-	-	veNOG00390	S	sp|Q2YDG3|CD123_BOVIN Cell division cycle protein 123 homolog OS=Bos taurus GN=CDC123 PE=2 SV=1	(RefSeq) cell division cycle 123
ENSCHIG00000010123	163.528	227.973	109.823	0.48174	-1.05367	0.0529077	1	21	21601491	21604496	-	366	NMB	102173972	-	K05223	-	veNOG24666	T	sp|Q2T9U8|NMB_BOVIN Neuromedin-B OS=Bos taurus GN=NMB PE=2 SV=1	(RefSeq) neuromedin B
ENSCHIG00000026161	3489.72	3910.66	3138.94	0.802661	-0.317137	0.052982	1	2	2609736	2633408	-	3159	EMC1	102170835	GO:0005783;GO:0016021;GO:0032991;GO:0072546;	-	-	veNOG02964	S	sp|Q8N766|EMC1_HUMAN ER membrane protein complex subunit 1 OS=Homo sapiens GN=EMC1 PE=1 SV=1	(RefSeq) ER membrane protein complex subunit 1
ENSCHIG00000016475	44.1557	25.5987	59.6199	2.32902	1.21972	0.0530046	1	15	64233037	64315033	+	1264	C11orf65	102191353	-	-	-	veNOG17081	S	sp|Q8NCR3|CK065_HUMAN Uncharacterized protein C11orf65 OS=Homo sapiens GN=C11orf65 PE=1 SV=1	(RefSeq) chromosome 15 C11orf65 homolog
ENSCHIG00000026725	16490.5	19926.7	13627.1	0.683861	-0.548225	0.0530443	1	18	16108489	16117099	+	2117	LOC102181148	102181148	GO:0005737;GO:0007411;GO:0015630;GO:0030424;GO:0030425;GO:0043025;GO:0071944;	K07375	-	veNOG00318	Z	sp|Q60HC2|TBB3_MACFA Tubulin beta-3 chain OS=Macaca fascicularis GN=TUBB3 PE=2 SV=1	(RefSeq) tubulin beta-3 chain
ENSCHIG00000023910	3.33699	0.591999	5.62448	9.50083	3.24805	0.0530844	1	3	66378135	66393019	-	1527	GBP2	-	GO:0005634;GO:0005654;GO:0005737;GO:0005794;GO:0005829;GO:0015629;GO:0034504;GO:0042803;GO:0048471;GO:0071346;GO:0071347;GO:0071356;	-	-	-	-	-	-
ENSCHIG00000022984	1825.83	2046.2	1642.19	0.802556	-0.317326	0.0531097	1	18	54963432	54974032	-	4406	AP2S1	102176994	GO:0030122;	K11827	-	COG5030;veNOG15495	U	sp|P62744|AP2S1_RAT AP-2 complex subunit sigma OS=Rattus norvegicus GN=Ap2s1 PE=1 SV=1	(RefSeq) adaptor related protein complex 2 sigma 1 subunit
ENSCHIG00000024593	1360.37	1527.39	1221.17	0.799515	-0.322803	0.0531254	1	19	49496829	49505804	-	2931	FN3KRP	102184372	-	K15523	[EC:2.7.1.172]	veNOG02005	R	sp|Q8K274|KT3K_MOUSE Ketosamine-3-kinase OS=Mus musculus GN=Fn3krp PE=1 SV=2	(RefSeq) fructosamine 3 kinase related protein
ENSCHIG00000018101	1241.63	1080.87	1375.6	1.27268	0.34787	0.0531824	1	3	100389221	100395571	-	1764	MINDY1	102179901	GO:0005634;GO:0005654;GO:0016604;GO:0016807;GO:0036435;GO:1990380;	K01309	[EC:3.4.19.12]	veNOG01160	S	sp|Q2KJ22|MINY1_BOVIN Ubiquitin carboxyl-terminal hydrolase MINDY-1 OS=Bos taurus GN=MINDY1 PE=2 SV=1	(RefSeq) family with sequence similarity 63 member A
ENSCHIG00000019701	2822.94	2482.06	3107.01	1.25179	0.323988	0.0533739	1	10	90606148	90668034	-	1760	TENT2	102176885	GO:0002244;GO:0004652;GO:0005634;GO:0034062;GO:0043489;GO:0043631;GO:0070566;GO:0071044;GO:2000626;	K14079	[EC:2.7.7.19]	veNOG03747	D	sp|Q2HJ44|GLD2_BOVIN Poly(A) RNA polymerase GLD2 OS=Bos taurus GN=PAPD4 PE=2 SV=1	(RefSeq) poly(A) RNA polymerase D4, non-canonical
ENSCHIG00000017736	259.996	220.546	292.871	1.32794	0.409188	0.0533803	1	6	3763315	3768681	+	1293	CCNA2	102190390	GO:0000086;GO:0000307;GO:0001939;GO:0001940;GO:0005634;GO:0005654;GO:0005737;GO:0005829;GO:0006275;GO:0007265;GO:0016572;GO:0019901;GO:0019901;GO:0019904;GO:0044843;GO:0045893;GO:0097124;GO:0097124;GO:0097472;	K06627	-	veNOG05759	D	sp|P30274|CCNA2_BOVIN Cyclin-A2 OS=Bos taurus GN=CCNA2 PE=1 SV=2	(RefSeq) cyclin A2
ENSCHIG00000017015	505.078	435.892	562.733	1.29099	0.36848	0.0535765	1	11	103928183	103984610	-	2790	SARDH	102176539	GO:0005739;	K00314	[EC:1.5.8.3]	veNOG12156	E	sp|Q9UL12|SARDH_HUMAN Sarcosine dehydrogenase, mitochondrial OS=Homo sapiens GN=SARDH PE=1 SV=1	(RefSeq) sarcosine dehydrogenase
ENSCHIG00000020192	971.325	1097.72	865.998	0.788909	-0.34207	0.0536287	1	1	71144850	71167001	-	2161	PIGZ	102177928	-	K08098	[EC:2.4.1.-]	veNOG10613	G	sp|Q86VD9|PIGZ_HUMAN GPI mannosyltransferase 4 OS=Homo sapiens GN=PIGZ PE=2 SV=4	(RefSeq) phosphatidylinositol glycan anchor biosynthesis class Z
ENSCHIG00000025703	1876.4	2103.72	1686.96	0.801891	-0.318522	0.0536323	1	5	22988502	22993057	-	489	-	-	-	-	-	-	-	-	-
ENSCHIG00000014869	11.0853	5.5782	15.6746	2.80997	1.49056	0.0536426	1	12	52462430	52465645	-	1018	C1QTNF9	102168738	GO:0005179;GO:0005615;GO:0019395;GO:0045792;GO:0071902;GO:0097009;GO:1900078;	-	-	veNOG01265	W	sp|Q0II24|C1QT9_BOVIN Complement C1q and tumor necrosis factor-related protein 9 OS=Bos taurus GN=C1QTNF9 PE=2 SV=1	(RefSeq) C1q and tumor necrosis factor related protein 9
ENSCHIG00000011150	663.055	752.205	588.763	0.782716	-0.35344	0.0537162	1	18	64858992	64862740	-	255	-	-	-	-	-	-	-	-	-
ENSCHIG00000023694	241.792	280.606	209.447	0.74641	-0.42196	0.0537823	1	10	23805993	23806495	+	468	TMEM229B	-	GO:0009617;	-	-	-	-	-	-
ENSCHIG00000024820	730.463	637.446	807.978	1.26752	0.342013	0.0541481	1	21	68548373	68583397	+	3147	MTA1	102190739	GO:0000978;GO:0001103;GO:0003713;GO:0003714;GO:0005634;GO:0005635;GO:0005654;GO:0005737;GO:0005829;GO:0005874;GO:0006302;GO:0010212;GO:0016581;GO:0040029;GO:0043161;GO:0043231;GO:1902499;	-	-	KOG3554;veNOG06540	KB	sp|Q62599|MTA1_RAT Metastasis-associated protein MTA1 OS=Rattus norvegicus GN=Mta1 PE=1 SV=1	-
ENSCHIG00000000016	1.06781e+06	940234	1.17411e+06	1.24875	0.320481	0.0541527	1	MT	5329	6873	+	1545	COX1	1485858	GO:0004129;GO:0004129;GO:0004129;GO:0004129;GO:0005739;GO:0005739;GO:0005743;GO:0005743;GO:0005750;GO:0005751;GO:0005751;GO:0006119;GO:0009060;GO:0016020;GO:0016021;GO:0016021;GO:0016491;GO:0020037;GO:0022900;GO:0045277;GO:0045277;GO:0045277;GO:0046872;GO:0055114;GO:0055114;GO:0070469;GO:1902600;	K02256	[EC:1.9.3.1]	-	-	-	(RefSeq) cytochrome c oxidase subunit I
ENSCHIG00000013122	615.348	534.189	682.981	1.27854	0.354496	0.0541556	1	14	74710094	74869703	-	6455	ZFAT	102191817	GO:0001228;GO:0002244;GO:0030097;GO:0060712;	-	-	veNOG03750	R	sp|Q9P243|ZFAT_HUMAN Zinc finger protein ZFAT OS=Homo sapiens GN=ZFAT PE=1 SV=2	(RefSeq) zinc finger and AT-hook domain containing
ENSCHIG00000015600	1820.79	1594.08	2009.72	1.26074	0.334268	0.0542113	1	2	8252251	8256726	-	2001	RSRP1	102183116	-	-	-	opiNOG57326;veNOG19937	S	sp|Q9BUV0|RSRP1_HUMAN Arginine/serine-rich protein 1 OS=Homo sapiens GN=RSRP1 PE=1 SV=2	(RefSeq) arginine and serine rich protein 1
ENSCHIG00000007466	104.277	82.3154	122.579	1.48913	0.574472	0.054408	1	3	12470933	12479605	+	2632	DNALI1	102174801	GO:0005737;GO:0005737;GO:0005929;GO:0005930;GO:0030175;GO:0045504;GO:0097729;	K10410	-	veNOG08651	Z	sp|O14645|IDLC_HUMAN Axonemal dynein light intermediate polypeptide 1 OS=Homo sapiens GN=DNALI1 PE=1 SV=2	(RefSeq) dynein axonemal light intermediate chain 1
ENSCHIG00000011580	231.718	310.306	166.229	0.535692	-0.900525	0.0544168	1	26	8586525	8615281	-	2239	GPR26	102171401	GO:0004930;GO:0007189;	K08411	-	veNOG01411	T	sp|Q8NDV2|GPR26_HUMAN G-protein coupled receptor 26 OS=Homo sapiens GN=GPR26 PE=1 SV=1	(RefSeq) G protein-coupled receptor 26
ENSCHIG00000002314	624.524	705.696	556.88	0.789121	-0.341682	0.0546066	1	25	65174	66973	+	372	SNRNP25	100861054	GO:0005634;GO:0005654;GO:0005689;GO:0005829;GO:0045171;	K13153	-	veNOG07554	A	sp|Q3ZBQ4|SNR25_BOVIN U11/U12 small nuclear ribonucleoprotein 25 kDa protein OS=Bos taurus GN=SNRNP25 PE=2 SV=2	(RefSeq) small nuclear ribonucleoprotein U11/U12 subunit 25
ENSCHIG00000026227	315.106	363.726	274.59	0.754938	-0.40557	0.0547038	1	19	41643979	41650303	-	1299	P3H4	102181235	GO:0005783;GO:0017185;GO:0030199;GO:0032964;GO:0046849;GO:1902494;	K22461	-	veNOG05862	S	sp|Q64375|SC65_RAT Endoplasmic reticulum protein SC65 OS=Rattus norvegicus GN=P3h4 PE=2 SV=3	(RefSeq) prolyl 3-hydroxylase family member 4 (non-enzymatic)
ENSCHIG00000020026	294.209	352.829	245.36	0.695407	-0.524071	0.0548097	1	19	54442938	54448917	+	543	CYGB	102190733	GO:0016607;GO:0043005;GO:0043025;	K21894	-	veNOG09820	C	sp|Q8WWM9|CYGB_HUMAN Cytoglobin OS=Homo sapiens GN=CYGB PE=1 SV=1	(RefSeq) cytoglobin
ENSCHIG00000012234	2209.43	1943.03	2431.42	1.25135	0.32349	0.0548199	1	LWLT01000070.1	31669	49685	-	9484	PLXNB3	102191685	GO:0001938;GO:0007156;GO:0007162;GO:0009986;GO:0010976;GO:0017154;GO:0019904;GO:0030336;GO:0034260;GO:0050918;GO:0051022;GO:0060326;GO:0071526;GO:0098632;	K06821	-	veNOG03474	T	sp|Q9ULL4|PLXB3_HUMAN Plexin-B3 OS=Homo sapiens GN=PLXNB3 PE=1 SV=2	(RefSeq) plexin B3
ENSCHIG00000025005	6.74417	11.9487	2.40709	0.201453	-2.31149	0.0548546	1	11	100425451	100440272	+	1089	PRDM12	102184067	GO:0005634;GO:0019233;GO:0022008;GO:0031175;GO:0050965;GO:0051574;GO:1900111;GO:1990226;	-	-	veNOG02983	K	sp|Q9H4Q4|PRD12_HUMAN PR domain zinc finger protein 12 OS=Homo sapiens GN=PRDM12 PE=1 SV=2	(RefSeq) PR/SET domain 12
ENSCHIG00000018566	404.776	262.031	523.731	1.99874	0.99909	0.0548634	1	6	56306890	56391587	+	2355	DTHD1	102173376	-	-	-	veNOG02735	S	sp|Q6ZMT9|DTHD1_HUMAN Death domain-containing protein 1 OS=Homo sapiens GN=DTHD1 PE=2 SV=3	(RefSeq) death domain containing 1
ENSCHIG00000020843	1565.2	1783.01	1383.7	0.776047	-0.365784	0.0549107	1	7	71837755	71844728	-	759	PRELID1	102185265	-	-	-	NOG26719;veNOG04919	RU	sp|Q32KN9|PRLD1_BOVIN PRELI domain-containing protein 1, mitochondrial OS=Bos taurus GN=PRELID1 PE=2 SV=1	(RefSeq) PRELI domain containing 1
ENSCHIG00000023957	3473.29	3872.45	3140.66	0.811025	-0.302181	0.0549209	1	15	29786693	29866882	+	959	RAB6A	102183164	GO:0000139;GO:0003924;GO:0005525;GO:0005794;GO:0005794;GO:0005802;GO:0005829;GO:0006890;GO:0016020;GO:0018125;GO:0019882;GO:0019904;GO:0031410;GO:0031489;GO:0034067;GO:0034498;GO:0070381;	K07893	-	veNOG07736	U	sp|Q1KME6|RAB6A_CHICK Ras-related protein Rab-6A OS=Gallus gallus GN=RAB6A PE=2 SV=3	(RefSeq) RAB6A, member RAS oncogene family
ENSCHIG00000023376	237.561	200.737	268.249	1.33632	0.418268	0.0549475	1	5	23232893	23427705	+	4962	CRADD	102179736	GO:0002020;GO:0005634;GO:0005737;GO:0006919;GO:0006977;GO:0030674;GO:0043065;GO:0070513;GO:0071260;GO:0097190;GO:2001235;	K02832	-	veNOG10538	S	sp|P78560|CRADD_HUMAN Death domain-containing protein CRADD OS=Homo sapiens GN=CRADD PE=1 SV=1	(RefSeq) CASP2 and RIPK1 domain containing adaptor with death domain
ENSCHIG00000017292	2055.22	2327.6	1828.24	0.785464	-0.348383	0.0549876	1	3	18683689	18687328	+	1320	ATP6V0B	102191393	GO:0005768;GO:0016021;	K03661	-	opiNOG11229;veNOG04747	C	sp|Q2TA24|VATO_BOVIN V-type proton ATPase 21 kDa proteolipid subunit OS=Bos taurus GN=ATP6V0B PE=2 SV=1	(RefSeq) ATPase H+ transporting V0 subunit b
ENSCHIG00000018814	10859.7	12104.9	9822.11	0.811417	-0.301485	0.0550231	1	1	82653595	82660019	-	1345	AP2M1	102184947	GO:0005886;GO:0097718;	K11826	-	NOG01550;veNOG01687	U	sp|P84092|AP2M1_RAT AP-2 complex subunit mu OS=Rattus norvegicus GN=Ap2m1 PE=1 SV=1	(RefSeq) adaptor related protein complex 2 mu 1 subunit
ENSCHIG00000025400	20.1845	12.1585	26.8728	2.21022	1.14419	0.0551123	1	9	25699345	25714720	-	1400	WISP3	102177062	GO:0005783;	K23090	-	veNOG05620	T	sp|O95389|WISP3_HUMAN WNT1-inducible-signaling pathway protein 3 OS=Homo sapiens GN=WISP3 PE=1 SV=1	(RefSeq) WNT1 inducible signaling pathway protein 3
ENSCHIG00000017966	2768.09	3096.04	2494.79	0.8058	-0.311506	0.0551561	1	14	20737977	20763519	+	1184	ATP6V1C1	102171171	GO:0005886;GO:0008553;	K02148	-	opiNOG00866;veNOG01337	C	sp|P21282|VATC1_BOVIN V-type proton ATPase subunit C 1 OS=Bos taurus GN=ATP6V1C1 PE=1 SV=3	(RefSeq) ATPase H+ transporting V1 subunit C1
ENSCHIG00000020121	25.4172	34.5906	17.7727	0.513801	-0.960718	0.0552268	1	16	78071540	78095969	+	3048	-	-	-	-	-	-	-	-	-
ENSCHIG00000015782	816.964	714.197	902.604	1.2638	0.337771	0.0552702	1	1	136449759	136503284	+	3978	NPHP3	102173132	-	K19360	-	veNOG05081	Z	sp|Q7Z494|NPHP3_HUMAN Nephrocystin-3 OS=Homo sapiens GN=NPHP3 PE=1 SV=1	(RefSeq) nephrocystin 3
ENSCHIG00000022008	1055.61	918.213	1170.11	1.27434	0.349746	0.0553317	1	25	10562974	11160820	+	2504	SNX29	102175264	-	K17935	-	veNOG08064	T	sp|Q08DX0|SNX29_BOVIN Sorting nexin-29 OS=Bos taurus GN=SNX29 PE=2 SV=1	(RefSeq) sorting nexin 29
ENSCHIG00000020427	1824.97	2052.46	1635.39	0.796798	-0.327714	0.0553945	1	25	1703058	1733178	-	5163	ABCA3	102173435	GO:0005886;GO:0097208;GO:0097233;	K05643	-	veNOG04511	Q	sp|Q99758|ABCA3_HUMAN ATP-binding cassette sub-family A member 3 OS=Homo sapiens GN=ABCA3 PE=1 SV=2	(RefSeq) ATP binding cassette subfamily A member 3
ENSCHIG00000014556	1187.8	1416.97	996.817	0.703485	-0.507408	0.0554474	1	18	4638511	4917774	+	4613	CNTNAP4	102178296	GO:0030425;GO:0032225;GO:0032228;GO:0042734;GO:2000821;	-	-	veNOG04496	T	sp|Q9C0A0|CNTP4_HUMAN Contactin-associated protein-like 4 OS=Homo sapiens GN=CNTNAP4 PE=1 SV=3	(RefSeq) contactin associated protein like 4
ENSCHIG00000014509	1773.75	1556.76	1954.58	1.25554	0.328308	0.0554952	1	4	88889943	88977816	+	5629	FAM126A	102171125	GO:0005829;GO:0005886;GO:0042552;GO:0043005;GO:0046854;GO:0072659;	K21844	-	veNOG05166	T	sp|Q9BYI3|HYCCI_HUMAN Hyccin OS=Homo sapiens GN=FAM126A PE=1 SV=2	(RefSeq) family with sequence similarity 126 member A
ENSCHIG00000015180	1388.36	1219.44	1529.13	1.25396	0.326496	0.055508	1	15	30738319	30778087	+	4448	ARAP1	102179498	GO:0005096;GO:0005547;GO:0005654;GO:0005794;GO:0005829;GO:0005886;GO:0008360;GO:0043231;GO:0043547;GO:0051270;GO:0051491;GO:0051497;	K18439	-	COG5347;veNOG03318	TU	sp|Q96P48|ARAP1_HUMAN Arf-GAP with Rho-GAP domain, ANK repeat and PH domain-containing protein 1 OS=Homo sapiens GN=ARAP1 PE=1 SV=3	(RefSeq) ArfGAP with RhoGAP domain, ankyrin repeat and PH domain 1
ENSCHIG00000022895	1233.44	1083.52	1358.38	1.25367	0.32616	0.0556203	1	13	16954091	17025209	-	5205	LOC102175492	102175492	-	-	-	veNOG06568	R	sp|Q9UPS8|ANR26_HUMAN Ankyrin repeat domain-containing protein 26 OS=Homo sapiens GN=ANKRD26 PE=1 SV=3	(RefSeq) ankyrin repeat domain-containing protein 26
ENSCHIG00000007381	203.032	250.954	163.096	0.649905	-0.621699	0.0556535	1	18	50509018	50511165	-	708	TTC9B	102186425	-	-	-	veNOG04735	S	sp|Q8N6N2|TTC9B_HUMAN Tetratricopeptide repeat protein 9B OS=Homo sapiens GN=TTC9B PE=2 SV=1	(RefSeq) tetratricopeptide repeat domain 9B
ENSCHIG00000021793	344.68	619.491	115.67	0.186718	-2.42106	0.0556847	1	4	49568431	49572098	-	957	NPVF	102173444	GO:0007218;GO:0032277;	-	-	veNOG05960	R	sp|B2KKR4|NPVF_SHEEP Pro-FMRFamide-related neuropeptide VF OS=Ovis aries GN=NPVF PE=2 SV=1	(RefSeq) neuropeptide VF precursor
ENSCHIG00000009811	783.01	882.945	699.731	0.792497	-0.335523	0.0557186	1	8	105595347	105597434	+	2088	TRIM32	102187488	GO:0000209;GO:0004842;GO:0005737;GO:0006511;GO:0016567;GO:0030307;GO:0030335;GO:0032897;GO:0042802;GO:0043123;GO:0043130;GO:0043621;GO:0045087;GO:0045787;GO:0045862;GO:0051091;GO:0051092;GO:0061630;GO:1902187;GO:1902230;	K10607	[EC:2.3.2.27]	veNOG12369	O	sp|Q13049|TRI32_HUMAN E3 ubiquitin-protein ligase TRIM32 OS=Homo sapiens GN=TRIM32 PE=1 SV=2	(RefSeq) tripartite motif containing 32
ENSCHIG00000017426	996.994	1118.03	896.129	0.801522	-0.319185	0.0558749	1	9	83335454	83345026	+	1194	ACAT2	102171980	-	K00626	[EC:2.3.1.9]	veNOG09436	I	sp|Q9BWD1|THIC_HUMAN Acetyl-CoA acetyltransferase, cytosolic OS=Homo sapiens GN=ACAT2 PE=1 SV=2	(RefSeq) acetyl-CoA acetyltransferase 2
ENSCHIG00000015890	3019.06	2664.34	3314.66	1.24408	0.315081	0.0559186	1	13	71653504	71656567	+	1190	SRSF6	102171331	-	K12893	-	veNOG01171;COG0724	AR	sp|Q3B7L6|SRSF6_BOVIN Serine/arginine-rich splicing factor 6 OS=Bos taurus GN=SRSF6 PE=2 SV=1	(RefSeq) serine and arginine rich splicing factor 6
ENSCHIG00000025426	2090.25	2353.02	1871.28	0.795266	-0.33049	0.0559251	1	8	7427732	7448080	+	1608	CTSB	102173295	GO:0004197;GO:0004197;GO:0005518;GO:0005615;GO:0005730;GO:0005764;GO:0005764;GO:0006508;GO:0006508;GO:0006508;GO:0008233;GO:0008233;GO:0008234;GO:0008234;GO:0008234;GO:0016787;GO:0030574;GO:0030855;GO:0043231;GO:0043394;GO:0046697;GO:0046718;GO:0048471;GO:0050790;GO:0051603;GO:0097067;	K01363	[EC:3.4.22.1]	veNOG02312	O	sp|P07688|CATB_BOVIN Cathepsin B OS=Bos taurus GN=CTSB PE=1 SV=5	(RefSeq) cathepsin B
ENSCHIG00000011842	229.972	177.181	273.964	1.54624	0.628764	0.0559425	1	12	75438440	75475049	-	6102	CNMD	102172637	GO:0016525;	-	-	veNOG04012	T	sp|P17404|CNMD_BOVIN Leukocyte cell-derived chemotaxin 1 OS=Bos taurus GN=CNMD PE=1 SV=2	(RefSeq) chondromodulin
ENSCHIG00000018607	160.166	112.623	199.785	1.77393	0.826951	0.0559664	1	2	771324	816392	+	3724	PADI1	102178678	GO:0004668;GO:0005509;GO:0005654;GO:0005737;GO:0005829;GO:0018101;	K01481	[EC:3.5.3.15]	veNOG11610	R	sp|Q9ULC6|PADI1_HUMAN Protein-arginine deiminase type-1 OS=Homo sapiens GN=PADI1 PE=1 SV=2	(RefSeq) peptidyl arginine deiminase 1
ENSCHIG00000003246	2355.4	2637.25	2120.53	0.804067	-0.314613	0.0560752	1	5	86718140	86734125	-	2311	CMAS	102171581	-	K21749	-	veNOG06228	G	sp|Q3SZM5|NEUA_BOVIN N-acylneuraminate cytidylyltransferase OS=Bos taurus GN=CMAS PE=2 SV=1	(RefSeq) cytidine monophosphate N-acetylneuraminic acid synthetase
ENSCHIG00000022820	2784.31	3651.69	2061.48	0.564528	-0.824883	0.0561108	1	4	32887302	33459183	+	7516	CADPS2	102186458	GO:0005654;GO:0009267;GO:0016082;GO:0031410;GO:0042734;GO:0043231;GO:0045211;GO:0045921;	K19933	-	veNOG07163	T	sp|Q8BYR5|CAPS2_MOUSE Calcium-dependent secretion activator 2 OS=Mus musculus GN=Cadps2 PE=1 SV=2	(RefSeq) calcium dependent secretion activator 2
ENSCHIG00000024120	384.723	329.99	430.334	1.30408	0.383033	0.0561116	1	3	106161853	106171842	+	3286	PEAR1	102172313	GO:0001891;GO:0005886;GO:0014065;GO:0038023;GO:0043491;GO:0043654;GO:0070527;	-	-	veNOG03487	T	sp|Q5VY43|PEAR1_HUMAN Platelet endothelial aggregation receptor 1 OS=Homo sapiens GN=PEAR1 PE=1 SV=1	(RefSeq) platelet endothelial aggregation receptor 1
ENSCHIG00000025222	22.9537	14.3718	30.1053	2.09475	1.06678	0.0561257	1	3	100418454	100426069	+	1071	BNIPL	102179154	GO:0005634;GO:0005829;GO:0006915;GO:0008285;GO:0040009;GO:0042802;	K18448	-	veNOG03862	I	sp|Q7Z465|BNIPL_HUMAN Bcl-2/adenovirus E1B 19 kDa-interacting protein 2-like protein OS=Homo sapiens GN=BNIPL PE=1 SV=1	(RefSeq) BCL2 interacting protein like
ENSCHIG00000019148	8842.65	11366.1	6739.74	0.592966	-0.753978	0.0561887	1	18	40866122	40894838	-	1940	CALB2	102182721	GO:0005829;GO:0005921;	-	-	veNOG02073	T	sp|Q3ZBY3|CALB2_BOVIN Calretinin OS=Bos taurus GN=CALB2 PE=2 SV=1	(RefSeq) calbindin 2
ENSCHIG00000011923	850.136	740.312	941.655	1.27197	0.347065	0.0562454	1	15	40535994	40538078	-	2085	ZBED5	102173585	-	-	-	veNOG13581	S	sp|A4Z943|ZBED5_BOVIN Zinc finger BED domain-containing protein 5 OS=Bos taurus GN=ZBED5 PE=4 SV=1	(RefSeq) zinc finger BED-type containing 5
ENSCHIG00000011324	1341.83	1506.76	1204.38	0.799312	-0.323169	0.0562497	1	13	64118470	64124206	-	738	EIF6	102171621	GO:0005638;GO:0005882;GO:0006110;GO:0032868;GO:0042304;GO:0045652;GO:0045727;GO:2000377;	K03264	-	veNOG08259	J	sp|Q9TU47|IF6_BOVIN Eukaryotic translation initiation factor 6 OS=Bos taurus GN=EIF6 PE=2 SV=2	(RefSeq) eukaryotic translation initiation factor 6
ENSCHIG00000019215	703.493	795.71	626.645	0.78753	-0.344593	0.0564263	1	7	89623706	89630642	-	2099	SLC39A3	100860948	GO:0000902;GO:0001701;GO:0005385;GO:0006829;GO:0043029;GO:0048701;GO:0060173;	K14709	-	veNOG12373	P	sp|Q5E960|S39A3_BOVIN Zinc transporter ZIP3 OS=Bos taurus GN=SLC39A3 PE=2 SV=1	(RefSeq) solute carrier family 39 member 3
ENSCHIG00000004959	422.856	344.823	487.884	1.41488	0.500684	0.0565811	1	8	109699922	109702525	+	2604	-	-	-	-	-	-	-	-	-
ENSCHIG00000015844	754.554	657.379	835.533	1.27101	0.345972	0.0565841	1	13	64503164	64504581	-	189	-	-	-	-	-	-	-	-	-
ENSCHIG00000002956	1076.18	1298.89	890.593	0.685657	-0.54444	0.05678	1	18	64011134	64016126	+	1161	SYT5	102180961	GO:0000149;GO:0001786;GO:0005509;GO:0005544;GO:0005546;GO:0017158;GO:0031045;GO:0043005;GO:0043025;GO:0046982;GO:0048471;GO:1990769;	K19905	-	veNOG11346	U	sp|P47861|SYT5_RAT Synaptotagmin-5 OS=Rattus norvegicus GN=Syt5 PE=1 SV=1	(RefSeq) synaptotagmin 5
ENSCHIG00000016850	3030.49	3402.43	2720.54	0.799587	-0.322673	0.0569509	1	8	45391488	45621158	-	2849	APBA1	102180591	GO:0001701;GO:0005794;GO:0006886;GO:0007268;GO:0007626;GO:0010468;GO:0014047;GO:0014051;GO:0016020;GO:0035264;	K04531	-	spriNOG16464;veNOG10278	WR	sp|Q02410|APBA1_HUMAN Amyloid-beta A4 precursor protein-binding family A member 1 OS=Homo sapiens GN=APBA1 PE=1 SV=3	(RefSeq) amyloid beta precursor protein binding family A member 1
ENSCHIG00000012139	1065.31	1198.51	954.3	0.796236	-0.328732	0.0569712	1	14	55110186	55272412	-	1570	CLVS1	102189884	GO:0005768;GO:0080025;	-	-	veNOG04448;opiNOG03019	I	sp|Q8IUQ0|CLVS1_HUMAN Clavesin-1 OS=Homo sapiens GN=CLVS1 PE=1 SV=1	(RefSeq) clavesin 1
ENSCHIG00000011285	768.288	896.222	661.677	0.738296	-0.437729	0.0570016	1	26	40743017	40766180	-	1837	STAMBPL1	102190846	-	K11867	[EC:3.4.19.12]	veNOG08855	T	sp|Q96FJ0|STALP_HUMAN AMSH-like protease OS=Homo sapiens GN=STAMBPL1 PE=1 SV=2	(RefSeq) STAM binding protein like 1
ENSCHIG00000025253	5301.73	4673.6	5825.18	1.2464	0.317769	0.057474	1	16	25635495	25704335	-	6335	TP53BP2	102183989	GO:0002039;GO:0005634;GO:0005737;GO:0005829;GO:0030054;GO:0042802;GO:0048471;GO:0051059;GO:0072332;GO:1900119;	K16823	-	veNOG02668	T	sp|Q13625|ASPP2_HUMAN Apoptosis-stimulating of p53 protein 2 OS=Homo sapiens GN=TP53BP2 PE=1 SV=2	(RefSeq) tumor protein p53 binding protein 2
ENSCHIG00000024882	33.8065	23.7156	42.2156	1.78008	0.831939	0.0574802	1	15	31013127	31047197	+	1297	-	-	-	-	-	-	-	-	-
ENSCHIG00000008981	306.247	366.181	256.303	0.699936	-0.514705	0.0575767	1	13	59038422	59058673	+	327	LOC108637382	108637382	-	K09568	[EC:5.2.1.8]	veNOG21159	O	sp|P18203|FKB1A_BOVIN Peptidyl-prolyl cis-trans isomerase FKBP1A OS=Bos taurus GN=FKBP1A PE=1 SV=2	(RefSeq) peptidyl-prolyl cis-trans isomerase FKBP1A
ENSCHIG00000024057	461.042	398.825	512.89	1.286	0.362896	0.0577272	1	25	36995934	37010926	+	1938	ZCWPW1	102183031	-	-	-	veNOG11322	R	sp|Q9H0M4|ZCPW1_HUMAN Zinc finger CW-type PWWP domain protein 1 OS=Homo sapiens GN=ZCWPW1 PE=1 SV=2	(RefSeq) zinc finger CW-type and PWWP domain containing 1
ENSCHIG00000000465	33.0124	23.1899	41.1977	1.77653	0.829065	0.0578818	1	24	58575073	58812701	-	1253	CCBE1	102175176	GO:0001945;GO:0001946;GO:0003016;GO:0007585;GO:0010595;GO:0030324;GO:0045766;GO:1901492;	K19638	-	veNOG01844	W	sp|Q6UXH8|CCBE1_HUMAN Collagen and calcium-binding EGF domain-containing protein 1 OS=Homo sapiens GN=CCBE1 PE=1 SV=1	(RefSeq) collagen and calcium binding EGF domains 1
ENSCHIG00000011118	430.414	373.075	478.197	1.28177	0.358141	0.0579503	1	11	43280995	43352882	-	1560	PUS10	102169598	-	K07583	[EC:5.4.99.25]	veNOG03406	J	sp|Q3MIT2|PUS10_HUMAN Putative tRNA pseudouridine synthase Pus10 OS=Homo sapiens GN=PUS10 PE=1 SV=1	(RefSeq) pseudouridylate synthase 10
ENSCHIG00000019598	1178.69	1028.08	1304.21	1.26859	0.34322	0.0580079	1	5	67240784	67300646	-	2991	ALDH1L2	102189931	GO:0005634;GO:0005739;	K00289	[EC:1.5.1.6]	veNOG11743	F	sp|Q3SY69|AL1L2_HUMAN Mitochondrial 10-formyltetrahydrofolate dehydrogenase OS=Homo sapiens GN=ALDH1L2 PE=1 SV=2	(RefSeq) aldehyde dehydrogenase 1 family member L2
ENSCHIG00000026994	2447.62	2737.52	2206.04	0.805853	-0.311411	0.0580416	1	3	4184211	4196354	-	774	COPS8	102169354	GO:0000338;GO:0005634;GO:0005654;GO:0005829;GO:0006468;GO:0007250;GO:0008180;GO:0008180;GO:0008285;GO:0048471;	K12181	-	veNOG09395	OT	sp|Q99627|CSN8_HUMAN COP9 signalosome complex subunit 8 OS=Homo sapiens GN=COPS8 PE=1 SV=1	(RefSeq) COP9 signalosome subunit 8
ENSCHIG00000008389	1219.84	1368.88	1095.65	0.800396	-0.321215	0.0581008	1	10	80487974	80488940	-	234	NEDD8	102188139	GO:0005634;GO:0005654;GO:0005829;GO:0006357;GO:0008104;GO:0031625;GO:0045116;	K12158	-	veNOG24638	O	sp|Q4PLJ0|NEDD8_RABIT NEDD8 OS=Oryctolagus cuniculus GN=NEDD8 PE=3 SV=1	(RefSeq) neural precursor cell expressed, developmentally down-regulated 8
ENSCHIG00000008646	1908.32	1664.92	2111.16	1.26802	0.342576	0.0581009	1	15	28593059	28643478	-	2127	SLCO2B1	102188428	-	K14352	-	veNOG05015	Q	sp|O94956|SO2B1_HUMAN Solute carrier organic anion transporter family member 2B1 OS=Homo sapiens GN=SLCO2B1 PE=1 SV=2	(RefSeq) solute carrier organic anion transporter family member 2B1
ENSCHIG00000017794	1405.47	1579.2	1260.69	0.798313	-0.324973	0.0582091	1	11	68388327	68418022	-	1701	EHD3	102190796	GO:0001881;GO:0020018;GO:0032456;GO:0034498;GO:0051260;GO:0055038;GO:0060271;GO:0072659;GO:0086036;GO:0090160;GO:1903358;	K12476	-	veNOG05281	TU	sp|Q9NZN3|EHD3_HUMAN EH domain-containing protein 3 OS=Homo sapiens GN=EHD3 PE=1 SV=2	(RefSeq) EH domain containing 3
ENSCHIG00000024858	2083.1	2588.58	1661.87	0.642002	-0.63935	0.0583568	1	7	37328767	37629960	+	1990	GABRB2	102184338	GO:0005886;GO:0005886;GO:0007214;GO:0007605;GO:0016917;GO:0043523;GO:0043524;GO:0048666;GO:0060119;GO:0060384;GO:0090102;GO:1901215;	K05181	-	veNOG03613;opiNOG05809	T	sp|P63138|GBRB2_RAT Gamma-aminobutyric acid receptor subunit beta-2 OS=Rattus norvegicus GN=Gabrb2 PE=1 SV=1	(RefSeq) gamma-aminobutyric acid type A receptor beta2 subunit
ENSCHIG00000017440	4014.71	3520.21	4426.8	1.25754	0.330603	0.0584047	1	13	47213471	47277059	-	5817	GPCPD1	102172822	GO:0005737;GO:0007519;GO:0047389;	K18695	[EC:3.1.4.2]	veNOG12423	R	sp|Q9NPB8|GPCP1_HUMAN Glycerophosphocholine phosphodiesterase GPCPD1 OS=Homo sapiens GN=GPCPD1 PE=1 SV=2	(RefSeq) glycerophosphocholine phosphodiesterase 1
ENSCHIG00000020899	328.952	376.156	289.616	0.769935	-0.377192	0.0584103	1	20	66776876	66784804	+	408	MED10	102174103	GO:0005654;GO:0016592;GO:0019827;GO:0045944;	K15151	-	veNOG19326;NOG53546	K	sp|Q5R6P5|MED10_PONAB Mediator of RNA polymerase II transcription subunit 10 OS=Pongo abelii GN=MED10 PE=2 SV=1	(RefSeq) mediator complex subunit 10
ENSCHIG00000025189	247.7	290.921	211.683	0.727632	-0.45872	0.058424	1	14	57634334	57635491	-	1104	FAM110B	102187507	GO:0005739;GO:0005829;	-	-	veNOG09069	S	sp|Q2KJ38|F110B_BOVIN Protein FAM110B OS=Bos taurus GN=FAM110B PE=2 SV=1	(RefSeq) family with sequence similarity 110 member B
ENSCHIG00000021129	2600.45	2904.47	2347.09	0.808097	-0.307399	0.0586964	1	2	7444574	7491825	+	1461	NIPAL3	102177482	-	K22733	-	veNOG13948	S	sp|Q5RD30|NPAL3_PONAB NIPA-like protein 3 OS=Pongo abelii GN=NIPAL3 PE=2 SV=1	(RefSeq) NIPA like domain containing 3
ENSCHIG00000009544	13057.2	14540.6	11821.1	0.812973	-0.298721	0.0588749	1	7	2164371	2242478	+	4633	PJA2	102182126	GO:0004842;GO:0005737;GO:0005886;GO:0006954;GO:0010738;GO:0016567;GO:0034137;GO:0034236;GO:0034237;GO:0043030;GO:0045087;GO:0045111;GO:0046330;GO:1900745;	K10634	[EC:2.3.2.27]	veNOG07424	O	sp|O43164|PJA2_HUMAN E3 ubiquitin-protein ligase Praja-2 OS=Homo sapiens GN=PJA2 PE=1 SV=4	(RefSeq) praja ring finger ubiquitin ligase 2
ENSCHIG00000018632	1665.63	1872.93	1492.88	0.797083	-0.327198	0.0589432	1	26	12647782	12656060	+	774	PRDX3	102190097	GO:0001893;GO:0005737;GO:0005739;GO:0005769;GO:0005829;GO:0006979;GO:0006979;GO:0007005;GO:0008022;GO:0008284;GO:0008379;GO:0018171;GO:0019900;GO:0019901;GO:0030099;GO:0032496;GO:0032991;GO:0033673;GO:0034599;GO:0034614;GO:0042542;GO:0042744;GO:0042802;GO:0042802;GO:0043027;GO:0043066;GO:0043209;GO:0051092;GO:0051881;	K20011	[EC:1.11.1.15]	veNOG09431	O	sp|P35705|PRDX3_BOVIN Thioredoxin-dependent peroxide reductase, mitochondrial OS=Bos taurus GN=PRDX3 PE=1 SV=2	(RefSeq) peroxiredoxin 3
ENSCHIG00000027082	674.879	585.18	749.628	1.28102	0.357294	0.0590578	1	25	552796	554801	+	822	METRN	-	GO:0005615;GO:0010001;GO:0050772;	-	-	-	-	-	-
ENSCHIG00000025386	615.874	511.373	702.959	1.37465	0.459063	0.0590942	1	10	79872746	79881481	-	1737	EFS	102182131	GO:0017124;GO:0019904;	-	-	veNOG02196	T	sp|O43281|EFS_HUMAN Embryonal Fyn-associated substrate OS=Homo sapiens GN=EFS PE=1 SV=1	(RefSeq) embryonal Fyn-associated substrate
ENSCHIG00000023010	1860.47	1642.6	2042.03	1.24317	0.314019	0.0591124	1	19	48799293	48932715	-	1032	PITPNC1	102183361	GO:0005654;GO:0005737;GO:0005829;GO:0007165;GO:0008526;GO:0015914;GO:0035091;GO:0070300;GO:1901611;	-	-	veNOG09405	TI	sp|Q9UKF7|PITC1_HUMAN Cytoplasmic phosphatidylinositol transfer protein 1 OS=Homo sapiens GN=PITPNC1 PE=1 SV=3	(RefSeq) phosphatidylinositol transfer protein, cytoplasmic 1
ENSCHIG00000010556	89.4438	108.232	73.7871	0.68175	-0.552686	0.0591319	1	5	93739909	93740220	+	312	LOC108636047	108636047	-	K11254	-	veNOG21368;COG2036	B	sp|Q28DR4|H4_XENTR Histone H4 OS=Xenopus tropicalis GN=TGas006m08.1 PE=3 SV=1	(RefSeq) histone H4
ENSCHIG00000018701	1333.45	1559.87	1144.77	0.733887	-0.446369	0.0592079	1	21	68299804	68309457	-	769	TMEM179	102185123	-	-	-	veNOG03510	S	sp|Q6ZVK1|T179A_HUMAN Transmembrane protein 179 OS=Homo sapiens GN=TMEM179 PE=2 SV=2	(RefSeq) transmembrane protein 179
ENSCHIG00000025142	1007.44	881.981	1111.98	1.26078	0.334312	0.0592708	1	3	104755748	104763311	-	1510	CLK2	102188369	GO:0004674;GO:0004713;GO:0005634;GO:0005634;GO:0005654;GO:0006468;GO:0010033;GO:0010212;GO:0016604;GO:0018108;GO:0032526;GO:0042802;GO:0043484;GO:0045721;GO:0046777;	K08823	[EC:2.7.12.1]	veNOG03265	T	sp|P49760|CLK2_HUMAN Dual specificity protein kinase CLK2 OS=Homo sapiens GN=CLK2 PE=1 SV=1	(RefSeq) CDC like kinase 2
ENSCHIG00000024248	1899.8	2134.86	1703.92	0.798145	-0.325278	0.0593608	1	1	94364487	94430626	+	1687	NCEH1	102173042	GO:0006470;GO:0006805;GO:0016020;GO:0017171;GO:0042301;GO:0060395;	K14349	[EC:3.1.1.-]	veNOG03068	V	sp|Q1JQE6|NCEH1_BOVIN Neutral cholesterol ester hydrolase 1 OS=Bos taurus GN=NCEH1 PE=2 SV=2	(RefSeq) neutral cholesterol ester hydrolase 1
ENSCHIG00000007834	33.6009	43.6484	25.228	0.577981	-0.790906	0.0596531	1	23	18946854	18947264	+	411	LOC102178319	102178319	-	K11253	-	COG2036;veNOG19181	B	sp|Q6LED0|H31_RAT Histone H3.1 OS=Rattus norvegicus PE=1 SV=3	(RefSeq) histone H3.1
ENSCHIG00000014679	1902.68	2132.72	1710.98	0.802252	-0.317872	0.0600279	1	1	105914443	105922631	+	3118	B3GALNT1	102172392	-	K00719	[EC:2.4.1.79]	veNOG08610	G	sp|Q864U6|B3GL1_PIG UDP-GalNAc:beta-1,3-N-acetylgalactosaminyltransferase 1 OS=Sus scrofa GN=B3GALNT1 PE=2 SV=1	(RefSeq) beta-1,3-N-acetylgalactosaminyltransferase 1 (globoside blood group)
ENSCHIG00000001685	115.939	52.8863	168.483	3.18576	1.67164	0.0600432	1	15	36040705	36047577	-	6873	-	-	-	-	-	-	-	-	-
ENSCHIG00000009703	1501.68	1101.51	1835.15	1.66604	0.736423	0.0600495	1	4	33592694	33673522	+	3102	AASS	102185894	GO:0005739;GO:0019477;GO:0043231;GO:0047131;	K14157	-	veNOG04368	E	sp|A8E657|AASS_BOVIN Alpha-aminoadipic semialdehyde synthase, mitochondrial OS=Bos taurus GN=AASS PE=2 SV=1	(RefSeq) aminoadipate-semialdehyde synthase
ENSCHIG00000020198	1971.45	2210.09	1772.58	0.802043	-0.318249	0.0601089	1	11	106195058	106201480	+	1893	NPDC1	106502682	-	-	-	veNOG13728	T	sp|Q9NQX5|NPDC1_HUMAN Neural proliferation differentiation and control protein 1 OS=Homo sapiens GN=NPDC1 PE=1 SV=2	(RefSeq) neural proliferation, differentiation and control 1
ENSCHIG00000022800	135.114	111.584	154.723	1.38661	0.471562	0.0602043	1	18	54359641	54363532	-	2676	SIX5	102190256	GO:0000978;GO:0002088;GO:0003677;GO:0005634;GO:0007286;GO:0008285;GO:0043565;GO:0045892;GO:0045944;GO:1902723;	K19474	-	spriNOG09849;veNOG11907;veNOG34584	K	sp|Q8N196|SIX5_HUMAN Homeobox protein SIX5 OS=Homo sapiens GN=SIX5 PE=1 SV=3	(RefSeq) SIX homeobox 5
ENSCHIG00000025113	3254.97	3648.06	2927.4	0.802455	-0.317507	0.0602747	1	17	10092205	10114109	+	2199	PLBD2	102185766	-	-	-	veNOG04893	T	sp|Q2KIY5|PLBL2_BOVIN Putative phospholipase B-like 2 OS=Bos taurus GN=PLBD2 PE=2 SV=1	(RefSeq) phospholipase B domain containing 2
ENSCHIG00000021238	153.919	126.876	176.455	1.39077	0.47588	0.0602872	1	19	51464005	51479789	-	1221	ENDOV	102173602	GO:0000287;GO:0003677;GO:0003727;GO:0005730;GO:0005737;GO:0006281;GO:0016888;GO:0016891;	K21813	[EC:3.1.26.-]	veNOG12322	R	sp|Q8C9A2|ENDOV_MOUSE Endonuclease V OS=Mus musculus GN=Endov PE=1 SV=2	(RefSeq) endonuclease V
ENSCHIG00000020720	27.3827	14.0609	38.4842	2.73697	1.45258	0.0603168	1	2	3256990	3259924	-	435	LOC102170564	102170564	-	K01047	[EC:3.1.1.4]	veNOG20723	I	sp|Q56JZ2|PA2GA_BOVIN Phospholipase A2, membrane associated OS=Bos taurus GN=PLA2G2A PE=2 SV=1	(RefSeq) phospholipase A2, membrane associated-like
ENSCHIG00000010074	3913.71	4363.19	3539.15	0.811138	-0.301981	0.0604744	1	21	58095303	58111966	-	2766	DDX24	102170366	GO:0005730;	K14805	[EC:3.6.4.13]	veNOG11438	A	sp|Q9GZR7|DDX24_HUMAN ATP-dependent RNA helicase DDX24 OS=Homo sapiens GN=DDX24 PE=1 SV=1	(RefSeq) DEAD-box helicase 24
ENSCHIG00000011444	5666.54	6336.64	5108.12	0.806125	-0.310924	0.0605286	1	LWLT01000091.1	110051	125267	-	1916	IDS	102189563	-	K01136	[EC:3.1.6.13]	veNOG10884	G	sp|P22304|IDS_HUMAN Iduronate 2-sulfatase OS=Homo sapiens GN=IDS PE=1 SV=1	(RefSeq) iduronate 2-sulfatase
ENSCHIG00000019243	1255.32	1404.79	1130.76	0.804931	-0.313063	0.0609117	1	25	26298271	26300788	+	642	CDIPT	100861029	GO:0003881;GO:0006661;GO:0016021;	K00999	[EC:2.7.8.11]	veNOG11899	I	sp|P70500|CDIPT_RAT CDP-diacylglycerol--inositol 3-phosphatidyltransferase OS=Rattus norvegicus GN=Cdipt PE=1 SV=1	(RefSeq) CDP-diacylglycerol--inositol 3-phosphatidyltransferase
ENSCHIG00000018489	2929.18	3614.07	2358.43	0.652569	-0.615797	0.061014	1	21	54834374	54839345	+	1424	CKMT1A	102183273	GO:0005739;GO:0032091;GO:0043066;GO:0043209;	K00933	[EC:2.7.3.2]	veNOG03916	C	sp|Q9TTK8|KCRU_BOVIN Creatine kinase U-type, mitochondrial OS=Bos taurus GN=CKMT1 PE=2 SV=1	(RefSeq) creatine kinase, mitochondrial 1A
ENSCHIG00000021006	4688.93	4146.85	5140.65	1.23965	0.309935	0.061028	1	6	101982320	102148280	+	7592	PTPN13	102183677	GO:0004725;GO:0005634;GO:0005737;GO:0005886;GO:0006470;GO:0014066;GO:0030027;GO:0035335;GO:0036312;	K02374	-	veNOG03019	T	sp|Q12923|PTN13_HUMAN Tyrosine-protein phosphatase non-receptor type 13 OS=Homo sapiens GN=PTPN13 PE=1 SV=2	(RefSeq) protein tyrosine phosphatase, non-receptor type 13
ENSCHIG00000022351	1452.38	1633.51	1301.43	0.796704	-0.327884	0.0610723	1	10	66315804	66349537	-	588	CHP1	102181125	GO:0005509;GO:0005886;GO:0010923;GO:0032088;GO:0032417;GO:0042308;GO:0048306;GO:0051453;GO:0070885;GO:1901214;	K17610	-	COG5126;veNOG02768	ZTD	sp|Q3SYS6|CHP1_BOVIN Calcineurin B homologous protein 1 OS=Bos taurus GN=CHP1 PE=2 SV=1	(RefSeq) calcineurin like EF-hand protein 1
ENSCHIG00000023722	810.533	675.904	922.724	1.36517	0.449081	0.0611978	1	25	13944979	13998258	+	5504	NDE1	102173805	GO:0000132;GO:0000776;GO:0001764;GO:0005813;GO:0005813;GO:0005815;GO:0005819;GO:0007020;GO:0007405;GO:0008017;GO:0021987;GO:0021987;GO:0030900;GO:0031023;GO:0031616;GO:0042802;GO:0042802;GO:0045202;GO:0047496;GO:0051298;GO:0051303;	K16738	-	veNOG02145	Z	sp|Q9NXR1|NDE1_HUMAN Nuclear distribution protein nudE homolog 1 OS=Homo sapiens GN=NDE1 PE=1 SV=2	(RefSeq) nudE neurodevelopment protein 1
ENSCHIG00000004105	23.6378	33.3113	15.5766	0.467608	-1.09663	0.0612431	1	25	33311943	33312602	+	660	CLDN3	102178787	GO:0001666;GO:0003382;GO:0005923;GO:0005923;GO:0016327;GO:0016328;GO:0016338;GO:0042802;GO:0051260;GO:0051291;GO:0070830;	K06087	-	veNOG00177	R	sp|Q765N9|CLD3_BOVIN Claudin-3 OS=Bos taurus GN=CLDN3 PE=2 SV=1	(RefSeq) claudin 3
ENSCHIG00000027260	889.798	1002.75	795.67	0.793485	-0.333724	0.0614087	1	8	11340795	11355490	+	387	NDUFB6	102182696	GO:0005654;GO:0005739;GO:0005739;GO:0005747;GO:0031966;GO:0032981;GO:0042775;	K03962	-	veNOG21225	C	sp|Q02367|NDUB6_BOVIN NADH dehydrogenase [ubiquinone] 1 beta subcomplex subunit 6 OS=Bos taurus GN=NDUFB6 PE=1 SV=2	(RefSeq) NADH:ubiquinone oxidoreductase subunit B6
ENSCHIG00000017884	203.676	237.341	175.622	0.739955	-0.43449	0.0615477	1	15	8000879	8003798	+	570	TP53I11	102190055	-	-	-	veNOG08326	S	sp|Q0VCQ8|P5I11_BOVIN Tumor protein p53-inducible protein 11 OS=Bos taurus GN=TP53I11 PE=2 SV=1	(RefSeq) tumor protein p53 inducible protein 11
ENSCHIG00000026224	398.909	456.235	351.138	0.769642	-0.37774	0.0615807	1	11	10044709	10048067	-	1005	WDR54	102174034	-	-	-	veNOG01123	R	sp|Q9H977|WDR54_HUMAN WD repeat-containing protein 54 OS=Homo sapiens GN=WDR54 PE=1 SV=1	(RefSeq) WD repeat domain 54
ENSCHIG00000018946	272.56	319.376	233.546	0.731257	-0.45155	0.0618591	1	22	16906202	16935113	+	744	LHFPL4	102185875	GO:0045211;GO:0050811;GO:0060077;GO:0097112;GO:1905702;	-	-	veNOG01943	S	sp|Q17R16|LHPL4_BOVIN LHFPL tetraspan subfamily member 4 protein OS=Bos taurus GN=LHFPL4 PE=2 SV=1	(RefSeq) lipoma HMGIC fusion partner-like 4
ENSCHIG00000018463	367.7	316.351	410.492	1.29758	0.375828	0.0620343	1	19	35836447	35862199	-	3640	MYCBPAP	102187710	GO:0005737;GO:0007283;	-	-	veNOG10069	S	sp|Q8TBZ2|MYBPP_HUMAN MYCBP-associated protein OS=Homo sapiens GN=MYCBPAP PE=1 SV=2	(RefSeq) MYCBP associated protein
ENSCHIG00000025957	146.848	114.581	173.737	1.51627	0.60053	0.0621409	1	8	99660091	99866612	-	10751	SVEP1	106502440	GO:0003682;	K17495	-	veNOG01335	T	sp|Q4LDE5|SVEP1_HUMAN Sushi, von Willebrand factor type A, EGF and pentraxin domain-containing protein 1 OS=Homo sapiens GN=SVEP1 PE=1 SV=3	(RefSeq) sushi, von Willebrand factor type A, EGF and pentraxin domain containing 1
ENSCHIG00000007236	3139.48	3502.66	2836.84	0.809908	-0.304169	0.0621665	1	16	47984223	47987726	-	1237	TPRG1L	102183086	GO:0042802;	-	-	veNOG03154	S	sp|Q32LJ4|TPRGL_BOVIN Tumor protein p63-regulated gene 1-like protein OS=Bos taurus GN=TPRG1L PE=2 SV=2	(RefSeq) tumor protein p63 regulated 1 like
ENSCHIG00000015178	146.021	118.802	168.703	1.42003	0.505918	0.0623485	1	5	26530061	26544667	+	2733	ITGB7	102180190	GO:0003366;GO:0007160;GO:0007229;GO:0009986;GO:0034113;GO:0034446;GO:0034669;GO:0043113;GO:0043235;GO:0050839;GO:0050900;GO:0050901;GO:0072678;	K06590	-	veNOG06676	W	sp|P26010|ITB7_HUMAN Integrin beta-7 OS=Homo sapiens GN=ITGB7 PE=1 SV=1	(RefSeq) integrin subunit beta 7
ENSCHIG00000015234	719.144	807.138	645.815	0.80013	-0.321693	0.0623989	1	14	8780903	8852576	-	937	PIP4P2	102172557	GO:0005765;GO:0031902;GO:0034597;GO:0046856;	K13084	[EC:3.1.3.78]	veNOG00346	S	sp|Q3SZ48|PP4P2_BOVIN Type 2 phosphatidylinositol 4,5-bisphosphate 4-phosphatase OS=Bos taurus GN=PIP4P2 PE=2 SV=1	(RefSeq) transmembrane protein 55A
ENSCHIG00000010459	9.94922	15.3094	5.4824	0.358107	-1.48154	0.0624117	1	15	17702595	17746252	-	5270	EHF	102170803	GO:0000978;GO:0001228;GO:0003677;GO:0003700;GO:0005654;GO:0005794;GO:0030855;GO:0045893;GO:0045944;	K17102	-	veNOG00888	K	sp|Q32LN0|EHF_BOVIN ETS homologous factor OS=Bos taurus GN=EHF PE=2 SV=1	(RefSeq) ETS homologous factor
ENSCHIG00000018943	3276.48	3801.71	2838.78	0.746713	-0.421374	0.0625019	1	25	13734998	13880645	+	1787	C16orf45	102173524	-	-	-	veNOG04994	S	sp|Q5R562|CP045_PONAB Uncharacterized protein C16orf45 homolog OS=Pongo abelii PE=2 SV=2	(RefSeq) chromosome 25 C16orf45 homolog
ENSCHIG00000019775	235.609	199.441	265.749	1.33247	0.414103	0.0626106	1	3	86571842	86579788	+	2250	ATXN7L2	102186173	-	K11318	-	veNOG02761	B	sp|Q5T6C5|AT7L2_HUMAN Ataxin-7-like protein 2 OS=Homo sapiens GN=ATXN7L2 PE=1 SV=1	(RefSeq) ataxin 7 like 2
ENSCHIG00000010401	472.325	742.596	247.099	0.332751	-1.58749	0.0626383	1	10	74512950	74514548	+	1599	CHRM5	102168455	GO:0015872;GO:0019226;	K04133	-	veNOG03027	T	sp|P56490|ACM5_MACMU Muscarinic acetylcholine receptor M5 OS=Macaca mulatta GN=CHRM5 PE=2 SV=1	(RefSeq) cholinergic receptor muscarinic 5
ENSCHIG00000023496	8198.02	9451.11	7153.77	0.756923	-0.401781	0.0626465	1	18	59088636	59114352	+	2163	PPP2R1A	102182533	-	K03456	-	NOG04247;spriNOG15708;veNOG03532	T	sp|Q32PI5|2AAA_BOVIN Serine/threonine-protein phosphatase 2A 65 kDa regulatory subunit A alpha isoform OS=Bos taurus GN=PPP2R1A PE=1 SV=1	(RefSeq) protein phosphatase 2 scaffold subunit Aalpha
ENSCHIG00000020465	2878.68	2545.91	3155.99	1.23963	0.309908	0.0626993	1	19	8376899	8392882	-	5361	VEZF1	102182723	GO:0000977;GO:0001228;GO:0001525;GO:0001885;GO:0005634;GO:0005654;GO:0045603;GO:0045944;	-	-	veNOG04656	R	sp|Q14119|VEZF1_HUMAN Vascular endothelial zinc finger 1 OS=Homo sapiens GN=VEZF1 PE=1 SV=2	(RefSeq) vascular endothelial zinc finger 1
ENSCHIG00000013526	5438.24	4818.35	5954.81	1.23586	0.305514	0.0627056	1	26	34596577	34764501	+	5613	SORBS1	102187289	GO:0005158;GO:0005634;GO:0005813;GO:0005886;GO:0005899;GO:0005925;	K06086	-	veNOG01136	T	sp|Q9BX66|SRBS1_HUMAN Sorbin and SH3 domain-containing protein 1 OS=Homo sapiens GN=SORBS1 PE=1 SV=3	(RefSeq) sorbin and SH3 domain containing 1
ENSCHIG00000010118	1605.61	1419.25	1760.91	1.24073	0.31119	0.0628045	1	21	54310168	54344736	+	3060	PRPF39	102178115	-	K13217	-	homNOG11905;veNOG09609	A	sp|Q86UA1|PRP39_HUMAN Pre-mRNA-processing factor 39 OS=Homo sapiens GN=PRPF39 PE=1 SV=3	(RefSeq) pre-mRNA processing factor 39
ENSCHIG00000012620	8.01496	12.8959	3.94752	0.306107	-1.70789	0.0628684	1	12	75859727	75884319	+	3494	OLFM4	102171797	GO:0005615;GO:0005886;GO:0042581;GO:0042803;GO:0045296;GO:0048471;GO:0051260;GO:1900026;	-	-	veNOG11363	W	sp|Q6UX06|OLFM4_HUMAN Olfactomedin-4 OS=Homo sapiens GN=OLFM4 PE=1 SV=1	(RefSeq) olfactomedin 4
ENSCHIG00000010968	939.286	1054.29	843.446	0.80001	-0.32191	0.0628929	1	17	9954255	9957938	-	810	RITA1	102188523	GO:0005634;GO:0005737;GO:0005813;GO:0015631;GO:0045746;GO:0051168;	-	-	veNOG17537	S	sp|Q2HJ75|RITA1_BOVIN RBPJ-interacting and tubulin-associated protein 1 OS=Bos taurus GN=RITA1 PE=2 SV=1	(RefSeq) RBPJ interacting and tubulin associated 1
ENSCHIG00000017726	1476.59	1650.17	1331.95	0.807159	-0.309075	0.0628987	1	15	80937372	80963183	+	930	AASDHPPT	102190336	GO:0000287;GO:0008897;	K06133	[EC:2.7.8.-]	veNOG06800	HE	sp|Q9NRN7|ADPPT_HUMAN L-aminoadipate-semialdehyde dehydrogenase-phosphopantetheinyl transferase OS=Homo sapiens GN=AASDHPPT PE=1 SV=2	(RefSeq) aminoadipate-semialdehyde dehydrogenase-phosphopantetheinyl transferase
ENSCHIG00000017942	1216.13	1070.94	1337.12	1.24855	0.320255	0.062909	1	18	57069711	57074169	-	1265	IRF3	102171811	GO:0000978;GO:0001227;GO:0001228;GO:0005634;GO:0005634;GO:0005737;GO:0005829;GO:0009617;GO:0010468;GO:0019904;GO:0031663;GO:0032496;GO:0032727;GO:0032728;GO:0042802;GO:0042803;GO:0042803;GO:0043330;GO:0043565;GO:0045351;GO:0045944;GO:0050727;GO:0051607;GO:0060340;GO:0071222;GO:0097300;	K05411	-	veNOG12995	K	sp|Q4JF28|IRF3_BOVIN Interferon regulatory factor 3 OS=Bos taurus GN=IRF3 PE=2 SV=1	(RefSeq) interferon regulatory factor 3
ENSCHIG00000026356	1732.89	1935.24	1564.26	0.808304	-0.30703	0.0629297	1	25	3566914	3570260	+	1052	HMOX2	102189453	-	K21418	[EC:1.14.14.18]	veNOG12875	P	sp|O70252|HMOX2_MOUSE Heme oxygenase 2 OS=Mus musculus GN=Hmox2 PE=1 SV=1	(RefSeq) heme oxygenase 2
ENSCHIG00000025540	1997	2232.07	1801.11	0.806923	-0.309498	0.0629402	1	18	63863247	63865539	-	414	RPL28	102180251	-	K02903	-	veNOG19628	J	sp|Q3T0L7|RL28_BOVIN 60S ribosomal protein L28 OS=Bos taurus GN=RPL28 PE=2 SV=3	(RefSeq) ribosomal protein L28
ENSCHIG00000015185	445.356	520.277	382.921	0.735995	-0.442233	0.0630181	1	18	16164002	16165302	-	483	-	-	-	-	-	-	-	-	-
ENSCHIG00000010964	4114.89	4633.51	3682.71	0.7948	-0.331336	0.0630909	1	16	49093436	49193282	-	2102	PRKCZ	102186420	GO:0000226;GO:0004672;GO:0004672;GO:0004674;GO:0004674;GO:0005634;GO:0005635;GO:0005737;GO:0005815;GO:0005829;GO:0005886;GO:0005886;GO:0005911;GO:0005923;GO:0005938;GO:0006468;GO:0006468;GO:0016324;GO:0016363;GO:0018105;GO:0031333;GO:0031982;GO:0032753;GO:0035748;GO:0043203;GO:0045179;GO:0045630;GO:0046627;GO:0050732;GO:0070374;GO:0072659;GO:1990138;GO:2000553;GO:2000664;GO:2000667;GO:2001181;	K18952	[EC:2.7.11.13]	veNOG02807	T	sp|Q05513|KPCZ_HUMAN Protein kinase C zeta type OS=Homo sapiens GN=PRKCZ PE=1 SV=4	(RefSeq) protein kinase C zeta
ENSCHIG00000022560	106.633	84.4899	125.085	1.48048	0.566061	0.0630951	1	2	40860579	40878550	+	1353	MDH1B	102175169	-	-	-	veNOG10242	C	sp|A3KMX7|MDH1B_BOVIN Putative malate dehydrogenase 1B OS=Bos taurus GN=MDH1B PE=2 SV=1	(RefSeq) malate dehydrogenase 1B
ENSCHIG00000021002	928.646	812.241	1025.65	1.26274	0.336561	0.0632405	1	23	41937550	42072439	+	4007	LRRC1	102179527	GO:0005829;	-	-	veNOG02045	T	sp|Q9BTT6|LRRC1_HUMAN Leucine-rich repeat-containing protein 1 OS=Homo sapiens GN=LRRC1 PE=1 SV=1	(RefSeq) leucine rich repeat containing 1
ENSCHIG00000010876	2216.88	1965.78	2426.13	1.23418	0.303556	0.0633153	1	12	54770699	54892292	+	5042	PAN3	102188509	GO:0000290;GO:0000932;GO:0004535;GO:0006605;GO:0010606;GO:0031251;	K12572	-	veNOG06384	A	sp|Q58A45|PAN3_HUMAN PAN2-PAN3 deadenylation complex subunit PAN3 OS=Homo sapiens GN=PAN3 PE=1 SV=3	(RefSeq) PAN3 poly(A) specific ribonuclease subunit
ENSCHIG00000003743	299.931	389.019	225.691	0.580154	-0.785493	0.063419	1	15	5595088	5596071	+	984	C1QTNF4	108637649	GO:0005615;GO:0032755;GO:0070105;GO:1901224;GO:1904469;GO:2000778;	-	-	veNOG11518	R	sp|Q8R066|C1QT4_MOUSE Complement C1q tumor necrosis factor-related protein 4 OS=Mus musculus GN=C1qtnf4 PE=1 SV=1	(RefSeq) C1q and tumor necrosis factor related protein 4
ENSCHIG00000019052	2187.02	2455.56	1963.24	0.799507	-0.322818	0.0635234	1	8	69053435	69065348	+	1203	DMTN	102169870	GO:0003779;GO:0005102;GO:0005829;GO:0005884;GO:0005886;GO:0008360;GO:0010591;GO:0010763;GO:0010801;GO:0010812;GO:0014069;GO:0014731;GO:0016020;GO:0030036;GO:0030194;GO:0030507;GO:0030863;GO:0031095;GO:0031253;GO:0031410;GO:0032956;GO:0033137;GO:0035584;GO:0035585;GO:0043621;GO:0048471;GO:0048821;GO:0050732;GO:0051489;GO:0051895;GO:0065003;GO:0070560;GO:0071277;GO:0071320;GO:0090303;GO:0090315;GO:…	-	-	veNOG11286	Z	sp|Q08DM1|DEMA_BOVIN Dematin OS=Bos taurus GN=DMTN PE=2 SV=1	(RefSeq) dematin actin binding protein
ENSCHIG00000024486	1110.8	1320.96	935.665	0.708322	-0.497522	0.0635359	1	5	105412075	105476155	+	4504	TSPAN11	102169463	-	K17352	-	veNOG11834	S	sp|Q0VC33|TSN11_BOVIN Tetraspanin-11 OS=Bos taurus GN=TSPAN11 PE=2 SV=1	(RefSeq) tetraspanin 11
ENSCHIG00000010725	6516.01	7788.93	5455.24	0.700383	-0.513783	0.0635728	1	5	35004458	35388601	+	4159	NELL2	102169737	-	-	-	veNOG07618	T	sp|A6QR11|NELL2_BOVIN Protein kinase C-binding protein NELL2 OS=Bos taurus GN=NELL2 PE=2 SV=1	(RefSeq) neural EGFL like 2
ENSCHIG00000024728	1098.78	1249.46	973.22	0.778914	-0.360464	0.0636083	1	28	21334956	21370129	+	1474	DNAJC12	102180284	GO:0005737;	K09532	-	veNOG03078	O	sp|Q9N287|DJC12_BOVIN DnaJ homolog subfamily C member 12 OS=Bos taurus GN=DNAJC12 PE=2 SV=1	(RefSeq) DnaJ heat shock protein family (Hsp40) member C12
ENSCHIG00000014081	3464.5	2658.49	4136.18	1.55584	0.637689	0.0636405	1	29	50606228	50647212	-	2289	LSP1	102177038	GO:0006935;GO:0006952;GO:0098761;	K14957	-	veNOG17746;opiNOG21546	R	sp|P33241|LSP1_HUMAN Lymphocyte-specific protein 1 OS=Homo sapiens GN=LSP1 PE=1 SV=1	(RefSeq) lymphocyte-specific protein 1
ENSCHIG00000023284	370.338	421.54	327.669	0.777316	-0.363427	0.0638299	1	7	90138361	90165546	-	4675	DOHH	102175947	GO:0005506;GO:0008612;GO:0008612;GO:0019135;GO:0048037;	K06072	[EC:1.14.99.29]	veNOG08579	R	sp|Q0VC53|DOHH_BOVIN Deoxyhypusine hydroxylase OS=Bos taurus GN=DOHH PE=1 SV=1	(RefSeq) deoxyhypusine hydroxylase/monooxygenase
ENSCHIG00000024327	6639.25	7693.3	5760.88	0.748818	-0.417312	0.0638809	1	26	31202588	31226427	+	2498	GOT1	100861063	GO:0004069;GO:0004069;GO:0004609;GO:0005654;GO:0005737;GO:0005829;GO:0005829;GO:0006107;GO:0006114;GO:0006532;GO:0006533;GO:0007219;GO:0019550;GO:0019551;GO:0032869;GO:0051384;GO:0055089;	K14454	[EC:2.6.1.1]	veNOG09353	E	sp|P33097|AATC_BOVIN Aspartate aminotransferase, cytoplasmic OS=Bos taurus GN=GOT1 PE=1 SV=3	(RefSeq) glutamic-oxaloacetic transaminase 1
ENSCHIG00000022189	2086.4	2330.32	1883.12	0.808095	-0.307403	0.0640314	1	19	36194610	36210171	-	1572	PDK2	102185217	GO:0004740;GO:0005524;GO:0005654;GO:0005739;GO:0005739;GO:0005829;GO:0005967;GO:0006111;GO:0006885;GO:0008286;GO:0010510;GO:0010565;GO:0010906;GO:0031670;GO:0034614;GO:0042593;GO:0042803;GO:0050848;GO:0072332;	K00898	[EC:2.7.11.2]	veNOG05927	T	sp|Q15119|PDK2_HUMAN [Pyruvate dehydrogenase (acetyl-transferring)] kinase isozyme 2, mitochondrial OS=Homo sapiens GN=PDK2 PE=1 SV=2	(RefSeq) pyruvate dehydrogenase kinase 2
ENSCHIG00000014389	261.542	223.442	293.291	1.3126	0.392429	0.0641525	1	19	43809362	43822343	-	3243	ITGA2B	102183451	GO:0005925;GO:0007160;GO:0009897;GO:0009986;GO:0042802;GO:0050840;GO:0070062;	K06476	-	veNOG08971	W	sp|P08514|ITA2B_HUMAN Integrin alpha-IIb OS=Homo sapiens GN=ITGA2B PE=1 SV=3	(RefSeq) integrin subunit alpha 2b
ENSCHIG00000014686	584.211	507.596	648.057	1.27672	0.352439	0.0641622	1	21	66386820	66394241	+	1698	ZNF839	102182349	-	-	-	veNOG00263	R	sp|A8K0R7|ZN839_HUMAN Zinc finger protein 839 OS=Homo sapiens GN=ZNF839 PE=2 SV=1	(RefSeq) zinc finger protein 839
ENSCHIG00000008247	39.1235	59.9695	21.7519	0.362716	-1.46309	0.0642858	1	1	118230400	118259401	-	1929	TM4SF4	102171195	-	-	-	veNOG15230	S	sp|Q9EQL5|T4S4_RAT Transmembrane 4 L6 family member 4 OS=Rattus norvegicus GN=Tm4sf4 PE=2 SV=1	(RefSeq) transmembrane 4 L six family member 4
ENSCHIG00000023419	1888.99	2107.33	1707.04	0.810051	-0.303915	0.0643855	1	18	52167392	52172583	+	3097	RABAC1	102174152	GO:0005794;GO:0016021;GO:0042802;	K20359	-	veNOG02689	U	sp|Q1RMH4|PRAF1_BOVIN Prenylated Rab acceptor protein 1 OS=Bos taurus GN=RABAC1 PE=2 SV=1	(RefSeq) Rab acceptor 1
ENSCHIG00000024214	7.12994	2.90699	10.6491	3.66327	1.87313	0.0644033	1	19	46448816	46477748	+	1317	EFCAB3	102169701	-	-	-	veNOG02233	T	sp|Q2T9P0|EFCB3_BOVIN EF-hand calcium-binding domain-containing protein 3 OS=Bos taurus GN=EFCAB3 PE=2 SV=1	(RefSeq) EF-hand calcium binding domain 3
ENSCHIG00000025583	36.698	25.744	45.8263	1.78008	0.831943	0.064459	1	26	32842185	32842895	-	678	C10orf62	102171486	-	-	-	veNOG17254	S	sp|Q5T681|CJ062_HUMAN Uncharacterized protein C10orf62 OS=Homo sapiens GN=C10orf62 PE=1 SV=1	(RefSeq) chromosome 26 C10orf62 homolog
ENSCHIG00000020223	8029.61	9248.11	7014.2	0.758447	-0.398881	0.0644945	1	14	18765079	18794030	-	738	YWHAZ	102175223	GO:0004497;GO:0008134;GO:0019901;GO:0019904;GO:0031625;GO:0042802;GO:0044325;GO:0051683;GO:0055114;GO:0090128;GO:0090168;GO:0098978;	K16197	-	veNOG10891	O	sp|Q5R651|1433Z_PONAB 14-3-3 protein zeta/delta OS=Pongo abelii GN=YWHAZ PE=2 SV=1	(RefSeq) tyrosine 3-monooxygenase/tryptophan 5-monooxygenase activation protein zeta
ENSCHIG00000016109	805.529	700.516	893.04	1.27483	0.350306	0.0645644	1	6	91281538	91310884	-	6328	NAAA	102185352	GO:0005737;GO:0008134;GO:0016810;	K13720	[EC:3.5.1.-]	veNOG07515	R	sp|Q02083|NAAA_HUMAN N-acylethanolamine-hydrolyzing acid amidase OS=Homo sapiens GN=NAAA PE=1 SV=3	(RefSeq) N-acylethanolamine acid amidase
ENSCHIG00000026547	853.952	960.343	765.292	0.796895	-0.327539	0.0645849	1	5	15529752	15799526	-	6695	MGAT4C	102169257	-	K13748	-	veNOG06952	G	sp|Q6ITT3|MGT4C_PIG Alpha-1,3-mannosyl-glycoprotein 4-beta-N-acetylglucosaminyltransferase C OS=Sus scrofa GN=MGAT4C PE=2 SV=1	(RefSeq) MGAT4 family member C
ENSCHIG00000026683	2777.68	3120.12	2492.31	0.798786	-0.324119	0.0646436	1	7	90440305	90480904	+	4927	ATCAY	102176874	GO:0005737;GO:0019894;GO:0031175;GO:0031966;GO:0032880;GO:0043005;GO:2000212;	K18450	-	veNOG01434	T	sp|Q86WG3|ATCAY_HUMAN Caytaxin OS=Homo sapiens GN=ATCAY PE=1 SV=2	(RefSeq) ATCAY, caytaxin
ENSCHIG00000019561	614.1	755.809	496.008	0.656261	-0.607657	0.0646474	1	3	104132674	104140252	+	1506	CHRNB2	102179250	GO:0001508;GO:0001661;GO:0001666;GO:0001666;GO:0005886;GO:0005892;GO:0005892;GO:0006816;GO:0006939;GO:0007165;GO:0007601;GO:0007605;GO:0007612;GO:0007612;GO:0007613;GO:0007613;GO:0007626;GO:0008306;GO:0008542;GO:0008542;GO:0009897;GO:0014059;GO:0015464;GO:0019233;GO:0021562;GO:0021631;GO:0021771;GO:0021952;GO:0021955;GO:0022848;GO:0022848;GO:0030890;GO:0032225;GO:0032226;GO:0033603;GO:0035094;GO:…	K04813	-	veNOG01099	T	sp|P17787|ACHB2_HUMAN Neuronal acetylcholine receptor subunit beta-2 OS=Homo sapiens GN=CHRNB2 PE=1 SV=1	(RefSeq) cholinergic receptor nicotinic beta 2 subunit
ENSCHIG00000022095	3267.26	3650.54	2947.87	0.807516	-0.308436	0.0647963	1	27	24006562	24276907	+	7941	TUSC3	102171951	GO:0008250;GO:0015095;GO:0015693;GO:0018279;GO:0050890;	K12669	-	veNOG05796	O	sp|Q32L57|TUSC3_BOVIN Tumor suppressor candidate 3 OS=Bos taurus GN=TUSC3 PE=2 SV=1	(RefSeq) tumor suppressor candidate 3
ENSCHIG00000008548	569.543	496.827	630.139	1.26832	0.342924	0.0649543	1	11	4130128	4186913	-	2143	TSGA10	102182798	GO:0005737;GO:0030031;GO:0031514;GO:0043005;	-	-	veNOG03054	S	sp|Q6NY15|TSG10_MOUSE Testis-specific gene 10 protein OS=Mus musculus GN=Tsga10 PE=1 SV=1	(RefSeq) testis specific 10
ENSCHIG00000008068	2671.03	2977.12	2415.95	0.811506	-0.301326	0.064978	1	LWLT01000027.1	37171713	37172099	+	387	BEX2	102170398	-	-	-	veNOG22296	T	sp|Q9BXY8|BEX2_HUMAN Protein BEX2 OS=Homo sapiens GN=BEX2 PE=1 SV=1	(RefSeq) brain expressed X-linked 2
ENSCHIG00000008687	750.752	652.805	832.374	1.27507	0.350579	0.0650808	1	19	33731489	33735786	-	2037	RNF112	102180255	GO:0003924;GO:0005525;GO:0005634;GO:0005654;GO:0005737;GO:0005768;GO:0007050;GO:0008021;GO:0014069;GO:0016604;GO:0019898;GO:0030182;GO:0033194;GO:0036473;GO:0036474;GO:0043621;GO:0044297;GO:0045666;GO:0045687;GO:0051865;GO:0061630;GO:0071158;GO:1990403;	-	-	veNOG05881	O	sp|Q08DF2|RN112_BOVIN RING finger protein 112 OS=Bos taurus GN=RNF112 PE=2 SV=1	(RefSeq) ring finger protein 112
ENSCHIG00000020098	118.295	94.7738	137.896	1.45501	0.541026	0.0651029	1	10	57232828	57236173	+	559	SNX22	102169593	-	K17941	-	veNOG15397	U	sp|Q96L94|SNX22_HUMAN Sorting nexin-22 OS=Homo sapiens GN=SNX22 PE=1 SV=1	(RefSeq) sorting nexin 22
ENSCHIG00000018170	4156.95	4626.03	3766.06	0.814102	-0.296718	0.0651047	1	7	72731353	72753534	+	4227	CLTB	102181028	GO:0005802;GO:0005829;GO:0005886;GO:0005886;GO:0043231;GO:0060170;	K04645	-	veNOG08627	U	sp|P04975|CLCB_BOVIN Clathrin light chain B OS=Bos taurus GN=CLTB PE=1 SV=1	(RefSeq) clathrin light chain B
ENSCHIG00000012323	313.879	374.544	263.325	0.703055	-0.50829	0.0651965	1	3	10307753	10308208	+	456	LOC102168967	102168967	-	K12751	-	COG5126;veNOG15416	ZTD	sp|Q64119|MYL6_RAT Myosin light polypeptide 6 OS=Rattus norvegicus GN=Myl6 PE=1 SV=3	(RefSeq) myosin light polypeptide 6-like
ENSCHIG00000013674	2447.48	2726.04	2215.35	0.812663	-0.299272	0.0651984	1	25	37903282	37920788	-	1113	ARPC1A	102172116	-	K05757	-	veNOG02795	Z	sp|Q1JP79|ARC1A_BOVIN Actin-related protein 2/3 complex subunit 1A OS=Bos taurus GN=ARPC1A PE=2 SV=1	(RefSeq) actin related protein 2/3 complex subunit 1A
ENSCHIG00000021241	585.745	662.747	521.577	0.786992	-0.345579	0.0652123	1	19	50251147	50253163	-	579	RAC3	102178569	GO:0003924;GO:0012505;GO:0014041;GO:0021894;GO:0022604;GO:0030031;GO:0030036;GO:0030426;GO:0031175;GO:0031941;GO:0033630;GO:0043005;GO:0043025;GO:0048306;GO:0048471;GO:0048873;GO:0050885;GO:0050905;GO:0051932;GO:0071944;GO:1900026;	K07861	-	veNOG05516	T	sp|P60764|RAC3_MOUSE Ras-related C3 botulinum toxin substrate 3 OS=Mus musculus GN=Rac3 PE=1 SV=1	(RefSeq) ras-related C3 botulinum toxin substrate 3 (rho family, small GTP binding protein Rac3)
ENSCHIG00000016137	385.519	331.881	430.218	1.2963	0.3744	0.0654134	1	1	66617231	66641532	-	2635	PARP9	102187626	GO:0000122;GO:0002230;GO:0003714;GO:0003950;GO:0004857;GO:0005634;GO:0005654;GO:0005737;GO:0005739;GO:0005829;GO:0006302;GO:0006471;GO:0010608;GO:0010629;GO:0019899;GO:0032991;GO:0035563;GO:0042393;GO:0042531;GO:0043086;GO:0044389;GO:0045893;GO:0060330;GO:0060335;GO:0072570;GO:0090734;GO:0097677;GO:1900182;GO:2001034;	K15260	[EC:2.4.2.30]	veNOG09600	KB	sp|Q8IXQ6|PARP9_HUMAN Poly [ADP-ribose] polymerase 9 OS=Homo sapiens GN=PARP9 PE=1 SV=2	(RefSeq) poly(ADP-ribose) polymerase family member 9
ENSCHIG00000004725	114.33	141.351	91.8115	0.649527	-0.622538	0.065421	1	2	3888481	3889452	+	972	FAM43B	108637133	-	-	-	veNOG07213	S	sp|Q6ZT52|FA43B_HUMAN Protein FAM43B OS=Homo sapiens GN=FAM43B PE=2 SV=1	(RefSeq) family with sequence similarity 43 member B
ENSCHIG00000027226	759.048	855.932	678.311	0.792482	-0.335549	0.0654855	1	3	64513198	64526304	+	710	LMO4	102183562	-	-	-	NOG22731;veNOG02343	K	sp|P61969|LMO4_MOUSE LIM domain transcription factor LMO4 OS=Mus musculus GN=Lmo4 PE=1 SV=1	(RefSeq) LIM domain only 4
ENSCHIG00000019455	963.386	1140.45	815.83	0.715357	-0.483264	0.0656949	1	3	89073434	89293553	-	3584	KCND3	102175822	GO:0005250;GO:0008076;GO:0016020;GO:0044325;GO:0086009;GO:0086091;GO:0097623;GO:0099625;GO:1902282;	K04893	-	opiNOG14471;veNOG03100	P	sp|Q9UK17|KCND3_HUMAN Potassium voltage-gated channel subfamily D member 3 OS=Homo sapiens GN=KCND3 PE=1 SV=3	(RefSeq) potassium voltage-gated channel subfamily D member 3
ENSCHIG00000024547	1758.43	1558.58	1924.97	1.23508	0.304604	0.0658015	1	7	91812839	91841500	-	3318	SAFB2	102183590	GO:0005654;GO:0016604;GO:0042802;GO:0043231;GO:0060008;GO:0060765;	-	-	veNOG06962	K	sp|Q14151|SAFB2_HUMAN Scaffold attachment factor B2 OS=Homo sapiens GN=SAFB2 PE=1 SV=1	(RefSeq) scaffold attachment factor B2
ENSCHIG00000009629	1179.54	1044.49	1292.09	1.23706	0.30691	0.0658856	1	18	36272554	36285505	-	1642	ZDHHC1	102178201	GO:0005783;GO:0016409;GO:0016409;GO:0018345;GO:0018345;	K20027	[EC:2.3.1.225]	veNOG05961	R	sp|Q8R0N9|ZDHC1_MOUSE Probable palmitoyltransferase ZDHHC1 OS=Mus musculus GN=Zdhhc1 PE=2 SV=2	(RefSeq) zinc finger DHHC-type containing 1
ENSCHIG00000026457	465.444	403.916	516.718	1.27927	0.355322	0.065886	1	10	10855421	11338739	+	5452	CEP128	102174575	GO:0000922;GO:0005814;GO:0008104;GO:0120103;	K16460	-	veNOG05520	S	sp|Q6ZU80|CE128_HUMAN Centrosomal protein of 128 kDa OS=Homo sapiens GN=CEP128 PE=1 SV=2	(RefSeq) centrosomal protein 128
ENSCHIG00000018452	905.888	1017.79	812.641	0.79844	-0.324744	0.0659513	1	10	66912452	66919742	+	540	CCDC32	100861399	-	-	-	veNOG14711	S	sp|Q9BV29|CCD32_HUMAN Coiled-coil domain-containing protein 32 OS=Homo sapiens GN=CCDC32 PE=1 SV=2	(RefSeq) chromosome 10 C15orf57 homolog
ENSCHIG00000014161	119.094	97.7842	136.853	1.39954	0.484948	0.0660315	1	5	77205486	77218309	+	666	FAM60A	102184125	GO:0008284;GO:0045596;	-	-	NOG52221;veNOG14689	S	sp|Q9NP50|SHCAF_HUMAN SIN3-HDAC complex-associated factor OS=Homo sapiens GN=SINHCAF PE=1 SV=1	(RefSeq) family with sequence similarity 60 member A
ENSCHIG00000005188	314.936	224.824	390.029	1.73482	0.794785	0.0661228	1	LWLT01000043.1	154993	156442	-	645	LOC108634517	108634517	-	K18584	-	COG5277;veNOG08365	Z	sp|Q5R8R1|ARP3_PONAB Actin-related protein 3 OS=Pongo abelii GN=ACTR3 PE=2 SV=3	(RefSeq) actin-related protein 3
ENSCHIG00000025341	451.229	514.094	398.842	0.775814	-0.366217	0.0661457	1	2	91359229	91381323	-	3526	NMI	102184384	GO:0005654;GO:0005737;GO:0005829;GO:0032480;GO:0042802;GO:0045355;GO:0045358;GO:0045824;GO:1902524;	-	-	veNOG07866	S	sp|Q3ZCL3|NMI_BOVIN N-myc-interactor OS=Bos taurus GN=NMI PE=2 SV=1	(RefSeq) N-myc and STAT interactor
ENSCHIG00000027209	647.413	512.4	759.923	1.48307	0.568584	0.0661953	1	18	46692765	46695627	+	258	-	-	-	-	-	-	-	-	-
ENSCHIG00000002847	492.841	405.145	565.921	1.39683	0.482161	0.0663978	1	LWLT01002304.1	6608	9231	+	2624	-	-	-	-	-	-	-	-	-
ENSCHIG00000010475	95.0762	113.711	79.5472	0.699557	-0.515487	0.0664094	1	16	49769539	49770528	-	990	B3GALT6	102191357	GO:0005797;GO:0006024;GO:0008499;	K00734	[EC:2.4.1.134]	veNOG12269	G	sp|Q91Z92|B3GT6_MOUSE Beta-1,3-galactosyltransferase 6 OS=Mus musculus GN=B3galt6 PE=2 SV=1	(RefSeq) beta-1,3-galactosyltransferase 6
ENSCHIG00000013583	156.075	129.426	178.283	1.37749	0.462042	0.0664379	1	9	28086120	28154622	-	2773	LOC102179006	102179006	-	-	-	veNOG02174;veNOG33549;veNOG33723	ZS	sp|A2VCL2|CC162_HUMAN Coiled-coil domain-containing protein 162 OS=Homo sapiens GN=CCDC162P PE=2 SV=3	(RefSeq) coiled-coil domain-containing protein 162
ENSCHIG00000019044	1129.19	979.117	1254.26	1.28101	0.35728	0.0665243	1	6	19517032	19595606	-	5916	NPNT	102172699	GO:0001657;GO:0001658;GO:0005178;GO:0005576;GO:0005604;GO:0007160;GO:0010694;GO:0010811;GO:0030198;GO:0030485;GO:0030511;GO:0031012;GO:0033631;GO:0034678;GO:0045184;GO:0045669;GO:0045987;GO:0062023;GO:0070374;GO:0071356;GO:0097195;GO:2000721;	K06824	-	veNOG11985	T	sp|Q6UXI9|NPNT_HUMAN Nephronectin OS=Homo sapiens GN=NPNT PE=2 SV=3	(RefSeq) nephronectin
ENSCHIG00000016120	565.848	648.657	496.841	0.765953	-0.384672	0.0665666	1	29	42954417	42956672	+	891	NUDT22	102179640	GO:0005654;GO:0008768;GO:0046872;	-	-	veNOG11872	L	sp|Q2TBI8|NUD22_BOVIN Nucleoside diphosphate-linked moiety X motif 22 OS=Bos taurus GN=NUDT22 PE=2 SV=1	(RefSeq) nudix hydrolase 22
ENSCHIG00000026117	8169.54	6763.05	9341.61	1.38127	0.465997	0.0665829	1	7	27135294	27253186	-	10409	VCAN	102168630	-	K06793	-	veNOG05001	T	sp|P81282|CSPG2_BOVIN Versican core protein OS=Bos taurus GN=VCAN PE=1 SV=2	(RefSeq) versican
ENSCHIG00000009506	606.24	685.918	539.843	0.787037	-0.345497	0.0667382	1	13	64665843	64666379	-	537	SCAND1	106502784	GO:0003713;GO:0005634;	-	-	veNOG21787	K	sp|Q32PG5|SCND1_BOVIN SCAN domain-containing protein 1 OS=Bos taurus GN=SCAND1 PE=2 SV=1	(RefSeq) SCAN domain containing 1
ENSCHIG00000018278	9666.83	11090.2	8480.68	0.764698	-0.387038	0.0669085	1	5	102466193	102472303	-	1384	ENO2	102190860	GO:0001917;GO:0005737;GO:0005829;GO:0005886;GO:0016020;GO:0043025;GO:0043204;GO:0043209;	K01689	[EC:4.2.1.11]	veNOG01694	G	sp|P09104|ENOG_HUMAN Gamma-enolase OS=Homo sapiens GN=ENO2 PE=1 SV=3	(RefSeq) enolase 2
ENSCHIG00000024252	924.594	797.265	1030.7	1.29279	0.370493	0.0669631	1	18	53782743	53805498	+	2256	CLASRP	102170870	GO:0005634;GO:0005654;	K13168	-	veNOG00142	A	sp|A0JNI5|CLASR_BOVIN CLK4-associating serine/arginine rich protein OS=Bos taurus GN=CLASRP PE=2 SV=1	(RefSeq) CLK4 associating serine/arginine rich protein
ENSCHIG00000017005	2457.78	2846.35	2133.97	0.74972	-0.415576	0.0670135	1	14	18764678	18764982	-	255	-	-	-	-	-	-	-	-	-
ENSCHIG00000025858	51.2218	38.7629	61.6042	1.58926	0.668351	0.0670625	1	9	32474638	32480698	+	1029	-	-	-	-	-	-	-	-	-
ENSCHIG00000024450	576.605	649.555	515.813	0.794102	-0.332604	0.067158	1	23	39820591	39828445	+	633	TAF11	102173242	-	K03135	-	veNOG06137	K	sp|Q5RA91|TAF11_PONAB Transcription initiation factor TFIID subunit 11 OS=Pongo abelii GN=TAF11 PE=2 SV=1	(RefSeq) TATA-box binding protein associated factor 11
ENSCHIG00000004994	1871.85	2091.78	1688.58	0.807245	-0.308922	0.0673054	1	8	25058551	25059492	-	942	RRAGA	102185564	GO:0003924;GO:0005525;GO:0005634;GO:0005737;GO:0005764;GO:0008219;GO:0010507;GO:0019048;GO:0031625;GO:0034198;GO:0034613;GO:0042803;GO:0045919;GO:0046982;GO:0051219;GO:0071230;GO:1904263;GO:1990130;	K16185	-	NOG02606;veNOG07912	RU	sp|Q63486|RRAGA_RAT Ras-related GTP-binding protein A OS=Rattus norvegicus GN=Rraga PE=1 SV=1	(RefSeq) Ras related GTP binding A
ENSCHIG00000003874	1328.69	1108.92	1511.83	1.36333	0.447138	0.0673101	1	6	111268449	111322903	+	4713	CD38	102172881	-	K01242	-	veNOG10792	T	sp|Q9MZ03|CD38_RABIT ADP-ribosyl cyclase/cyclic ADP-ribose hydrolase 1 OS=Oryctolagus cuniculus GN=CD38 PE=2 SV=1	(RefSeq) CD38 molecule
ENSCHIG00000022421	1317.38	1475.79	1185.38	0.803218	-0.316137	0.0673491	1	7	12593353	12622133	-	5633	RGMB	102176324	GO:0005793;GO:0007155;GO:0007165;GO:0030509;GO:0042802;GO:0045893;GO:0046658;	K06847	-	veNOG01088	T	sp|Q6NW40|RGMB_HUMAN RGM domain family member B OS=Homo sapiens GN=RGMB PE=1 SV=3	(RefSeq) repulsive guidance molecule family member b
ENSCHIG00000021231	2651.6	2949.16	2403.63	0.815024	-0.295085	0.06737	1	29	43654560	43662848	+	1877	ARL2-SNX15	102186093	GO:0005525;GO:0005737;GO:0019003;	K07943	-	veNOG12901	U	sp|Q2TA37|ARL2_BOVIN ADP-ribosylation factor-like protein 2 OS=Bos taurus GN=ARL2 PE=1 SV=1	(RefSeq) ADP ribosylation factor like GTPase 2
ENSCHIG00000008242	46.2458	34.5863	55.9621	1.61804	0.694251	0.067387	1	13	60010611	60011555	-	945	SOX12	108637407	GO:0000976;GO:0001228;GO:0003713;GO:0005654;GO:0021510;GO:0032993;GO:0045165;GO:0045944;GO:0065004;	K09268	-	veNOG05193	K	sp|O15370|SOX12_HUMAN Transcription factor SOX-12 OS=Homo sapiens GN=SOX12 PE=2 SV=2	(RefSeq) SRY-box 12
ENSCHIG00000020344	57.9492	43.7323	69.7966	1.59599	0.674455	0.0674493	1	11	47654587	47669607	+	624	CD8B	102184733	-	K06459	-	veNOG19238	T	sp|Q9XSM7|CD8B_SAISC T-cell surface glycoprotein CD8 beta chain OS=Saimiri sciureus GN=CD8B PE=2 SV=1	(RefSeq) CD8b molecule
ENSCHIG00000020583	1710.11	1910.08	1543.48	0.808071	-0.307446	0.0675336	1	25	25876055	25879758	+	1359	TUFM	102188278	GO:0003746;GO:0005739;GO:0006414;GO:0042645;GO:0043209;	K02358	-	veNOG07208	J	sp|P49410|EFTU_BOVIN Elongation factor Tu, mitochondrial OS=Bos taurus GN=TUFM PE=1 SV=1	(RefSeq) Tu translation elongation factor, mitochondrial
ENSCHIG00000027055	379.382	482.733	293.257	0.607493	-0.719061	0.0676064	1	7	106531946	106789840	-	3618	ADAMTS2	102182397	GO:0007283;GO:0008233;GO:0016485;GO:0030199;GO:0030324;GO:0031012;GO:0043588;	K08618	[EC:3.4.24.14]	veNOG11468	O	sp|P79331|ATS2_BOVIN A disintegrin and metalloproteinase with thrombospondin motifs 2 OS=Bos taurus GN=ADAMTS2 PE=1 SV=1	(RefSeq) ADAM metallopeptidase with thrombospondin type 1 motif 2
ENSCHIG00000007364	671.496	811.779	554.594	0.683184	-0.549655	0.0676259	1	12	75608669	75614326	-	5012	PCDH8	102172074	GO:0001756;GO:0016331;	K16499	-	veNOG04363	S	sp|O95206|PCDH8_HUMAN Protocadherin-8 OS=Homo sapiens GN=PCDH8 PE=2 SV=2	(RefSeq) protocadherin-8
ENSCHIG00000018706	18.8674	26.1178	12.8254	0.491061	-1.02603	0.0677072	1	18	64698733	64701010	+	813	LOC102174835	102174835	-	-	-	veNOG27507;veNOG14284	TR	sp|A6NI73|LIRA5_HUMAN Leukocyte immunoglobulin-like receptor subfamily A member 5 OS=Homo sapiens GN=LILRA5 PE=1 SV=1	(RefSeq) leukocyte immunoglobulin-like receptor subfamily A member 5
ENSCHIG00000026431	709.839	619.641	785.005	1.26687	0.341269	0.0678169	1	18	50775236	50787472	+	2064	SHKBP1	102188341	GO:0045742;	K21953	-	veNOG03391	R	sp|A3KMV1|SHKB1_BOVIN SH3KBP1-binding protein 1 OS=Bos taurus GN=SHKBP1 PE=2 SV=1	(RefSeq) SH3KBP1 binding protein 1
ENSCHIG00000016909	1936.96	2291.17	1641.78	0.71657	-0.480821	0.0678682	1	11	19646585	19683475	+	6772	QPCT	102174483	GO:0008270;GO:0016603;GO:0017186;	K00683	[EC:2.3.2.5]	veNOG07581	O	sp|Q28120|QPCT_BOVIN Glutaminyl-peptide cyclotransferase OS=Bos taurus GN=QPCT PE=1 SV=1	(RefSeq) glutaminyl-peptide cyclotransferase
ENSCHIG00000011438	1118.33	1251.35	1007.47	0.805104	-0.312753	0.0678699	1	LWLT01000021.1	19657556	19659659	-	465	NDUFB11	102188663	-	K11351	-	veNOG19579	C	sp|Q8HXG5|NDUBB_BOVIN NADH dehydrogenase [ubiquinone] 1 beta subcomplex subunit 11, mitochondrial OS=Bos taurus GN=NDUFB11 PE=1 SV=2	(RefSeq) NADH:ubiquinone oxidoreductase subunit B11
ENSCHIG00000017731	1013.39	1134.59	912.392	0.804159	-0.314447	0.0680586	1	15	30875381	30882631	+	1984	VPS26B	108633227	-	K18466	-	veNOG01034	U	sp|Q8C0E2|VP26B_MOUSE Vacuolar protein sorting-associated protein 26B OS=Mus musculus GN=Vps26b PE=1 SV=1	(RefSeq) VPS26, retromer complex component B
ENSCHIG00000016415	3189.88	3543.21	2895.44	0.817182	-0.29127	0.068131	1	14	60155173	60200141	+	2149	ATP6V1H	102181518	GO:0006897;	K02144	-	veNOG04476	C	sp|O46563|VATH_BOVIN V-type proton ATPase subunit H OS=Bos taurus GN=ATP6V1H PE=2 SV=2	(RefSeq) ATPase H+ transporting V1 subunit H
ENSCHIG00000011373	25.0534	16.3713	32.2885	1.97226	0.979851	0.0681385	1	1	80176926	80200740	-	1860	KNG1	102174978	GO:0004869;GO:0005102;GO:0005615;GO:0007162;GO:0007204;GO:0030195;GO:0045861;	K03898	-	veNOG13991	W	sp|P01044|KNG1_BOVIN Kininogen-1 OS=Bos taurus GN=KNG1 PE=1 SV=1	(RefSeq) kininogen 1
ENSCHIG00000015531	246.639	208.921	278.071	1.33099	0.412499	0.0682601	1	2	168898	194851	-	2984	EPHA2	102185411	GO:0001501;GO:0001568;GO:0001570;GO:0001649;GO:0001818;GO:0002043;GO:0004714;GO:0005886;GO:0005887;GO:0005925;GO:0006954;GO:0008630;GO:0009986;GO:0009986;GO:0010591;GO:0014028;GO:0016477;GO:0016525;GO:0021915;GO:0030027;GO:0030182;GO:0030216;GO:0030316;GO:0031256;GO:0032682;GO:0033598;GO:0033628;GO:0036342;GO:0043491;GO:0043535;GO:0045765;GO:0046058;GO:0046849;GO:0048013;GO:0048013;GO:0048320;GO:…	K05103	[EC:2.7.10.1]	veNOG03326	T	sp|Q1KL86|EPHA2_MACFA Ephrin type-A receptor 2 OS=Macaca fascicularis GN=EPHA2 PE=2 SV=1	(RefSeq) EPH receptor A2
ENSCHIG00000007932	2169.04	1788.78	2485.93	1.38973	0.474808	0.0683324	1	22	60147732	60171811	-	5483	ALDH1L1	102179144	GO:0005829;	K00289	[EC:1.5.1.6]	veNOG11743	F	sp|Q8R0Y6|AL1L1_MOUSE Cytosolic 10-formyltetrahydrofolate dehydrogenase OS=Mus musculus GN=Aldh1l1 PE=1 SV=1	(RefSeq) aldehyde dehydrogenase 1 family member L1
ENSCHIG00000023508	216.415	250.717	187.831	0.749175	-0.416625	0.0683797	1	26	23029828	23031218	+	1350	-	-	-	-	-	-	-	-	-
ENSCHIG00000027167	1793.33	2005.89	1616.19	0.805722	-0.311646	0.0683906	1	15	2336730	2345392	-	897	TMX2	102172174	-	-	-	veNOG01404	O	sp|Q2TBU2|TMX2_BOVIN Thioredoxin-related transmembrane protein 2 OS=Bos taurus GN=TMX2 PE=2 SV=1	(RefSeq) thioredoxin related transmembrane protein 2
ENSCHIG00000012044	4.54671	7.86873	1.77835	0.226002	-2.14559	0.0684167	1	15	54842745	54844400	-	273	-	-	-	-	-	-	-	-	-
ENSCHIG00000018232	28.956	17.7279	38.3128	2.16116	1.1118	0.0685674	1	27	29847717	29864973	+	2409	CCDC110	102188559	-	-	-	veNOG00188	S	sp|Q95JS9|CC110_MACFA Coiled-coil domain-containing protein 110 OS=Macaca fascicularis GN=CCDC110 PE=2 SV=2	(RefSeq) coiled-coil domain containing 110
ENSCHIG00000014720	396.739	452.343	350.402	0.774639	-0.368405	0.068619	1	7	95601196	95607961	-	660	RAB3D	102187671	GO:0005881;GO:0017157;GO:0018125;GO:0030742;GO:0031489;GO:0042588;GO:0045453;GO:0099503;GO:1903307;	K07884	-	veNOG03342	U	sp|P35276|RAB3D_MOUSE Ras-related protein Rab-3D OS=Mus musculus GN=Rab3d PE=1 SV=1	(RefSeq) RAB3D, member RAS oncogene family
ENSCHIG00000008983	44.5785	22.1851	63.2398	2.85055	1.51124	0.068723	1	4	110035980	110085799	+	1515	HEPACAM2	102181093	GO:0005794;GO:0005813;GO:0005819;GO:0007098;GO:0030496;	-	-	veNOG13267	T	sp|A6QQC6|HECA2_BOVIN HEPACAM family member 2 OS=Bos taurus GN=HEPACAM2 PE=2 SV=1	(RefSeq) HEPACAM family member 2
ENSCHIG00000025363	26.8333	16.0431	35.8251	2.23305	1.15901	0.0687885	1	11	92633988	92668453	+	993	MORN5	102169020	-	-	-	veNOG16802	R	sp|Q32LL6|MORN5_BOVIN MORN repeat-containing protein 5 OS=Bos taurus GN=MORN5 PE=2 SV=1	(RefSeq) MORN repeat containing 5
ENSCHIG00000000223	144.124	173.154	119.933	0.69264	-0.529823	0.0687958	1	LWLT01001804.1	2754	5175	-	2288	ELFN1	106503623	GO:0010923;	K17567	-	veNOG13962	R	sp|P0C7U0|ELFN1_HUMAN Protein ELFN1 OS=Homo sapiens GN=ELFN1 PE=1 SV=2	(RefSeq) extracellular leucine rich repeat and fibronectin type III domain containing 1
ENSCHIG00000016122	10459.4	11590.1	9517.1	0.821139	-0.284301	0.0688083	1	18	45820872	45848535	+	1739	GPI	102189150	GO:0001701;GO:0001707;GO:0004347;GO:0005654;GO:0005829;GO:0005886;GO:0005886;GO:0006096;GO:0010595;GO:0031625;GO:0034101;GO:0042593;GO:0043209;GO:0051024;GO:0060170;	K01810	[EC:5.3.1.9]	veNOG03042	G	sp|Q3ZBD7|G6PI_BOVIN Glucose-6-phosphate isomerase OS=Bos taurus GN=GPI PE=2 SV=4	(RefSeq) glucose-6-phosphate isomerase
ENSCHIG00000023962	546.594	617.119	487.822	0.790484	-0.339192	0.0688595	1	LWLT01000132.1	1813	2893	-	480	UBL4A	102173378	GO:0005634;GO:0005654;GO:0005737;GO:0005829;GO:0016020;GO:0051087;GO:0071816;GO:0071818;	-	-	veNOG19907	O	sp|B2KIK3|UBL4A_RHIFE Ubiquitin-like protein 4A OS=Rhinolophus ferrumequinum GN=UBL4A PE=3 SV=1	(RefSeq) ubiquitin like 4A
ENSCHIG00000025072	1655.71	1856.05	1488.76	0.802112	-0.318125	0.0688984	1	LWLT01000777.1	590	31781	-	4986	LOC102177760	102177760	-	K06820	-	opiNOG05413;veNOG01481	T	sp|Q9UIW2|PLXA1_HUMAN Plexin-A1 OS=Homo sapiens GN=PLXNA1 PE=1 SV=3	(RefSeq) plexin-A1
ENSCHIG00000000516	1209.47	1344.95	1096.57	0.815327	-0.294549	0.0690093	1	7	94678373	94689462	+	3750	MRPL4	102180843	GO:0005739;GO:0005762;	K02926	-	veNOG04916	J	sp|Q32PI6|RM04_BOVIN 39S ribosomal protein L4, mitochondrial OS=Bos taurus GN=MRPL4 PE=1 SV=1	(RefSeq) mitochondrial ribosomal protein L4
ENSCHIG00000019578	770.611	657.188	865.131	1.31641	0.396613	0.069042	1	28	40479813	40913487	-	7774	DISC1	102175271	GO:0000226;GO:0001764;GO:0002052;GO:0005739;GO:0005813;GO:0030177;GO:0045111;GO:0097546;GO:1905515;	K16534	-	veNOG07000	Z	sp|Q9NRI5|DISC1_HUMAN Disrupted in schizophrenia 1 protein OS=Homo sapiens GN=DISC1 PE=1 SV=3	(RefSeq) disrupted in schizophrenia 1
ENSCHIG00000025986	7716.52	8604.13	6976.85	0.810872	-0.302454	0.0690456	1	13	42116253	42149875	+	2591	PYGB	102185666	GO:0005737;	K00688	[EC:2.4.1.1]	veNOG00325	G	sp|Q5MIB6|PYGB_SHEEP Glycogen phosphorylase, brain form OS=Ovis aries GN=PYGB PE=2 SV=3	(RefSeq) glycogen phosphorylase B
ENSCHIG00000022585	594.944	521.392	656.237	1.25862	0.331847	0.0690568	1	3	100879700	100908747	+	7397	CGN	102178031	-	K06102	-	veNOG08664	Z	sp|B0KWC9|CING_CALJA Cingulin OS=Callithrix jacchus GN=CGN PE=3 SV=2	(RefSeq) cingulin
ENSCHIG00000009844	641.758	780.87	525.831	0.673392	-0.570482	0.0691322	1	7	29883363	29884901	+	1539	ANKRD34B	102188673	-	-	-	veNOG00752	R	sp|A5PLL1|AN34B_HUMAN Ankyrin repeat domain-containing protein 34B OS=Homo sapiens GN=ANKRD34B PE=2 SV=3	(RefSeq) ankyrin repeat domain 34B
ENSCHIG00000012549	116.921	142.315	95.7585	0.672862	-0.571617	0.0692181	1	10	37759895	37761756	-	1633	-	-	-	-	-	-	-	-	-
ENSCHIG00000006920	824.202	921.124	743.434	0.807094	-0.309191	0.0693107	1	LWLT01000021.1	31535239	31541790	-	354	DYNLT3	102183407	GO:0000776;GO:0005868;GO:0042802;	K10420	-	veNOG21247	N	sp|Q6XXL8|DYLT3_SHEEP Dynein light chain Tctex-type 3 OS=Ovis aries GN=DYNLT3 PE=3 SV=1	(RefSeq) dynein light chain Tctex-type 3
ENSCHIG00000026932	730.156	821.419	654.103	0.796308	-0.328601	0.0693646	1	4	88767264	88820187	-	1761	KLHL7	102171760	-	K10445	-	prNOG00615;veNOG00155	T	sp|Q8IXQ5|KLHL7_HUMAN Kelch-like protein 7 OS=Homo sapiens GN=KLHL7 PE=1 SV=2	(RefSeq) kelch like family member 7
ENSCHIG00000018891	18664.7	16543	20432.8	1.23513	0.304667	0.0694274	1	9	86121330	86272172	+	1143	QKI	102186482	-	K14945	-	veNOG09479	A	sp|Q5W9D5|QKI_PIG Protein quaking OS=Sus scrofa GN=QKI PE=2 SV=1	(RefSeq) QKI, KH domain containing RNA binding
ENSCHIG00000010116	770.944	869.211	689.054	0.792735	-0.335089	0.0694497	1	17	17437939	17457546	+	1288	RNF34	102172288	GO:0002039;GO:0005634;GO:0005654;GO:0005737;GO:0005886;GO:0006511;GO:0016567;GO:0016604;GO:0031625;GO:0035872;GO:0043161;GO:0061630;GO:0070417;GO:0070936;GO:1901797;GO:1901981;GO:1902042;GO:2000374;GO:2001271;	K20804	[EC:2.3.2.31]	veNOG06550	O	sp|Q5E9J6|RNF34_BOVIN E3 ubiquitin-protein ligase RNF34 OS=Bos taurus GN=RNF34 PE=2 SV=1	(RefSeq) ring finger protein 34
ENSCHIG00000008696	944.681	1060.06	848.534	0.80046	-0.321099	0.0695071	1	15	7294233	7295468	+	1236	CHST1	102182814	GO:0006012;GO:0006790;GO:0008146;GO:0042339;GO:0045130;	K01022	[EC:2.8.2.21]	veNOG11037	O	sp|O43916|CHST1_HUMAN Carbohydrate sulfotransferase 1 OS=Homo sapiens GN=CHST1 PE=1 SV=1	(RefSeq) carbohydrate sulfotransferase 1
ENSCHIG00000026896	102.999	83.2301	119.473	1.43545	0.521508	0.0695098	1	1	84640182	84652180	+	1382	-	-	-	-	-	-	-	-	-
ENSCHIG00000018472	357.122	278.925	422.286	1.51397	0.598341	0.0695145	1	2	117967598	118021219	-	42653	-	-	-	-	-	-	-	-	-
ENSCHIG00000016008	1509.93	1689.34	1360.42	0.8053	-0.312401	0.0697234	1	5	111430382	111450146	+	1165	TEF	102189656	GO:0003690;GO:0045944;	K09058	-	veNOG13238	K	sp|P97516|TEF_PHOSU Thyrotroph embryonic factor (Fragment) OS=Phodopus sungorus GN=TEF PE=2 SV=1	(RefSeq) TEF, PAR bZIP transcription factor
ENSCHIG00000000129	2708.39	3119.48	2365.82	0.7584	-0.398969	0.0697747	1	LWLT01000035.1	428180	440235	+	1649	43713	102189892	-	K04557	-	veNOG01495	D	sp|Q0VC68|SEPT5_BOVIN Septin-5 OS=Bos taurus GN=SEPT5 PE=2 SV=1	(RefSeq) septin 5
ENSCHIG00000011782	44716.6	50199.2	40147.7	0.799768	-0.322347	0.0698132	1	13	56780834	56799895	-	2347	LOC102188874	102188874	-	K04632	-	veNOG01872;opiNOG03230	T	sp|P04896|GNAS2_BOVIN Guanine nucleotide-binding protein G(s) subunit alpha isoforms short OS=Bos taurus GN=GNAS PE=1 SV=1	(RefSeq) guanine nucleotide-binding protein G(s) subunit alpha isoforms short
ENSCHIG00000003853	1098.63	956.372	1217.18	1.27271	0.347901	0.0698147	1	18	36074161	36083321	+	6085	HSF4	102179126	GO:0000122;GO:0001654;GO:0007601;GO:0008284;GO:0016607;GO:0033169;GO:0043010;GO:0043565;GO:0045597;GO:0045944;GO:0048468;GO:0070207;	K09417	-	COG5169;veNOG02882	K	sp|Q1HGE8|HSF4_CANLF Heat shock factor protein 4 OS=Canis lupus familiaris GN=HSF4 PE=2 SV=1	(RefSeq) heat shock transcription factor 4
ENSCHIG00000008680	1588.05	1774.62	1432.57	0.807255	-0.308904	0.0698316	1	24	21321700	21340206	+	2319	SLC39A6	102173516	GO:0005385;GO:0005783;GO:0005886;GO:0005887;GO:0006882;GO:0031258;GO:0071577;GO:0071578;	K14712	-	veNOG34702;veNOG01139	P	sp|Q5R9M9|S39A6_PONAB Zinc transporter ZIP6 OS=Pongo abelii GN=SLC39A6 PE=2 SV=1	(RefSeq) solute carrier family 39 member 6
ENSCHIG00000015349	347.016	416.445	289.158	0.69435	-0.526265	0.0698643	1	2	71334502	71334813	-	282	-	-	-	-	-	-	-	-	-
ENSCHIG00000026657	8.92284	3.34907	13.5677	4.05117	2.01834	0.0699502	1	5	9798376	10035103	+	7113	PTPRQ	102172692	GO:0002244;GO:0032421;GO:0042472;GO:0050885;GO:0050910;GO:0060116;	K16910	[EC:3.1.3.48]	veNOG07399	T	sp|Q9UMZ3|PTPRQ_HUMAN Phosphatidylinositol phosphatase PTPRQ OS=Homo sapiens GN=PTPRQ PE=1 SV=2	(RefSeq) phosphatidylinositol phosphatase PTPRQ
ENSCHIG00000025443	919.37	1026.56	830.041	0.808561	-0.306571	0.0699534	1	23	2983182	3000625	-	3706	EEF1E1	102180001	GO:0005634;GO:0005737;GO:0008285;GO:0017101;GO:0043065;GO:0043517;GO:1990830;GO:2001235;	K15439	-	veNOG05701	J	sp|O43324|MCA3_HUMAN Eukaryotic translation elongation factor 1 epsilon-1 OS=Homo sapiens GN=EEF1E1 PE=1 SV=1	(RefSeq) eukaryotic translation elongation factor 1 epsilon 1
ENSCHIG00000000839	503.127	569.17	448.091	0.78727	-0.345069	0.0702038	1	3	86594777	86596258	-	1482	AMIGO1	102168594	GO:0008076;GO:0015459;GO:0030425;GO:0032809;GO:0051965;GO:1901381;	K22529	-	veNOG06989	T	sp|Q86WK6|AMGO1_HUMAN Amphoterin-induced protein 1 OS=Homo sapiens GN=AMIGO1 PE=1 SV=1	(RefSeq) adhesion molecule with Ig like domain 1
ENSCHIG00000025062	1084.82	1227.3	966.091	0.787171	-0.345251	0.0702174	1	25	27623912	27628213	-	459	CHCHD2	102185422	-	K22758	-	veNOG21177	S	sp|Q9D1L0|CHCH2_MOUSE Coiled-coil-helix-coiled-coil-helix domain-containing protein 2 OS=Mus musculus GN=Chchd2 PE=2 SV=1	(RefSeq) coiled-coil-helix-coiled-coil-helix domain containing 2
ENSCHIG00000022763	845.097	962.87	746.953	0.775757	-0.366323	0.0704098	1	3	105493943	105511785	+	2289	SEMA4A	102179434	GO:0002292;GO:0005634;GO:0005829;GO:0007409;GO:0008360;GO:0010594;GO:0016525;GO:0043231;GO:0045063;GO:0071526;	K06521	-	veNOG06682	T	sp|Q5EA85|SEM4A_BOVIN Semaphorin-4A OS=Bos taurus GN=SEMA4A PE=2 SV=1	(RefSeq) semaphorin 4A
ENSCHIG00000018050	248.438	185.875	300.574	1.61708	0.693387	0.0704189	1	18	36180113	36204746	-	2781	KCTD19	102182434	-	-	-	veNOG08619	A	sp|A7YWH3|KCD19_BOVIN BTB/POZ domain-containing protein KCTD19 OS=Bos taurus GN=KCTD19 PE=2 SV=1	(RefSeq) potassium channel tetramerization domain containing 19
ENSCHIG00000022406	935.112	1049.56	839.743	0.800094	-0.321759	0.0704355	1	17	12960646	13017411	+	1496	RNFT2	102185765	-	-	-	veNOG02737	O	sp|Q96EX2|RNFT2_HUMAN RING finger and transmembrane domain-containing protein 2 OS=Homo sapiens GN=RNFT2 PE=2 SV=2	(RefSeq) ring finger protein, transmembrane 2
ENSCHIG00000027231	1044.96	1170.73	940.158	0.803056	-0.316428	0.0705295	1	7	58718293	58720153	+	300	NDUFA2	102177332	GO:0001835;GO:0005747;GO:0031966;GO:0032981;	K03946	-	veNOG23110	C	sp|Q02370|NDUA2_BOVIN NADH dehydrogenase [ubiquinone] 1 alpha subcomplex subunit 2 OS=Bos taurus GN=NDUFA2 PE=1 SV=2	(RefSeq) NADH:ubiquinone oxidoreductase subunit A2
ENSCHIG00000003141	50.7238	63.4979	40.0787	0.631181	-0.663874	0.0705601	1	9	83363957	83387265	+	1670	PNLDC1	102183329	GO:0000289;GO:0001825;GO:0004535;GO:0005783;	K01148	[EC:3.1.13.4]	veNOG06169	A	sp|Q8NA58|PNDC1_HUMAN Poly(A)-specific ribonuclease PNLDC1 OS=Homo sapiens GN=PNLDC1 PE=1 SV=2	(RefSeq) PARN like, ribonuclease domain containing 1
ENSCHIG00000015440	454.601	393.607	505.43	1.2841	0.360755	0.0706264	1	3	33255209	33318207	-	2453	OMA1	102169446	GO:0002024;GO:0004222;GO:0005739;GO:0006006;GO:0006515;GO:0006629;GO:0007005;GO:0010637;GO:0031966;GO:0034982;GO:0034982;GO:0042407;GO:0097009;GO:0120162;	K23010	[EC:3.4.24.-]	veNOG07001	O	sp|Q3SZN3|OMA1_BOVIN Metalloendopeptidase OMA1, mitochondrial OS=Bos taurus GN=OMA1 PE=2 SV=2	(RefSeq) OMA1 zinc metallopeptidase
ENSCHIG00000019834	1397.49	1559.11	1262.8	0.809946	-0.304102	0.070813	1	17	6737357	6743021	+	504	ISCU	102183899	GO:0005737;GO:0005739;GO:0005739;GO:0005829;GO:0032947;	K22068	-	veNOG00966;opiNOG30072	C	sp|Q9H1K1|ISCU_HUMAN Iron-sulfur cluster assembly enzyme ISCU, mitochondrial OS=Homo sapiens GN=ISCU PE=1 SV=2	(RefSeq) iron-sulfur cluster assembly enzyme
ENSCHIG00000018760	2284.95	2544.64	2068.54	0.812901	-0.298848	0.0709048	1	13	65311093	65356749	-	1972	NDRG3	102178920	GO:0005737;	-	-	veNOG00454	S	sp|A7MB28|NDRG3_BOVIN Protein NDRG3 OS=Bos taurus GN=NDRG3 PE=2 SV=1	(RefSeq) NDRG family member 3
ENSCHIG00000015553	256.111	294.894	223.793	0.758892	-0.398034	0.0710042	1	11	14015562	14018673	+	417	FAM136A	102189686	-	-	-	veNOG19494	S	sp|Q2HJI3|F136A_BOVIN Protein FAM136A OS=Bos taurus GN=FAM136A PE=2 SV=1	(RefSeq) family with sequence similarity 136 member A
ENSCHIG00000017240	610.113	531.216	675.861	1.27229	0.347427	0.0711377	1	14	20958973	20995764	+	3831	FZD6	102170617	GO:0001736;GO:0001843;GO:0001942;GO:0005886;GO:0016327;GO:0017147;GO:0030168;GO:0030901;GO:0031625;GO:0033278;GO:0035567;GO:0035880;GO:0042472;GO:0042813;GO:0043433;GO:0045177;GO:0048105;GO:0060071;GO:0090090;	K02376	-	veNOG13875	T	sp|Q8WMU5|FZD6_CANLF Frizzled-6 OS=Canis lupus familiaris GN=FZD6 PE=2 SV=1	(RefSeq) frizzled class receptor 6
ENSCHIG00000018826	602.024	880.235	370.181	0.420547	-1.24966	0.0714242	1	9	74333196	74343114	+	729	LOC102177708	102177708	-	K07986	-	veNOG23851	R	sp|Q9BZM6|ULBP1_HUMAN UL16-binding protein 1 OS=Homo sapiens GN=ULBP1 PE=1 SV=1	(RefSeq) NKG2D ligand 1
ENSCHIG00000010335	1570.66	1853.85	1334.67	0.719942	-0.474047	0.0714563	1	19	25878832	25879197	+	366	LOC106503287	106503287	-	-	-	veNOG23437	S	-	(RefSeq) uncharacterized LOC106503287
ENSCHIG00000016041	555.088	633.989	489.337	0.771838	-0.37363	0.0714955	1	9	88810876	88823530	-	294	MPC1	102186769	GO:0005739;	K22138	-	veNOG22996	S	sp|Q3ZCG2|MPC1_BOVIN Mitochondrial pyruvate carrier 1 OS=Bos taurus GN=MPC1 PE=1 SV=1	(RefSeq) mitochondrial pyruvate carrier 1
ENSCHIG00000015400	369.531	420.218	327.293	0.778865	-0.360555	0.0716335	1	29	42996258	43009283	-	633	BAD	102189930	GO:0001836;GO:0005543;GO:0005737;GO:0005739;GO:0005739;GO:0005741;GO:0005829;GO:0005829;GO:0006007;GO:0006915;GO:0006919;GO:0008283;GO:0008289;GO:0008625;GO:0008630;GO:0008656;GO:0010918;GO:0019050;GO:0019221;GO:0019901;GO:0019903;GO:0032024;GO:0033133;GO:0035774;GO:0042593;GO:0042981;GO:0043065;GO:0043280;GO:0043281;GO:0044342;GO:0045579;GO:0045582;GO:0045862;GO:0046031;GO:0046034;GO:0046902;GO:…	K02158	-	veNOG20405	T	sp|Q92934|BAD_HUMAN Bcl2-associated agonist of cell death OS=Homo sapiens GN=BAD PE=1 SV=3	(RefSeq) BCL2 associated agonist of cell death
ENSCHIG00000011779	309.033	249.302	358.809	1.43925	0.525322	0.0716995	1	10	49205288	49294153	-	1482	MNS1	102184346	GO:0005635;GO:0005882;GO:0005930;GO:0007283;GO:0036126;GO:0042802;GO:0044782;GO:0045724;GO:0070986;	-	-	veNOG06547	S	sp|Q2KIQ2|MNS1_BOVIN Meiosis-specific nuclear structural protein 1 OS=Bos taurus GN=MNS1 PE=2 SV=2	(RefSeq) meiosis specific nuclear structural 1
ENSCHIG00000009307	2008.09	1779.05	2198.95	1.23602	0.305704	0.0717467	1	23	41210064	41216414	+	2292	RGL2	102183115	GO:0005089;GO:0010667;GO:0014068;GO:0032485;	K17636	-	veNOG07214	T	sp|Q5TJE5|RGL2_CANLF Ral guanine nucleotide dissociation stimulator-like 2 OS=Canis lupus familiaris GN=RGL2 PE=3 SV=1	(RefSeq) ral guanine nucleotide dissociation stimulator like 2
ENSCHIG00000026025	1.30788	2.87733	0	0	-Inf	0.0718879	1	21	68293651	68296376	+	495	C21H14orf180	108638537	-	-	-	veNOG23183	S	sp|Q29RM6|NRAC_BOVIN Nutritionally-regulated adipose and cardiac-enriched protein homolog OS=Bos taurus GN=NRAC PE=2 SV=2	(RefSeq) chromosome 21 C14orf180 homolog
ENSCHIG00000014603	21.3721	13.8951	27.6029	1.98652	0.990244	0.0719422	1	18	49424963	49432840	-	954	LGALS4	102178655	GO:0005615;GO:0016936;	K10091	-	veNOG04797	W	sp|Q3T0D6|LEG4_BOVIN Galectin-4 OS=Bos taurus GN=LGALS4 PE=2 SV=1	(RefSeq) galectin 4
ENSCHIG00000012157	830.234	729.712	914.002	1.25255	0.324872	0.0719445	1	LWLT01000021.1	16726781	16762393	-	3439	ZNF182	102179553	-	K09228	-	veNOG12748	K	sp|P17025|ZN182_HUMAN Zinc finger protein 182 OS=Homo sapiens GN=ZNF182 PE=2 SV=2	(RefSeq) zinc finger protein 182
ENSCHIG00000017006	1501.56	1679.57	1353.22	0.805697	-0.31169	0.0720215	1	LWLT01000021.1	11103907	11155445	-	2511	DLG3	102173541	GO:0001736;GO:0005737;GO:0005886;GO:0005911;GO:0005923;GO:0010923;GO:0019900;GO:0019902;GO:0031625;GO:0032281;GO:0045197;GO:0098978;	K21098	-	COG0194;veNOG03979	FT	sp|Q62936|DLG3_RAT Disks large homolog 3 OS=Rattus norvegicus GN=Dlg3 PE=1 SV=1	(RefSeq) discs large MAGUK scaffold protein 3
ENSCHIG00000017904	34.8912	24.7512	43.3412	1.75108	0.808241	0.0720243	1	5	4643031	4683339	+	5105	GLIPR1L1	102177408	-	-	-	veNOG15367	S	sp|Q32LB5|GPRL1_BOVIN GLIPR1-like protein 1 OS=Bos taurus GN=GLIPR1L1 PE=1 SV=1	(RefSeq) GLI pathogenesis related 1 like 1
ENSCHIG00000013711	308.388	351.625	272.357	0.774567	-0.368538	0.0720956	1	18	47473989	47480110	+	2008	LRFN3	102174964	GO:0009986;	K16356	-	veNOG02250	T	sp|Q1RMS4|LRFN3_BOVIN Leucine-rich repeat and fibronectin type-III domain-containing protein 3 OS=Bos taurus GN=LRFN3 PE=2 SV=1	(RefSeq) leucine rich repeat and fibronectin type III domain containing 3
ENSCHIG00000024069	479.849	421.042	528.854	1.25606	0.328908	0.0723542	1	11	6104784	6130953	-	2564	RNF149	102179484	GO:0031647;GO:0035690;GO:0043409;GO:0061630;	K15704	[EC:2.3.2.27]	veNOG07400	O	sp|Q8NC42|RN149_HUMAN E3 ubiquitin-protein ligase RNF149 OS=Homo sapiens GN=RNF149 PE=2 SV=2	(RefSeq) ring finger protein 149
ENSCHIG00000014832	19.3772	12.3683	25.2181	2.03893	1.02781	0.0724889	1	LWLT01000027.1	40569216	40582907	-	1828	TAF7L	102176675	-	K03132	-	veNOG06708	K	sp|Q5H9L4|TAF7L_HUMAN Transcription initiation factor TFIID subunit 7-like OS=Homo sapiens GN=TAF7L PE=2 SV=1	(RefSeq) TATA-box binding protein associated factor 7 like
ENSCHIG00000012183	1835.65	2046.26	1660.14	0.811302	-0.301688	0.0725254	1	10	88508089	88527195	-	1081	RAB11A	102188223	-	K07904	-	veNOG06444;COG1100	RU	sp|P62494|RB11A_RAT Ras-related protein Rab-11A OS=Rattus norvegicus GN=Rab11a PE=1 SV=3	(RefSeq) RAB11A, member RAS oncogene family
ENSCHIG00000002115	9.41765	19.3779	1.11741	0.0576643	-4.11618	0.0725703	1	6	37364698	37368465	-	1506	MEPE	-	-	-	-	-	-	-	-
ENSCHIG00000000394	1440.44	1608.22	1300.62	0.808733	-0.306265	0.0726432	1	27	8572978	8588370	-	1322	AP3M2	102187102	GO:0008089;GO:0048490;	K12398	-	veNOG09142;NOG09179	U	sp|P53677|AP3M2_HUMAN AP-3 complex subunit mu-2 OS=Homo sapiens GN=AP3M2 PE=2 SV=1	(RefSeq) adaptor related protein complex 3 mu 2 subunit
ENSCHIG00000013945	36.7304	47.7624	27.5371	0.576545	-0.794496	0.0726502	1	18	36646762	36648083	+	516	NRN1L	102188700	GO:0005615;GO:0016020;GO:0030424;GO:0042803;GO:0046658;GO:0046982;GO:1990138;	-	-	veNOG23104	R	sp|Q8C4W3|NRN1L_MOUSE Neuritin-like protein OS=Mus musculus GN=Nrn1l PE=2 SV=2	(RefSeq) neuritin 1 like
ENSCHIG00000020088	369.633	420.089	327.586	0.779802	-0.35882	0.0728243	1	LWLT01000027.1	37385076	37385555	+	480	TCEAL1	102191591	GO:0005654;	-	-	veNOG21641	K	sp|Q2KIJ9|TCAL1_BOVIN Transcription elongation factor A protein-like 1 OS=Bos taurus GN=TCEAL1 PE=2 SV=1	(RefSeq) transcription elongation factor A like 1
ENSCHIG00000022217	2843.38	2500.66	3128.98	1.25126	0.323385	0.0728867	1	2	99177034	99461964	-	6415	BAZ2B	102191743	-	-	-	veNOG10301	B	sp|Q9UIF8|BAZ2B_HUMAN Bromodomain adjacent to zinc finger domain protein 2B OS=Homo sapiens GN=BAZ2B PE=1 SV=3	(RefSeq) bromodomain adjacent to zinc finger domain 2B
ENSCHIG00000000718	2611.84	2900.42	2371.36	0.817591	-0.290548	0.0732011	1	7	94808567	94819377	-	1143	CDC37	102182400	GO:0005737;GO:0005829;GO:0005829;GO:0010608;GO:0019887;GO:0019900;GO:0031072;GO:0045859;GO:0051879;GO:0060334;GO:0060338;GO:0097110;GO:0098779;GO:0101031;GO:1990565;	K09554	-	veNOG08356	D	sp|Q5EAC6|CDC37_BOVIN Hsp90 co-chaperone Cdc37 OS=Bos taurus GN=CDC37 PE=2 SV=1	(RefSeq) cell division cycle 37
ENSCHIG00000021797	568.245	496.026	628.427	1.26692	0.341328	0.0732383	1	18	15341088	15397700	-	7977	PIEZO1	102189702	GO:0005783;GO:0033625;GO:0033634;	K22128	-	veNOG11268	S	sp|Q92508|PIEZ1_HUMAN Piezo-type mechanosensitive ion channel component 1 OS=Homo sapiens GN=PIEZO1 PE=1 SV=4	(RefSeq) piezo type mechanosensitive ion channel component 1
ENSCHIG00000026214	67.4732	48.8875	82.9613	1.69698	0.762972	0.0732431	1	6	59970876	60070502	-	2016	RBM47	102175380	GO:0002244;GO:0003723;GO:0005634;GO:0016554;	-	-	veNOG01635	A	sp|A0AV96|RBM47_HUMAN RNA-binding protein 47 OS=Homo sapiens GN=RBM47 PE=1 SV=2	(RefSeq) RNA binding motif protein 47
ENSCHIG00000011552	108.793	88.552	125.661	1.41906	0.504937	0.0734168	1	26	6127068	6531200	+	3268	ADAM12	102182472	GO:0005654;GO:0005886;GO:0017124;GO:0045766;	K06835	[EC:3.4.24.-]	veNOG05496	O	sp|O43184|ADA12_HUMAN Disintegrin and metalloproteinase domain-containing protein 12 OS=Homo sapiens GN=ADAM12 PE=1 SV=3	(RefSeq) ADAM metallopeptidase domain 12
ENSCHIG00000009660	115.309	93.5026	133.48	1.42756	0.51355	0.0734177	1	6	13352723	13409594	+	10564	ZGRF1	102179178	-	-	-	veNOG13614;veNOG12869	AS	sp|Q86YA3|ZGRF1_HUMAN Protein ZGRF1 OS=Homo sapiens GN=ZGRF1 PE=1 SV=3	(RefSeq) zinc finger GRF-type containing 1
ENSCHIG00000006438	583.462	655.554	523.386	0.798388	-0.324838	0.0734702	1	1	101719871	101722813	+	2943	SLITRK3	102187437	GO:0007409;GO:0051965;GO:0098982;GO:0099060;GO:0099560;GO:1905606;	-	-	veNOG06404	T	sp|O94933|SLIK3_HUMAN SLIT and NTRK-like protein 3 OS=Homo sapiens GN=SLITRK3 PE=2 SV=2	(RefSeq) SLIT and NTRK like family member 3
ENSCHIG00000000629	331.626	285.204	370.311	1.29841	0.376744	0.0735097	1	2	11168475	11200409	+	2533	GMEB1	102177847	GO:0000978;GO:0001228;GO:0003700;GO:0005634;GO:0005654;GO:0045944;	-	-	veNOG08824	K	sp|Q2HJ87|GMEB1_BOVIN Glucocorticoid modulatory element-binding protein 1 OS=Bos taurus GN=GMEB1 PE=2 SV=1	(RefSeq) glucocorticoid modulatory element binding protein 1
ENSCHIG00000024695	55.5721	77.085	37.6447	0.488353	-1.034	0.0735501	1	20	39792758	39797188	-	1407	-	-	GO:0008528;GO:0051482;	-	-	-	-	-	-
ENSCHIG00000008327	22.8559	15.0711	29.3433	1.947	0.961252	0.0735913	1	29	12097930	12101677	+	405	-	-	-	-	-	-	-	-	-
ENSCHIG00000019714	1464.14	1290.1	1609.17	1.24733	0.31884	0.0737012	1	28	1263891	1286644	+	989	RASSF4	102169258	-	K09851	-	veNOG13296	T	sp|Q9H2L5|RASF4_HUMAN Ras association domain-containing protein 4 OS=Homo sapiens GN=RASSF4 PE=1 SV=2	(RefSeq) Ras association domain family member 4
ENSCHIG00000027064	20.132	33.3422	9.12358	0.273634	-1.86968	0.0737511	1	19	27994883	28007191	-	951	CCDC42	102177659	GO:0007286;	-	-	veNOG02950	S	sp|A6QQM8|CCD42_BOVIN Coiled-coil domain-containing protein 42 OS=Bos taurus GN=CCDC42 PE=2 SV=1	(RefSeq) coiled-coil domain containing 42
ENSCHIG00000013622	78.1911	54.256	98.1371	1.80878	0.855016	0.0738156	1	15	21176238	21224412	+	1722	-	-	-	-	-	-	-	-	-
ENSCHIG00000018537	5.81015	2.21197	8.80864	3.98227	1.99359	0.0738975	1	22	45991985	46001577	+	1961	LRTM1	106503421	GO:0051965;	-	-	veNOG01360	R	sp|Q9HBL6|LRTM1_HUMAN Leucine-rich repeat and transmembrane domain-containing protein 1 OS=Homo sapiens GN=LRTM1 PE=2 SV=1	(RefSeq) leucine rich repeats and transmembrane domains 1
ENSCHIG00000020847	60.5762	46.5533	72.2619	1.55224	0.634351	0.0739092	1	21	368224	371060	+	1443	MKRN3	102177323	GO:0042802;	K15687	[EC:2.3.2.27]	veNOG08787	O	sp|Q13064|MKRN3_HUMAN Probable E3 ubiquitin-protein ligase makorin-3 OS=Homo sapiens GN=MKRN3 PE=1 SV=1	(RefSeq) makorin ring finger protein 3
ENSCHIG00000015961	43.3047	29.0139	55.2137	1.903	0.928279	0.0739777	1	8	59598062	59599968	-	825	FAM166B	102176796	-	-	-	veNOG00556	S	sp|Q2TBR5|F166B_BOVIN Protein FAM166B OS=Bos taurus GN=FAM166B PE=2 SV=1	(RefSeq) family with sequence similarity 166 member B
ENSCHIG00000021472	3944.18	4499.77	3481.19	0.773638	-0.37027	0.0739792	1	10	81027111	81060119	+	1086	NPTN	102176046	GO:0050804;GO:0050808;GO:1902683;GO:1904861;	K22653	-	veNOG02313	T	sp|Q9Y639|NPTN_HUMAN Neuroplastin OS=Homo sapiens GN=NPTN PE=1 SV=2	(RefSeq) neuroplastin
ENSCHIG00000024924	252.913	326.964	191.205	0.584788	-0.774013	0.0739884	1	21	11847103	12115136	-	3587	MCTP2	102172941	GO:0005509;GO:0005654;GO:0005829;GO:0016021;	-	-	veNOG02977	R	sp|Q6DN12|MCTP2_HUMAN Multiple C2 and transmembrane domain-containing protein 2 OS=Homo sapiens GN=MCTP2 PE=1 SV=3	(RefSeq) multiple C2 and transmembrane domain containing 2
ENSCHIG00000023958	410.851	464.32	366.294	0.788882	-0.342119	0.0740714	1	17	7494706	7515765	+	4296	MVK	102176815	GO:0004496;GO:0005829;GO:0006695;GO:0008299;GO:0042802;GO:0050728;	K00869	[EC:2.7.1.36]	veNOG13357	I	sp|Q5E9T8|KIME_BOVIN Mevalonate kinase OS=Bos taurus GN=MVK PE=2 SV=1	(RefSeq) mevalonate kinase
ENSCHIG00000024702	214.756	248.227	186.863	0.752792	-0.409677	0.0742049	1	10	80388485	80396952	+	2509	PCK2	102179952	GO:0005739;	K01596	[EC:4.1.1.32]	veNOG03296	C	sp|Q16822|PCKGM_HUMAN Phosphoenolpyruvate carboxykinase [GTP], mitochondrial OS=Homo sapiens GN=PCK2 PE=1 SV=3	(RefSeq) phosphoenolpyruvate carboxykinase 2, mitochondrial
ENSCHIG00000020737	426.185	495.102	368.755	0.744807	-0.425062	0.0742575	1	13	71953250	72107949	+	2741	TOX2	102168467	GO:0000978;GO:0001228;GO:0005654;GO:0045944;	-	-	veNOG05696	R	sp|Q76IQ7|TOX2_RAT TOX high mobility group box family member 2 OS=Rattus norvegicus GN=Tox2 PE=2 SV=1	(RefSeq) TOX high mobility group box family member 2
ENSCHIG00000006243	312.803	269.03	349.28	1.29829	0.376614	0.0742848	1	17	36148481	36150610	+	2130	BBS12	102181887	GO:0042073;GO:0042755;GO:0045494;GO:0045599;GO:0051131;	K19402	-	veNOG04275	O	sp|Q5RC62|BBS12_PONAB Bardet-Biedl syndrome 12 protein homolog OS=Pongo abelii GN=BBS12 PE=2 SV=2	(RefSeq) Bardet-Biedl syndrome 12
ENSCHIG00000013166	1186.3	1322.91	1072.46	0.810684	-0.302788	0.0743416	1	13	50793627	50798894	+	525	C20orf27	102180506	-	-	-	veNOG14652	S	sp|Q2KIM1|CT027_BOVIN UPF0687 protein C20orf27 homolog OS=Bos taurus PE=2 SV=1	(RefSeq) chromosome 13 C20orf27 homolog
ENSCHIG00000024014	1198.21	1062.84	1311.01	1.2335	0.302753	0.0743883	1	5	29856923	29869621	-	2598	PRPF40B	102174364	-	K12821	-	veNOG08690	A	sp|Q80W14|PR40B_MOUSE Pre-mRNA-processing factor 40 homolog B OS=Mus musculus GN=Prpf40b PE=1 SV=2	(RefSeq) pre-mRNA processing factor 40 homolog B
ENSCHIG00000005935	30.7584	40.4113	22.7143	0.562078	-0.831157	0.074397	1	11	30545272	30604452	-	2615	LHCGR	100860843	GO:0001541;GO:0005887;GO:0007189;GO:0007190;GO:0007200;GO:0007283;GO:0008584;GO:0008585;GO:0022602;GO:0032962;GO:0035472;GO:0038106;GO:0046544;GO:0060065;GO:0071371;GO:0072520;GO:0090030;	K04248	-	veNOG05298	T	sp|Q28005|LSHR_BOVIN Lutropin-choriogonadotropic hormone receptor OS=Bos taurus GN=LHCGR PE=2 SV=1	(RefSeq) luteinizing hormone/choriogonadotropin receptor
ENSCHIG00000013343	87.1462	5.93004	154.826	26.1088	4.70647	0.0744778	1	23	23512372	23516731	+	1441	LOC102179937	102179937	-	K06752	-	veNOG06468	R	sp|P15981|HA2D_PIG SLA class II histocompatibility antigen, DQ haplotype D alpha chain OS=Sus scrofa PE=2 SV=1	(RefSeq) SLA class II histocompatibility antigen, DQ haplotype D alpha chain
ENSCHIG00000013447	838.949	935.408	758.566	0.810946	-0.302322	0.0746413	1	8	99557862	99569561	-	318	TXN	102187487	GO:0000122;GO:0005634;GO:0005634;GO:0005737;GO:0005829;GO:0005829;GO:0009314;GO:0015037;GO:0033138;GO:0033158;GO:0043388;GO:0045454;GO:0046826;GO:0055114;GO:1903206;	K03671	-	veNOG22969	K	sp|P50413|THIO_SHEEP Thioredoxin OS=Ovis aries GN=TXN PE=3 SV=2	(RefSeq) thioredoxin
ENSCHIG00000013106	523.16	384.267	638.905	1.66266	0.733491	0.0747319	1	1	99306528	99470822	+	3711	WDR49	102191180	-	-	-	veNOG02277	R	sp|Q8IV35|WDR49_HUMAN WD repeat-containing protein 49 OS=Homo sapiens GN=WDR49 PE=2 SV=1	(RefSeq) WD repeat domain 49
ENSCHIG00000021201	254.361	291.012	223.82	0.769109	-0.37874	0.0747524	1	15	7132145	7141210	-	3324	SLC35C1	102190895	GO:0005794;GO:0030259;GO:0045746;	K15279	-	veNOG00258	G	sp|A6QM03|FUCT1_BOVIN GDP-fucose transporter 1 OS=Bos taurus GN=SLC35C1 PE=2 SV=1	(RefSeq) solute carrier family 35 member C1
ENSCHIG00000022929	31.2528	42.4279	21.9402	0.517117	-0.951437	0.0748069	1	29	46044514	46045563	-	405	IFITM5	-	GO:0001701;GO:0005886;GO:0005887;GO:0030282;GO:0030282;GO:0060349;	-	-	-	-	-	-
ENSCHIG00000017179	9119.96	10081.5	8318.66	0.825138	-0.277292	0.074822	1	21	67516763	67583542	+	2150	-	-	-	-	-	-	-	-	-
ENSCHIG00000025287	74.2319	41.2629	101.706	2.46483	1.30149	0.0748318	1	14	21933721	22031800	-	1565	DPYS	102187332	GO:0004157;GO:0006208;GO:0006212;GO:0051219;	K01464	[EC:3.5.2.2]	veNOG04581	F	sp|Q14117|DPYS_HUMAN Dihydropyrimidinase OS=Homo sapiens GN=DPYS PE=1 SV=1	(RefSeq) dihydropyrimidinase
ENSCHIG00000022389	2940.56	3282.65	2655.48	0.808944	-0.305888	0.074854	1	17	6814364	6893313	-	3875	CORO1C	102179693	GO:0001755;GO:0001932;GO:0001933;GO:0005856;GO:0010632;GO:0010633;GO:0010762;GO:0015629;GO:0016328;GO:0016600;GO:0030027;GO:0031982;GO:0044387;GO:0045184;GO:0048365;GO:0051015;GO:0051893;GO:0051895;GO:0090630;GO:1900024;GO:1900025;GO:1900027;GO:2000394;	K13886	-	veNOG01632	Z	sp|Q9ULV4|COR1C_HUMAN Coronin-1C OS=Homo sapiens GN=CORO1C PE=1 SV=1	(RefSeq) coronin 1C
ENSCHIG00000020487	598.341	522.682	661.391	1.26538	0.339571	0.0748985	1	15	67837786	67861399	-	5859	FAM76B	102185290	GO:0016607;	-	-	veNOG05645	S	sp|Q5HYJ3|FA76B_HUMAN Protein FAM76B OS=Homo sapiens GN=FAM76B PE=1 SV=3	(RefSeq) family with sequence similarity 76 member B
ENSCHIG00000020379	295.861	256.148	328.955	1.28424	0.360914	0.0749051	1	4	93165866	93166789	+	684	-	-	-	-	-	-	-	-	-
ENSCHIG00000010630	126.929	105.191	145.044	1.37887	0.463486	0.0749605	1	11	103822069	103854044	+	2874	ADAMTSL2	102175692	GO:0005576;GO:0030198;GO:0030512;GO:0030512;GO:0031012;GO:0050436;GO:0060481;	-	-	veNOG09552	O	sp|Q86TH1|ATL2_HUMAN ADAMTS-like protein 2 OS=Homo sapiens GN=ADAMTSL2 PE=1 SV=1	(RefSeq) ADAMTS like 2
ENSCHIG00000015865	765.897	675.576	841.164	1.24511	0.316268	0.0751017	1	19	48297505	48333950	+	2540	CEP95	102181429	GO:0000922;GO:0005813;	K16544	-	veNOG07209	S	sp|Q96GE4|CEP95_HUMAN Centrosomal protein of 95 kDa OS=Homo sapiens GN=CEP95 PE=1 SV=1	(RefSeq) centrosomal protein 95
ENSCHIG00000008597	92.5159	74.5582	107.481	1.44157	0.527638	0.075298	1	20	31280923	31309177	+	1917	C20H5orf34	102175523	-	-	-	veNOG09054	S	sp|A4FUB0|CE034_BOVIN Uncharacterized protein C5orf34 homolog OS=Bos taurus PE=2 SV=1	(RefSeq) chromosome 20 C5orf34 homolog
ENSCHIG00000010565	453.076	513.161	403.005	0.785337	-0.348617	0.0753042	1	10	44535299	44548199	-	1131	LYSMD2	102170978	-	-	-	veNOG07542	R	sp|Q1JQA8|LYSM2_BOVIN LysM and putative peptidoglycan-binding domain-containing protein 2 OS=Bos taurus GN=LYSMD2 PE=2 SV=1	(RefSeq) LysM domain containing 2
ENSCHIG00000021345	214.085	181.047	241.617	1.33455	0.416353	0.0753815	1	3	774889	850959	-	4659	SNED1	102188915	-	-	-	veNOG08475	W	sp|Q8TER0|SNED1_HUMAN Sushi, nidogen and EGF-like domain-containing protein 1 OS=Homo sapiens GN=SNED1 PE=2 SV=2	(RefSeq) sushi, nidogen and EGF like domains 1
ENSCHIG00000009030	645.605	726.266	578.388	0.796386	-0.328459	0.0754335	1	25	32959410	32972576	+	1059	RFC2	102177120	GO:0003689;GO:0005663;GO:0019899;GO:0031390;GO:0043142;GO:1900264;	K10755	-	veNOG05047	L	sp|Q05B83|RFC2_BOVIN Replication factor C subunit 2 OS=Bos taurus GN=RFC2 PE=2 SV=1	(RefSeq) replication factor C subunit 2
ENSCHIG00000011240	1262.47	1507.17	1058.56	0.702349	-0.50974	0.0754719	1	2	28537398	28543070	+	848	RESP18	102179426	GO:0001701;	-	-	veNOG22738	S	sp|A0JNL8|RES18_BOVIN Regulated endocrine-specific protein 18 OS=Bos taurus GN=RESP18 PE=2 SV=1	(RefSeq) regulated endocrine specific protein 18
ENSCHIG00000016193	1.65673	0	3.03734	Inf	Inf	0.0755584	1	1	5444782	5448011	-	907	-	-	-	-	-	-	-	-	-
ENSCHIG00000017160	4086.32	3647.85	4451.71	1.22037	0.287314	0.0757063	1	22	14584000	14623420	+	4478	NKTR	102170275	GO:0000413;GO:0003755;GO:0005654;GO:0005739;GO:0005829;GO:0005886;GO:0016018;	K12740	-	veNOG33785;veNOG07051	O	sp|P30414|NKTR_HUMAN NK-tumor recognition protein OS=Homo sapiens GN=NKTR PE=1 SV=2	(RefSeq) natural killer cell triggering receptor
ENSCHIG00000014932	6804.86	7927.16	5869.6	0.740442	-0.433541	0.0757502	1	LWLT01000221.1	20087	26405	+	2125	TSPYL2	102184798	GO:0005634;GO:0005730;GO:0008156;GO:0030308;GO:0045859;	K11285	-	veNOG05138	K	sp|Q9BE64|TSYL2_MACFA Testis-specific Y-encoded-like protein 2 OS=Macaca fascicularis GN=TSPYL2 PE=1 SV=1	(RefSeq) TSPY like 2
ENSCHIG00000022134	4493.59	5051.78	4028.42	0.797427	-0.326576	0.0758224	1	27	6686845	7168212	-	5417	PSD3	102169072	GO:0005086;GO:0016020;GO:0032587;	K12494	-	veNOG03526	U	sp|Q9NYI0|PSD3_HUMAN PH and SEC7 domain-containing protein 3 OS=Homo sapiens GN=PSD3 PE=1 SV=2	(RefSeq) pleckstrin and Sec7 domain containing 3
ENSCHIG00000011345	301.864	352.65	259.542	0.735978	-0.442266	0.0758714	1	29	45828818	45831472	+	1716	IRF7	106503773	GO:0000978;GO:0000981;GO:0000981;GO:0002819;GO:0003677;GO:0005634;GO:0005654;GO:0005737;GO:0005829;GO:0010468;GO:0016064;GO:0032481;GO:0032607;GO:0032608;GO:0032727;GO:0032728;GO:0034124;GO:0034127;GO:0045351;GO:0045893;GO:0045944;GO:0051607;GO:0060340;	K09447	-	veNOG03402	K	sp|Q92985|IRF7_HUMAN Interferon regulatory factor 7 OS=Homo sapiens GN=IRF7 PE=1 SV=2	(RefSeq) interferon regulatory factor 7
ENSCHIG00000024986	11516.2	12747.1	10490.5	0.822967	-0.281094	0.0759087	1	19	52667742	52723737	+	4369	TIMP2	102178107	GO:0002020;GO:0008270;GO:0030414;GO:1905049;	K22583	-	veNOG02871	R	sp|P16368|TIMP2_BOVIN Metalloproteinase inhibitor 2 OS=Bos taurus GN=TIMP2 PE=1 SV=2	(RefSeq) TIMP metallopeptidase inhibitor 2
ENSCHIG00000000452	1579.68	1401.39	1728.26	1.23325	0.302466	0.0760587	1	24	3586353	3943544	-	8881	ZNF407	102179723	-	-	-	veNOG02346	R	sp|Q9C0G0|ZN407_HUMAN Zinc finger protein 407 OS=Homo sapiens GN=ZNF407 PE=1 SV=2	(RefSeq) zinc finger protein 407
ENSCHIG00000024622	115.608	94.7072	133.026	1.4046	0.490157	0.0760758	1	19	9051369	9073130	-	1785	HSF5	102188079	-	-	-	veNOG10326	K	sp|Q5ND04|HSF5_MOUSE Heat shock factor protein 5 OS=Mus musculus GN=Hsf5 PE=1 SV=1	(RefSeq) heat shock transcription factor 5
ENSCHIG00000011172	563.719	649.631	492.126	0.757546	-0.400594	0.0760969	1	25	36456306	36460070	-	480	AP1S1	102170040	GO:0005794;GO:0009615;GO:0042147;GO:0043195;GO:0043231;	K12394	-	COG5030;roNOG00355;veNOG00303	U	sp|P61967|AP1S1_MOUSE AP-1 complex subunit sigma-1A OS=Mus musculus GN=Ap1s1 PE=1 SV=1	(RefSeq) adaptor related protein complex 1 sigma 1 subunit
ENSCHIG00000000508	7.41235	0.751384	12.9632	17.2524	4.10872	0.0760972	1	9	56897809	56987675	+	3223	ENPP3	102169872	GO:0002276;GO:0004528;GO:0005509;GO:0006220;GO:0006796;GO:0008270;GO:0009143;GO:0009897;GO:0033007;GO:0046034;GO:0047429;GO:0047429;GO:0048471;GO:0050728;GO:0070667;	K01513	-	veNOG02161	F	sp|P15396|ENPP3_BOVIN Ectonucleotide pyrophosphatase/phosphodiesterase family member 3 OS=Bos taurus GN=ENPP3 PE=1 SV=2	(RefSeq) ectonucleotide pyrophosphatase/phosphodiesterase 3
ENSCHIG00000005408	174.252	147.803	196.293	1.32807	0.409329	0.0761635	1	3	101187747	101198163	-	1527	RORC	100860876	GO:0000122;GO:0000978;GO:0001227;GO:0005634;GO:0008142;GO:0016604;GO:0036315;GO:0098531;	K08534	-	veNOG07609	K	sp|P51449|RORG_HUMAN Nuclear receptor ROR-gamma OS=Homo sapiens GN=RORC PE=1 SV=2	(RefSeq) RAR related orphan receptor C
ENSCHIG00000003247	144.918	169.138	124.734	0.737468	-0.439347	0.076354	1	22	58967499	58984428	-	633	RAB43	106503463	GO:0003924;GO:0005794;GO:0007030;GO:0019068;GO:0035526;GO:0045335;GO:0045335;GO:0071346;GO:0090382;GO:1901998;	K07930	-	veNOG06088	U	sp|Q53B90|RAB43_RAT Ras-related protein Rab-43 OS=Rattus norvegicus GN=Rab43 PE=2 SV=1	(RefSeq) RAB43, member RAS oncogene family
ENSCHIG00000002674	242.811	294.447	199.78	0.678493	-0.559594	0.07648	1	14	49407742	49724255	-	1275	C8orf34	102174760	-	-	-	veNOG03711	S	sp|Q49A92|CH034_HUMAN Uncharacterized protein C8orf34 OS=Homo sapiens GN=C8orf34 PE=2 SV=2	(RefSeq) chromosome 14 C8orf34 homolog
ENSCHIG00000008780	2767.77	2464.42	3020.56	1.22567	0.293566	0.0766319	1	10	51773327	51817738	-	5010	SLTM	102172068	GO:0005654;GO:0016604;	-	-	veNOG11323	K	sp|Q9NWH9|SLTM_HUMAN SAFB-like transcription modulator OS=Homo sapiens GN=SLTM PE=1 SV=2	(RefSeq) SAFB like transcription modulator
ENSCHIG00000025179	3354.26	3720.47	3049.09	0.819544	-0.287107	0.0766581	1	5	98208872	98216705	-	354	GABARAPL1	102184507	GO:0005739;GO:0005776;GO:0030957;GO:0031625;	K08341	-	veNOG21308	Z	sp|Q5BIZ2|GBRL1_XENTR Gamma-aminobutyric acid receptor-associated protein-like 1 OS=Xenopus tropicalis GN=gabarapl1 PE=3 SV=1	(RefSeq) GABA type A receptor associated protein like 1
ENSCHIG00000023001	789.47	913.349	686.237	0.751342	-0.412458	0.0767036	1	7	72268301	72331954	-	2933	UNC5A	102177330	GO:0033564;	K07521	-	veNOG03301	T	sp|Q6ZN44|UNC5A_HUMAN Netrin receptor UNC5A OS=Homo sapiens GN=UNC5A PE=1 SV=3	(RefSeq) unc-5 netrin receptor A
ENSCHIG00000010605	1511.7	1759.34	1305.33	0.741944	-0.430618	0.0767317	1	19	20149409	20176931	-	2940	SEZ6	102169899	GO:0005783;GO:0008344;GO:0021680;GO:0043025;GO:0043197;GO:0043198;GO:0048471;GO:0050773;GO:0060074;GO:0060079;GO:0090036;GO:0097440;	-	-	veNOG04003	R	sp|A0JNA2|SEZ6_BOVIN Seizure protein 6 homolog OS=Bos taurus GN=SEZ6 PE=2 SV=1	(RefSeq) seizure related 6 homolog
ENSCHIG00000017117	740.242	827.158	667.812	0.807357	-0.308721	0.076864	1	3	28754611	28771724	+	1437	MRPL37	102175178	-	K17418	-	veNOG16498	J	sp|A4FUC0|RM37_BOVIN 39S ribosomal protein L37, mitochondrial OS=Bos taurus GN=MRPL37 PE=1 SV=1	(RefSeq) mitochondrial ribosomal protein L37
ENSCHIG00000019097	1123.36	997.887	1227.92	1.23052	0.299263	0.076917	1	16	49637655	49645116	+	1563	CCNL2	102190156	GO:0005634;GO:0005654;GO:0043231;	-	-	veNOG00654	R	sp|Q5I0H5|CCNL2_RAT Cyclin-L2 OS=Rattus norvegicus GN=Ccnl2 PE=1 SV=2	(RefSeq) cyclin L2
ENSCHIG00000015012	1028.1	907.44	1128.65	1.24377	0.31472	0.0769674	1	18	59687767	59805484	+	3936	LOC102191034	102191034	-	K09228	-	KOG1721;veNOG00499	K	sp|O43345|ZN208_HUMAN Zinc finger protein 208 OS=Homo sapiens GN=ZNF208 PE=2 SV=2	(RefSeq) zinc finger protein 420
ENSCHIG00000008859	415.264	468.905	370.563	0.790273	-0.339578	0.0769761	1	1	139062509	139077412	+	732	WRB	102178310	-	K22384	-	veNOG08142	S	sp|Q3SZ26|WRB_BOVIN Tail-anchored protein insertion receptor WRB OS=Bos taurus GN=WRB PE=2 SV=1	(RefSeq) tryptophan rich basic protein
ENSCHIG00000012597	506.716	442.886	559.908	1.26422	0.338252	0.0770531	1	5	32036556	32072357	+	3659	HDAC7	102177869	GO:0000122;GO:0001570;GO:0003682;GO:0003714;GO:0005080;GO:0005634;GO:0005737;GO:0005829;GO:0007043;GO:0019901;GO:0032703;GO:0033613;GO:0045668;GO:0045892;GO:0070491;GO:0071889;GO:0090050;GO:1901223;	K11408	[EC:3.5.1.98]	veNOG03436;veNOG34602	B	sp|Q8WUI4|HDAC7_HUMAN Histone deacetylase 7 OS=Homo sapiens GN=HDAC7 PE=1 SV=2	(RefSeq) histone deacetylase 7
ENSCHIG00000015813	1749.86	2010.08	1533.01	0.76266	-0.390887	0.077106	1	29	6445825	6628597	+	3160	GRM5	102182568	GO:0001932;GO:0004930;GO:0005887;GO:0006448;GO:0007216;GO:0008066;GO:0035584;GO:0050890;GO:1902938;GO:1904646;	K04604	-	veNOG07201	T	sp|Q3UVX5|GRM5_MOUSE Metabotropic glutamate receptor 5 OS=Mus musculus GN=Grm5 PE=1 SV=2	(RefSeq) glutamate metabotropic receptor 5
ENSCHIG00000011265	544.05	477.11	599.834	1.25723	0.330243	0.0772354	1	18	2895345	2907651	-	3213	FUK	102173959	GO:0046835;GO:0050201;	K05305	[EC:2.7.1.52]	veNOG09648	G	sp|Q8N0W3|FUK_HUMAN L-fucose kinase OS=Homo sapiens GN=FUK PE=2 SV=2	(RefSeq) fucokinase
ENSCHIG00000015097	97.4121	115.168	82.6155	0.717347	-0.479257	0.0773103	1	29	50737543	50748521	+	606	IFITM10	102177600	-	K06566	-	veNOG02306	S	sp|A6NMD0|IFM10_HUMAN Interferon-induced transmembrane protein 10 OS=Homo sapiens GN=IFITM10 PE=2 SV=1	(RefSeq) interferon induced transmembrane protein 10
ENSCHIG00000009991	43.7	55.6262	33.7614	0.606934	-0.720389	0.0773317	1	4	27482723	27482938	-	216	HILPDA	102173636	GO:0001819;GO:0005102;GO:0005615;GO:0005654;GO:0005811;GO:0008284;GO:0009986;GO:0010884;GO:0030141;GO:0035425;GO:0071456;	-	-	veNOG26084;opiNOG66311	T	sp|Q9Y5L2|HLPDA_HUMAN Hypoxia-inducible lipid droplet-associated protein OS=Homo sapiens GN=HILPDA PE=1 SV=1	(RefSeq) hypoxia inducible lipid droplet associated
ENSCHIG00000009469	802.664	897.616	723.538	0.806066	-0.31103	0.0774017	1	2	44682676	44707619	+	1370	WDR12	102175535	GO:0000463;GO:0000466;GO:0005634;GO:0005654;GO:0005730;GO:0007219;GO:0008283;GO:0030687;GO:0070545;	K14863	-	veNOG13396	Z	sp|Q0VC24|WDR12_BOVIN Ribosome biogenesis protein WDR12 OS=Bos taurus GN=WDR12 PE=2 SV=1	(RefSeq) WD repeat domain 12
ENSCHIG00000018120	1252.03	1103.35	1375.93	1.24705	0.318516	0.0774359	1	18	50792119	50818792	+	4878	LTBP4	102188621	GO:0007179;GO:0030162;GO:0031012;GO:0031012;GO:0046879;GO:0050431;GO:0062023;	K08023	-	veNOG04563	T	sp|Q8K4G1|LTBP4_MOUSE Latent-transforming growth factor beta-binding protein 4 OS=Mus musculus GN=Ltbp4 PE=1 SV=2	(RefSeq) latent transforming growth factor beta binding protein 4
ENSCHIG00000011863	75.8468	58.5944	90.2239	1.5398	0.622746	0.0774453	1	16	69248018	69285440	-	1068	VASH2	102180692	GO:0000768;GO:0001938;GO:0003779;GO:0004181;GO:0005737;GO:0006508;GO:0045766;GO:0060674;GO:0060711;GO:0060716;GO:0140253;	-	-	veNOG03590	R	sp|Q86V25|VASH2_HUMAN Vasohibin-2 OS=Homo sapiens GN=VASH2 PE=1 SV=2	(RefSeq) vasohibin 2
ENSCHIG00000020276	2086.29	2321.37	1890.39	0.814344	-0.29629	0.0776136	1	14	18364044	18380090	-	2794	ANKRD46	102176541	-	-	-	veNOG07468;COG0666	R	sp|Q3SX00|ANR46_BOVIN Ankyrin repeat domain-containing protein 46 OS=Bos taurus GN=ANKRD46 PE=2 SV=1	(RefSeq) ankyrin repeat domain 46
ENSCHIG00000018084	76.5162	59.2501	90.9046	1.53425	0.617535	0.077714	1	28	42280299	42281172	+	834	-	-	-	-	-	-	-	-	-
ENSCHIG00000012594	5347.74	5927.67	4864.46	0.820635	-0.285187	0.0777801	1	29	51159187	51177300	+	2876	TOLLIP	102171325	GO:0007165;GO:0016310;GO:0019900;GO:0030855;GO:0035325;GO:0036010;	K05402	-	veNOG10527	T	sp|Q2LGB5|TOLIP_BOVIN Toll-interacting protein OS=Bos taurus GN=TOLLIP PE=2 SV=1	(RefSeq) toll interacting protein
ENSCHIG00000010580	370.175	322.996	409.49	1.26779	0.342312	0.0778411	1	23	38276529	38318865	+	1736	STK38	102181172	-	K08790	[EC:2.7.11.1]	veNOG07807;NOG03216	T	sp|A2VDV2|STK38_BOVIN Serine/threonine-protein kinase 38 OS=Bos taurus GN=STK38 PE=2 SV=1	(RefSeq) serine/threonine kinase 38
ENSCHIG00000000397	1984.56	2198.93	1805.93	0.821274	-0.284064	0.0778643	1	LWLT01000915.1	6321	23826	-	2722	PFKL	102187810	GO:0003872;GO:0005524;GO:0005945;GO:0006002;GO:0006096;GO:0009749;GO:0019900;GO:0030388;GO:0042802;GO:0051259;GO:0070061;GO:0070095;	K00850	[EC:2.7.1.11]	veNOG01036	G	sp|A1A4J1|PFKAL_BOVIN ATP-dependent 6-phosphofructokinase, liver type OS=Bos taurus GN=PFKL PE=2 SV=1	(RefSeq) ATP-dependent 6-phosphofructokinase, liver type
ENSCHIG00000027263	786.311	693.613	863.56	1.24502	0.316167	0.0779335	1	3	110156953	110158549	-	600	TAGLN2	102187637	-	K20526	-	COG5199;veNOG08957	Z	sp|Q5E9F5|TAGL2_BOVIN Transgelin-2 OS=Bos taurus GN=TAGLN2 PE=2 SV=3	(RefSeq) transgelin 2
ENSCHIG00000022675	1564.82	1741.93	1417.23	0.813598	-0.297612	0.0779844	1	7	59787712	59814166	+	1888	DNAJC18	102170777	-	K09538	-	veNOG06897	O	sp|Q5EA26|DJC18_BOVIN DnaJ homolog subfamily C member 18 OS=Bos taurus GN=DNAJC18 PE=2 SV=1	(RefSeq) DnaJ heat shock protein family (Hsp40) member C18
ENSCHIG00000018347	6618.98	7425.92	5946.53	0.800781	-0.32052	0.0781422	1	11	97859286	97927074	+	1993	STXBP1	102191147	GO:0002576;GO:0005654;GO:0005829;GO:0005886;GO:0005886;GO:0006887;GO:0006904;GO:0007269;GO:0007274;GO:0007412;GO:0016188;GO:0017075;GO:0017075;GO:0019905;GO:0030424;GO:0031091;GO:0032229;GO:0043209;GO:0043524;GO:0045335;GO:0045956;GO:0048787;GO:0060292;GO:0070527;GO:0071346;GO:0072659;GO:0099525;	K15292	-	COG5158;veNOG05558	U	sp|P61765|STXB1_RAT Syntaxin-binding protein 1 OS=Rattus norvegicus GN=Stxbp1 PE=1 SV=1	(RefSeq) syntaxin binding protein 1
ENSCHIG00000022494	80.7036	42.2312	112.764	2.67016	1.41692	0.0781977	1	15	30971109	31005899	+	4492	GLB1L3	102174380	-	-	-	veNOG08537	G	sp|Q8NCI6|GLBL3_HUMAN Beta-galactosidase-1-like protein 3 OS=Homo sapiens GN=GLB1L3 PE=2 SV=3	(RefSeq) beta-galactosidase-1-like protein 3
ENSCHIG00000013480	678.885	793.131	583.681	0.73592	-0.442379	0.078342	1	7	96621519	96625816	+	414	NDUFB7	102171860	GO:0005747;GO:0005758;GO:0032981;	K03963	-	veNOG21168	C	sp|Q02368|NDUB7_BOVIN NADH dehydrogenase [ubiquinone] 1 beta subcomplex subunit 7 OS=Bos taurus GN=NDUFB7 PE=1 SV=2	(RefSeq) NADH:ubiquinone oxidoreductase subunit B7
ENSCHIG00000017590	388.798	440.88	345.397	0.783426	-0.352131	0.0783444	1	23	33109130	33118404	-	1803	BYSL	102175255	GO:0000462;GO:0001701;GO:0001825;GO:0001829;GO:0005634;GO:0005730;GO:0005730;GO:0005737;GO:0008283;GO:0043231;GO:0045177;	K14797	-	veNOG13629	W	sp|Q5E9N0|BYST_BOVIN Bystin OS=Bos taurus GN=BYSL PE=2 SV=1	(RefSeq) bystin like
ENSCHIG00000025656	85.9622	102.614	72.0857	0.702494	-0.509443	0.0783448	1	29	475200	502252	+	753	VSTM5	102174908	GO:0005886;GO:0016021;GO:0021517;GO:0030424;GO:0030425;GO:0046847;GO:0051260;GO:1904891;	-	-	veNOG16754	S	sp|A8MXK1|VSTM5_HUMAN V-set and transmembrane domain-containing protein 5 OS=Homo sapiens GN=VSTM5 PE=3 SV=1	(RefSeq) V-set and transmembrane domain containing 5
ENSCHIG00000024449	7.6189	3.4427	11.0991	3.22394	1.68882	0.0783974	1	8	90869859	90892831	-	1167	BAAT	-	GO:0002152;GO:0005102;GO:0005777;GO:0005829;GO:0006544;GO:0006637;GO:0006699;GO:0016410;GO:0019530;GO:0047963;GO:0052815;GO:0052816;GO:0052817;	-	-	-	-	-	-
ENSCHIG00000015533	29.7449	20.9371	37.0847	1.77124	0.82476	0.0785586	1	4	91646198	91734377	+	6391	MACC1	102191014	GO:0000977;GO:0001228;GO:0005739;GO:0045944;	-	-	veNOG07295	S	sp|Q6ZN28|MACC1_HUMAN Metastasis-associated in colon cancer protein 1 OS=Homo sapiens GN=MACC1 PE=1 SV=2	(RefSeq) MACC1, MET transcriptional regulator
ENSCHIG00000025446	1130.74	1261.71	1021.6	0.809694	-0.304552	0.0785639	1	16	43591727	43615144	-	2801	SLC45A1	102178929	GO:1904659;	K15378	-	veNOG06567	G	sp|Q9Y2W3|S45A1_HUMAN Proton-associated sugar transporter A OS=Homo sapiens GN=SLC45A1 PE=1 SV=5	(RefSeq) solute carrier family 45 member 1
ENSCHIG00000019033	1510.79	1339.49	1653.54	1.23445	0.303874	0.0786527	1	LWLT01000021.1	54500914	54607846	-	4242	CA5B	102179084	GO:0005739;	K01672	[EC:4.2.1.1]	veNOG07080	C	sp|Q9Y2D0|CAH5B_HUMAN Carbonic anhydrase 5B, mitochondrial OS=Homo sapiens GN=CA5B PE=1 SV=1	(RefSeq) carbonic anhydrase 5B
ENSCHIG00000013440	95.8482	114.873	79.9938	0.696364	-0.522086	0.0789328	1	16	78108407	78164014	-	6034	CACNA1S	102176151	GO:0005245;GO:0005737;GO:0005886;GO:0005891;GO:0006816;GO:0006936;GO:0008331;GO:0030315;GO:0031674;	K04857	-	veNOG02595	P	sp|Q02485|CAC1S_RAT Voltage-dependent L-type calcium channel subunit alpha-1S OS=Rattus norvegicus GN=Cacna1s PE=1 SV=2	(RefSeq) calcium voltage-gated channel subunit alpha1 S
ENSCHIG00000023264	1057.4	1182.54	953.126	0.806001	-0.311146	0.0789471	1	9	15478574	15553617	-	1886	CLVS2	102187489	GO:0005768;GO:0080025;	-	-	veNOG04448;NOG27958	OI	sp|Q95KF7|CLVS2_MACFA Clavesin-2 OS=Macaca fascicularis GN=CLVS2 PE=2 SV=2	(RefSeq) clavesin 2
ENSCHIG00000012758	4474.17	4005.79	4864.48	1.21436	0.280198	0.0789527	1	2	121567081	121693731	+	6623	ITPRID2	102168493	GO:0005634;GO:0005829;GO:0005886;GO:0051015;	-	-	veNOG07143	R	sp|P28290|SSFA2_HUMAN Sperm-specific antigen 2 OS=Homo sapiens GN=SSFA2 PE=1 SV=3	(RefSeq) sperm specific antigen 2
ENSCHIG00000014133	5671.14	6273.94	5168.81	0.823854	-0.27954	0.0790865	1	29	46487100	46494046	+	5143	LOC100861197	100861197	-	K00799	[EC:2.5.1.18]	veNOG17298	O	sp|Q9TTY8|GSTP1_CAPHI Glutathione S-transferase P OS=Capra hircus GN=GSTP1 PE=2 SV=2	(RefSeq) glutathione S-transferase P-like
ENSCHIG00000026979	123.026	148.968	101.408	0.680735	-0.554834	0.079095	1	3	931507	940883	+	4121	MAB21L4	102187452	-	-	-	veNOG05841	S	sp|Q08AI8|CB054_HUMAN Uncharacterized protein C2orf54 OS=Homo sapiens GN=C2orf54 PE=2 SV=2	(RefSeq) uncharacterized protein C2orf54
ENSCHIG00000016393	599.993	529.689	658.58	1.24333	0.314212	0.0792876	1	3	90876579	90923650	-	2190	PHTF1	102171207	-	-	-	veNOG08886	K	sp|Q08DA4|PHTF1_BOVIN Putative homeodomain transcription factor 1 OS=Bos taurus GN=PHTF1 PE=2 SV=1	(RefSeq) putative homeodomain transcription factor 1
ENSCHIG00000013401	56.7199	23.1789	84.6707	3.65292	1.86905	0.0793158	1	17	9978040	9987834	-	927	CFAP73	102186329	-	-	-	veNOG12925	S	sp|A6NFT4|CFA73_HUMAN Cilia- and flagella-associated protein 73 OS=Homo sapiens GN=CFAP73 PE=2 SV=3	(RefSeq) cilia and flagella associated protein 73
ENSCHIG00000025531	1836.98	1635.75	2004.67	1.22554	0.293418	0.0793721	1	2	37921928	38030643	+	2999	KANSL1L	102169342	-	-	-	veNOG13984	S	sp|A0AUZ9|KAL1L_HUMAN KAT8 regulatory NSL complex subunit 1-like protein OS=Homo sapiens GN=KANSL1L PE=1 SV=2	(RefSeq) KAT8 regulatory NSL complex subunit 1 like
ENSCHIG00000014384	590.033	662.223	529.875	0.800146	-0.321665	0.0796727	1	22	14914445	14916186	+	1713	POMGNT2	102180708	GO:0005783;GO:0006493;GO:0008375;GO:0097363;	K18207	[EC:2.4.1.312]	veNOG05437	R	sp|Q5NDF2|PMGT2_BOVIN Protein O-linked-mannose beta-1,4-N-acetylglucosaminyltransferase 2 OS=Bos taurus GN=POMGNT2 PE=2 SV=1	(RefSeq) protein O-linked mannose N-acetylglucosaminyltransferase 2 (beta 1,4-)
ENSCHIG00000014445	22.1623	36.1397	10.5146	0.290942	-1.78119	0.0797745	1	9	20721372	20730364	-	3370	VGLL2	106501797	GO:0003713;GO:0005634;GO:0005737;GO:0007519;GO:0008022;GO:0045944;	-	-	veNOG02696	K	sp|Q8BGW8|VGLL2_MOUSE Transcription cofactor vestigial-like protein 2 OS=Mus musculus GN=Vgll2 PE=1 SV=1	(RefSeq) vestigial like family member 2
ENSCHIG00000025999	463.485	522.964	413.919	0.791487	-0.337363	0.0798111	1	11	27680629	27681258	+	615	-	-	-	-	-	-	-	-	-
ENSCHIG00000026616	5574.67	6179.53	5070.62	0.820551	-0.285335	0.0798378	1	18	25562810	25580079	+	4884	NUDT21	102186896	GO:0003682;GO:0003723;GO:0003729;GO:0005634;GO:0005737;GO:0005813;GO:0005815;GO:0005847;GO:0005849;GO:0006397;GO:0010608;GO:0016604;GO:0017091;GO:0031439;GO:0042382;GO:0042802;GO:0042803;GO:0042826;GO:0051262;GO:0051290;GO:0098789;GO:0110104;GO:1900365;GO:1990120;GO:2000738;GO:2000975;	K14397	-	NOG07125;veNOG11231	A	sp|Q5RAI8|CPSF5_PONAB Cleavage and polyadenylation specificity factor subunit 5 OS=Pongo abelii GN=NUDT21 PE=2 SV=1	(RefSeq) nudix hydrolase 21
ENSCHIG00000025885	1841.43	1642.68	2007.06	1.22182	0.28903	0.0799102	1	23	28197095	28286756	-	7717	CD2AP	102184676	GO:0001726;GO:0005737;GO:0005886;GO:0005911;GO:0007015;GO:0017124;GO:0031941;GO:0032911;GO:0051058;GO:1900182;GO:2000249;	K13738	-	NOG24804;veNOG04482	ZT	sp|Q9Y5K6|CD2AP_HUMAN CD2-associated protein OS=Homo sapiens GN=CD2AP PE=1 SV=1	(RefSeq) CD2 associated protein
ENSCHIG00000006271	439.65	535.651	359.649	0.671425	-0.574703	0.0799578	1	12	71214745	71215524	+	780	KCTD4	102179106	-	-	-	veNOG07547;opiNOG07376	R	sp|Q8WVF5|KCTD4_HUMAN BTB/POZ domain-containing protein KCTD4 OS=Homo sapiens GN=KCTD4 PE=1 SV=2	(RefSeq) potassium channel tetramerization domain containing 4
ENSCHIG00000008791	3858.96	4284.59	3504.27	0.817878	-0.290043	0.0799681	1	13	342754	410029	-	2096	TMX4	102180234	-	-	-	veNOG15025	OC	sp|Q9H1E5|TMX4_HUMAN Thioredoxin-related transmembrane protein 4 OS=Homo sapiens GN=TMX4 PE=1 SV=1	(RefSeq) thioredoxin related transmembrane protein 4
ENSCHIG00000023687	854.51	968.821	759.252	0.783686	-0.351652	0.0800515	1	29	6026013	6090655	+	1357	-	-	-	-	-	-	-	-	-
ENSCHIG00000021915	668.497	586.749	736.621	1.25543	0.328179	0.0800968	1	11	103996558	104172129	-	2619	VAV2	102176802	GO:0001784;GO:0005085;GO:0005154;GO:0005737;GO:0005886;GO:0007264;GO:0008361;GO:0016477;GO:0030031;GO:0030032;GO:0043087;GO:0043552;	K05730	-	veNOG04740	T	sp|Q60992|VAV2_MOUSE Guanine nucleotide exchange factor VAV2 OS=Mus musculus GN=Vav2 PE=1 SV=1	(RefSeq) vav guanine nucleotide exchange factor 2
ENSCHIG00000023855	1124.61	975.774	1248.64	1.27965	0.355744	0.0801903	1	14	779201	889258	-	1194	DEPTOR	102177816	GO:0006469;GO:0032007;GO:0045792;GO:2001236;	K20402	-	veNOG06556	R	sp|Q8TB45|DPTOR_HUMAN DEP domain-containing mTOR-interacting protein OS=Homo sapiens GN=DEPTOR PE=1 SV=2	(RefSeq) DEP domain containing MTOR interacting protein
ENSCHIG00000016028	515.991	433.448	584.776	1.34912	0.432024	0.080196	1	3	104707780	104717630	-	2955	THBS3	102190652	GO:0003417;GO:0008201;GO:0043931;GO:0048471;GO:0060346;	K04659	-	veNOG10183	W	sp|P49746|TSP3_HUMAN Thrombospondin-3 OS=Homo sapiens GN=THBS3 PE=1 SV=1	(RefSeq) thrombospondin 3
ENSCHIG00000018555	266.268	227.393	298.665	1.31343	0.393343	0.0801966	1	LWLT01006244.1	8235	9284	-	1050	-	-	-	-	-	-	-	-	-
ENSCHIG00000013045	609.496	538.891	668.333	1.2402	0.310572	0.0802516	1	23	19512642	19517846	+	1437	ZSCAN26	102172501	GO:0005654;GO:0005829;	K09230	-	veNOG15263	K	sp|A6QNZ0|ZSC26_BOVIN Zinc finger and SCAN domain-containing protein 26 OS=Bos taurus GN=ZSCAN26 PE=2 SV=1	(RefSeq) zinc finger and SCAN domain containing 26
ENSCHIG00000013860	258.868	314.148	212.801	0.677392	-0.561938	0.0802639	1	2	14416853	14441869	+	6841	LCK	102171746	GO:0000242;GO:0001772;GO:0001784;GO:0004713;GO:0004722;GO:0005886;GO:0006468;GO:0006882;GO:0006919;GO:0008022;GO:0018108;GO:0019901;GO:0019903;GO:0030217;GO:0034116;GO:0042169;GO:0042493;GO:0042608;GO:0042609;GO:0042610;GO:0042802;GO:0043548;GO:0045121;GO:0050870;GO:0051117;GO:1903039;GO:2001244;	K05856	[EC:2.7.10.2]	veNOG00721	T	sp|P06239|LCK_HUMAN Tyrosine-protein kinase Lck OS=Homo sapiens GN=LCK PE=1 SV=6	(RefSeq) LCK proto-oncogene, Src family tyrosine kinase
ENSCHIG00000026390	2629.13	2923.3	2383.98	0.81551	-0.294226	0.0803257	1	18	18118168	18180518	-	3889	CYLD	102179035	GO:0004843;GO:0005813;GO:0005819;GO:0005829;GO:0005881;GO:0007346;GO:0008270;GO:0010803;GO:0016579;GO:0019901;GO:0030496;GO:0031234;GO:0032088;GO:0036064;GO:0043369;GO:0043393;GO:0045087;GO:0045577;GO:0045582;GO:0046329;GO:0048872;GO:0050727;GO:0050862;GO:0060544;GO:0061578;GO:0061578;GO:0070064;GO:0070266;GO:0070507;GO:0070536;GO:0090090;GO:0097542;GO:1901026;GO:1901223;GO:1902017;GO:1903753;GO:…	K08601	[EC:3.4.19.12]	veNOG13528	O	sp|Q1RMU2|CYLD_BOVIN Ubiquitin carboxyl-terminal hydrolase CYLD OS=Bos taurus GN=CYLD PE=2 SV=1	(RefSeq) CYLD lysine 63 deubiquitinase
ENSCHIG00000025425	537.789	605.234	481.584	0.7957	-0.329704	0.0804683	1	9	20324783	20346180	-	882	NUS1	102173744	-	K19177	[EC:2.5.1.87]	veNOG08079	I	sp|Q96E22|NGBR_HUMAN Dehydrodolichyl diphosphate synthase complex subunit NUS1 OS=Homo sapiens GN=NUS1 PE=1 SV=1	(RefSeq) NUS1 dehydrodolichyl diphosphate synthase subunit
ENSCHIG00000013595	913.584	803.935	1004.96	1.25005	0.321985	0.0804931	1	11	87526533	87567989	+	2929	ADAM17	102188327	GO:0005829;	K06059	[EC:3.4.24.86]	veNOG10063	W	sp|P78536|ADA17_HUMAN Disintegrin and metalloproteinase domain-containing protein 17 OS=Homo sapiens GN=ADAM17 PE=1 SV=1	(RefSeq) ADAM metallopeptidase domain 17
ENSCHIG00000027076	59.3118	33.5638	80.7684	2.40641	1.26688	0.0805108	1	3	42690896	42734541	-	2361	C1orf141	102176845	-	-	-	veNOG07425	S	sp|Q2KIL1|CA141_BOVIN Uncharacterized protein C1orf141 homolog OS=Bos taurus PE=2 SV=1	(RefSeq) chromosome 3 C1orf141 homolog
ENSCHIG00000014204	88.6431	106.22	73.9956	0.696625	-0.521545	0.0805634	1	18	57244358	57252646	-	1792	IL4I1	102186899	-	K03334	[EC:1.4.3.2]	veNOG08062	Q	sp|Q96RQ9|OXLA_HUMAN L-amino-acid oxidase OS=Homo sapiens GN=IL4I1 PE=1 SV=1	(RefSeq) interleukin 4 induced 1
ENSCHIG00000010140	3305.06	3657.94	3010.99	0.823138	-0.280793	0.0806683	1	24	37519346	37595943	-	3484	LPIN2	102173798	-	K15728	[EC:3.1.3.4]	veNOG07785	NI	sp|Q92539|LPIN2_HUMAN Phosphatidate phosphatase LPIN2 OS=Homo sapiens GN=LPIN2 PE=1 SV=1	(RefSeq) lipin 2
ENSCHIG00000021733	179.483	209.24	154.686	0.739274	-0.435819	0.0806711	1	4	7255306	7274363	-	2002	LOC102187124	102187124	-	-	-	veNOG09902	R	sp|Q8ND71|GIMA8_HUMAN GTPase IMAP family member 8 OS=Homo sapiens GN=GIMAP8 PE=2 SV=2	(RefSeq) GTPase IMAP family member 8
ENSCHIG00000003296	68.4337	91.1563	49.4982	0.543003	-0.880967	0.080755	1	18	54128257	54134780	+	3362	FOSB	100860839	GO:0000978;GO:0001228;GO:0003677;GO:0005634;GO:0005654;GO:0043231;GO:0045944;GO:0071277;GO:0003677;GO:0003677;GO:0003700;GO:0005634;GO:0006355;GO:0006357;	K09029	-	veNOG08812	K	sp|P53539|FOSB_HUMAN Protein fosB OS=Homo sapiens GN=FOSB PE=1 SV=1	(RefSeq) FosB proto-oncogene, AP-1 transcription factor subunit
ENSCHIG00000007852	119.172	98.733	136.204	1.37952	0.464167	0.0808172	1	18	56040173	56064627	-	2162	CCDC114	102176355	-	-	-	veNOG14252	S	sp|B1H228|CC114_RAT Coiled-coil domain-containing protein 114 OS=Rattus norvegicus GN=Ccdc114 PE=1 SV=1	(RefSeq) coiled-coil domain containing 114
ENSCHIG00000017705	30.7197	39.711	23.2269	0.584897	-0.773746	0.0808887	1	21	66174675	66178192	-	654	LOC102170558	102170558	-	-	-	veNOG22937	S	-	(RefSeq) uncharacterized LOC102170558
ENSCHIG00000005106	616.035	690.406	554.059	0.802511	-0.317406	0.0811215	1	7	104940983	104949124	+	435	NDUFA13	102187118	GO:0003954;GO:0005634;GO:0005654;GO:0005737;GO:0005739;GO:0005746;GO:0005747;GO:0008137;GO:0030308;GO:0031966;GO:0032981;GO:0035458;GO:0043280;GO:0045039;GO:0045732;GO:0045892;GO:0071300;GO:0072593;GO:0097190;GO:0097191;GO:2001243;	K11353	-	veNOG20527	C	sp|Q95KV7|NDUAD_BOVIN NADH dehydrogenase [ubiquinone] 1 alpha subcomplex subunit 13 OS=Bos taurus GN=NDUFA13 PE=1 SV=3	(RefSeq) NADH:ubiquinone oxidoreductase subunit A13
ENSCHIG00000015316	625.9	706.09	559.075	0.79179	-0.33681	0.0813081	1	19	39738354	39739326	-	348	MIEN1	102182627	GO:0005829;	K07401	-	veNOG22238	T	sp|Q148C8|MIEN1_BOVIN Migration and invasion enhancer 1 OS=Bos taurus GN=MIEN1 PE=3 SV=1	(RefSeq) migration and invasion enhancer 1
ENSCHIG00000023089	716.406	629.622	788.725	1.2527	0.325038	0.081349	1	22	50209880	50227933	-	6268	SLC38A3	102174074	GO:0005290;GO:0005290;GO:0005886;GO:0005887;GO:0006867;GO:0006868;GO:0006868;GO:0015180;GO:0015182;GO:0015186;GO:0015186;GO:0015808;GO:0015817;GO:0015817;GO:0016020;GO:0051365;GO:0061402;	K13576	-	veNOG07368	E	sp|Q99624|S38A3_HUMAN Sodium-coupled neutral amino acid transporter 3 OS=Homo sapiens GN=SLC38A3 PE=1 SV=1	(RefSeq) solute carrier family 38 member 3
ENSCHIG00000016536	241.456	314.945	180.216	0.572213	-0.805375	0.0813839	1	20	33533871	33589934	-	2558	C7	102180259	GO:0005579;	K03996	-	veNOG01615	O	sp|Q29RQ1|CO7_BOVIN Complement component C7 OS=Bos taurus GN=C7 PE=2 SV=1	(RefSeq) complement C7
ENSCHIG00000008321	74.3123	59.2725	86.8454	1.46519	0.551085	0.0814296	1	4	114576597	114706299	-	4097	ZPBP	102174182	-	-	-	veNOG09698	S	sp|Q29108|ZPBP1_PIG Zona pellucida-binding protein 1 OS=Sus scrofa GN=ZPBP PE=2 SV=1	(RefSeq) zona pellucida binding protein
ENSCHIG00000011374	1448.03	1610.5	1312.63	0.815045	-0.295048	0.0814451	1	2	6815195	6821963	+	636	PITHD1	102185048	-	-	-	veNOG10995;opiNOG06311	O	sp|Q9GZP4|PITH1_HUMAN PITH domain-containing protein 1 OS=Homo sapiens GN=PITHD1 PE=1 SV=1	(RefSeq) PITH domain containing 1
ENSCHIG00000013250	98.8055	77.4192	116.627	1.50644	0.591142	0.0815801	1	4	87778911	87807450	+	888	-	-	-	-	-	-	-	-	-
ENSCHIG00000023073	1179.67	1314.33	1067.44	0.812159	-0.300167	0.0816154	1	LWLT01001501.1	3254	12591	+	1273	LOC102169462	102169462	-	K10447	-	veNOG04824	T	sp|A6QQY2|KLH13_BOVIN Kelch-like protein 13 OS=Bos taurus GN=KLHL13 PE=2 SV=1	(RefSeq) kelch-like protein 13
ENSCHIG00000022510	2830.58	3136.32	2575.79	0.821279	-0.284055	0.0816964	1	17	2509048	2524494	+	2548	NIPSNAP1	102190808	GO:0005739;GO:0016020;GO:0019233;GO:0042165;GO:0097060;	-	-	veNOG08753	S	sp|O55125|NIPS1_MOUSE Protein NipSnap homolog 1 OS=Mus musculus GN=Nipsnap1 PE=1 SV=1	(RefSeq) nipsnap homolog 1
ENSCHIG00000002467	420.107	525.523	332.26	0.632245	-0.661443	0.0817191	1	17	6437629	6493275	+	2256	WSCD2	102181526	-	-	-	veNOG02744	OG	sp|Q2TBF2|WSCD2_HUMAN WSC domain-containing protein 2 OS=Homo sapiens GN=WSCD2 PE=2 SV=2	(RefSeq) WSC domain containing 2
ENSCHIG00000011685	78.1831	58.3477	94.7125	1.62324	0.69888	0.0819474	1	2	49500203	49500790	-	588	-	-	-	-	-	-	-	-	-
ENSCHIG00000004376	1505.99	1891.58	1184.67	0.626288	-0.675103	0.081991	1	19	17365910	17366833	-	924	CDK5R1	102187161	GO:0001764;GO:0002020;GO:0003779;GO:0005634;GO:0005654;GO:0005737;GO:0007158;GO:0007411;GO:0007413;GO:0007420;GO:0018105;GO:0018107;GO:0019901;GO:0019901;GO:0021549;GO:0021722;GO:0021766;GO:0021799;GO:0021819;GO:0030517;GO:0032956;GO:0035255;GO:0042501;GO:0043231;GO:0043539;GO:0045860;GO:0045892;GO:0048013;GO:0048471;GO:0051015;GO:0061001;GO:0061575;GO:0070507;GO:0071158;GO:0090314;	K11716	-	veNOG00736	D	sp|Q28199|CD5R1_BOVIN Cyclin-dependent kinase 5 activator 1 OS=Bos taurus GN=CDK5R1 PE=1 SV=1	(RefSeq) cyclin dependent kinase 5 regulatory subunit 1
ENSCHIG00000023185	8175.4	8982.44	7502.88	0.835283	-0.259663	0.0819912	1	19	41696073	41737964	-	3753	ACLY	102181894	GO:0003878;GO:0005654;GO:0005829;GO:0005886;GO:0006085;GO:0006101;GO:0006107;GO:0008610;	K01648	[EC:2.3.3.8]	veNOG03963	C	sp|Q2TCH3|ACLY_SHEEP ATP-citrate synthase OS=Ovis aries GN=ACLY PE=2 SV=1	(RefSeq) ATP citrate lyase
ENSCHIG00000012453	795.323	699.408	875.252	1.25142	0.323564	0.082018	1	7	93450155	93458400	+	2927	KANK3	102174015	-	K22808	-	veNOG04262	R	sp|Q6NY19|KANK3_HUMAN KN motif and ankyrin repeat domain-containing protein 3 OS=Homo sapiens GN=KANK3 PE=1 SV=1	(RefSeq) KN motif and ankyrin repeat domains 3
ENSCHIG00000015906	613.457	685.288	553.598	0.807833	-0.307871	0.0820983	1	11	97694438	97703061	+	1440	SLC2A8	102189766	GO:0001666;GO:0005355;GO:0005536;GO:0005887;GO:0008286;GO:1904659;	K08145	-	veNOG05762	G	sp|P58354|GTR8_BOVIN Solute carrier family 2, facilitated glucose transporter member 8 OS=Bos taurus GN=SLC2A8 PE=2 SV=2	(RefSeq) solute carrier family 2 member 8
ENSCHIG00000009119	633.49	712.716	567.468	0.796205	-0.328787	0.0821994	1	4	16630745	16682946	+	4064	SLC37A3	102173259	GO:0005829;GO:0030176;	K03447	-	veNOG07528	P	sp|Q17QZ3|SPX3_BOVIN Sugar phosphate exchanger 3 OS=Bos taurus GN=SLC37A3 PE=2 SV=1	(RefSeq) solute carrier family 37 member 3
ENSCHIG00000023112	2593.71	2868.35	2364.85	0.824465	-0.278469	0.0823015	1	18	47221047	47230249	+	622	COX6B1	102179036	-	K02267	-	veNOG23140	C	sp|Q7YRK6|CX6B1_TARSY Cytochrome c oxidase subunit 6B1 OS=Tarsius syrichta GN=COX6B1 PE=3 SV=3	(RefSeq) cytochrome c oxidase subunit 6B1
ENSCHIG00000026330	102.812	84.4336	118.128	1.39906	0.484455	0.0827838	1	18	50907384	50913722	-	1047	C19orf54	102189787	-	-	-	veNOG03414	S	sp|A6QQD2|CS054_BOVIN UPF0692 protein C19orf54 homolog OS=Bos taurus PE=2 SV=3	(RefSeq) chromosome 18 C19orf54 homolog
ENSCHIG00000022030	1236.22	1374.2	1121.24	0.815922	-0.293497	0.0828411	1	16	62917323	63081701	-	1007	NMNAT2	102170807	GO:0004515;GO:0005770;GO:0005794;GO:0005794;GO:0005802;GO:0045202;	K06210	-	veNOG10933	H	sp|Q0VC59|NMNA2_BOVIN Nicotinamide/nicotinic acid mononucleotide adenylyltransferase 2 OS=Bos taurus GN=NMNAT2 PE=2 SV=1	(RefSeq) nicotinamide nucleotide adenylyltransferase 2
ENSCHIG00000018893	1897.95	2104.6	1725.73	0.819978	-0.286343	0.0829803	1	21	54346027	54356043	-	675	FKBP3	102180705	GO:0005634;	K09570	[EC:5.2.1.8]	veNOG09187	O	sp|P26884|FKBP3_BOVIN Peptidyl-prolyl cis-trans isomerase FKBP3 OS=Bos taurus GN=FKBP3 PE=1 SV=2	(RefSeq) FK506 binding protein 3
ENSCHIG00000012499	523.827	591.542	467.398	0.790135	-0.339829	0.0830047	1	11	60688432	60695455	-	597	TMEM17	102175411	GO:0007224;GO:0016020;GO:0035869;GO:0036038;GO:0060170;GO:0060271;GO:1905515;	K19384	-	veNOG09813	S	sp|A4FUY9|TMM17_BOVIN Transmembrane protein 17 OS=Bos taurus GN=TMEM17 PE=2 SV=1	(RefSeq) transmembrane protein 17
ENSCHIG00000018704	17.7417	10.0033	24.1904	2.41824	1.27395	0.0830484	1	22	50508707	50516121	+	2346	CDHR4	102177942	-	K16504	-	veNOG12197	T	sp|A6H8M9|CDHR4_HUMAN Cadherin-related family member 4 OS=Homo sapiens GN=CDHR4 PE=2 SV=1	(RefSeq) cadherin related family member 4
ENSCHIG00000015949	1658.53	1838.84	1508.27	0.820228	-0.285904	0.0832432	1	16	58980021	59021323	+	2352	FAM20B	102185680	GO:0005654;GO:0005794;GO:0005794;GO:0016773;	K20825	[EC:2.7.1.-]	veNOG01722	S	sp|O75063|XYLK_HUMAN Glycosaminoglycan xylosylkinase OS=Homo sapiens GN=FAM20B PE=1 SV=1	(RefSeq) FAM20B, glycosaminoglycan xylosylkinase
ENSCHIG00000017725	1805.12	1997.02	1645.21	0.823833	-0.279576	0.0833112	1	5	14365857	14419852	-	4865	SLC6A15	102191018	GO:0005298;GO:0015804;GO:0015820;GO:0015824;	K05048	-	veNOG00307	P	sp|Q9XS59|S6A15_BOVIN Sodium-dependent neutral amino acid transporter B(0)AT2 OS=Bos taurus GN=SLC6A15 PE=2 SV=1	(RefSeq) solute carrier family 6 member 15
ENSCHIG00000017301	2406.82	2663.58	2192.85	0.82327	-0.280562	0.0833281	1	1	24802917	24944673	-	7395	ROBO1	102183726	-	K06753	-	veNOG03159	T	sp|Q9Y6N7|ROBO1_HUMAN Roundabout homolog 1 OS=Homo sapiens GN=ROBO1 PE=1 SV=1	(RefSeq) roundabout guidance receptor 1
ENSCHIG00000021423	17659.4	19524.8	16104.9	0.824842	-0.27781	0.0833502	1	10	1209783	1217353	-	1362	CALM1	102185007	-	K02183	-	COG5126;veNOG00968	ZTD	sp|P0DP35|CAM2B_XENLA Calmodulin-2 B OS=Xenopus laevis GN=calm2-b PE=1 SV=1	(RefSeq) calmodulin 1
ENSCHIG00000020812	1079.69	1202.56	977.301	0.812682	-0.299237	0.0834579	1	5	102445774	102447278	-	420	C12orf57	102190592	GO:0005737;GO:0009791;GO:0014819;GO:0016607;GO:0021540;GO:0021678;GO:0036343;GO:0048593;GO:0050890;	-	-	veNOG19896	S	sp|Q32KM2|C10_BOVIN Protein C10 OS=Bos taurus PE=2 SV=1	(RefSeq) chromosome 5 C12orf57 homolog
ENSCHIG00000024738	67.8285	81.7348	56.2399	0.688078	-0.539356	0.0835039	1	22	49139001	49140107	-	444	-	-	-	-	-	-	-	-	-
ENSCHIG00000010910	651.858	733.115	584.143	0.796796	-0.327718	0.0835767	1	8	90551738	90835857	+	3712	PLPPR1	102174302	GO:0005654;	K19581	-	veNOG08007	I	sp|Q8TBJ4|PLPR1_HUMAN Phospholipid phosphatase-related protein type 1 OS=Homo sapiens GN=PLPPR1 PE=2 SV=1	(RefSeq) phospholipid phosphatase related 1
ENSCHIG00000019283	9192.94	10161.3	8385.98	0.825287	-0.277032	0.0836951	1	19	14295900	14397043	-	2907	AP2B1	102172093	-	K11825	-	veNOG09981	U	sp|Q08DS7|AP1B1_BOVIN AP-1 complex subunit beta-1 OS=Bos taurus GN=AP2B1 PE=2 SV=1	(RefSeq) adaptor related protein complex 2 beta 1 subunit
ENSCHIG00000017446	323.136	373.508	281.159	0.752753	-0.409752	0.0836969	1	29	43751678	43752021	-	180	-	-	-	-	-	-	-	-	-
ENSCHIG00000015199	690.838	772.704	622.617	0.805764	-0.311571	0.0837283	1	7	103096914	103100839	+	1185	MVB12A	102174556	GO:0000813;GO:0005654;GO:0005794;GO:0005813;GO:0005829;GO:0008289;GO:0019075;GO:0031982;GO:0042058;GO:0043130;GO:0046755;	K12186	-	veNOG14279	S	sp|Q3T0N1|MB12A_BOVIN Multivesicular body subunit 12A OS=Bos taurus GN=MVB12A PE=2 SV=1	(RefSeq) multivesicular body subunit 12A
ENSCHIG00000012412	1168.76	1039.13	1276.79	1.22871	0.297141	0.0837416	1	18	65187763	65200474	-	1775	ZNF583	102190349	-	K09228	-	veNOG03256	K	sp|Q96ND8|ZN583_HUMAN Zinc finger protein 583 OS=Homo sapiens GN=ZNF583 PE=2 SV=2	(RefSeq) zinc finger protein 583
ENSCHIG00000023248	1410.44	1231.18	1559.83	1.26694	0.341351	0.0837578	1	17	8792909	8817434	+	1706	ALDH2	102170543	-	K00128	[EC:1.2.1.3]	veNOG07631	C	sp|P20000|ALDH2_BOVIN Aldehyde dehydrogenase, mitochondrial OS=Bos taurus GN=ALDH2 PE=1 SV=2	(RefSeq) aldehyde dehydrogenase 2 family (mitochondrial)
ENSCHIG00000023863	723.795	641.362	792.488	1.23563	0.305249	0.0838081	1	13	67337291	67404571	+	2245	DHX35	102181055	GO:0071013;	K13117	[EC:3.6.4.13]	veNOG07086	A	sp|Q9H5Z1|DHX35_HUMAN Probable ATP-dependent RNA helicase DHX35 OS=Homo sapiens GN=DHX35 PE=1 SV=2	(RefSeq) DEAH-box helicase 35
ENSCHIG00000023359	671.712	755.749	601.68	0.796138	-0.32891	0.0838447	1	3	12617674	12658921	-	3085	EPHA10	102189543	-	K08897	[EC:2.7.10.1]	veNOG01955	T	sp|Q5JZY3|EPHAA_HUMAN Ephrin type-A receptor 10 OS=Homo sapiens GN=EPHA10 PE=1 SV=2	(RefSeq) EPH receptor A10
ENSCHIG00000018686	767.829	659.969	857.713	1.29963	0.378096	0.0838639	1	7	89326895	89341843	+	3400	SPPL2B	102184242	GO:0005654;GO:0005765;GO:0005813;GO:0005886;GO:0006509;GO:0010008;GO:0015629;GO:0016020;GO:0030660;GO:0031293;GO:0033619;GO:0042500;GO:0042803;GO:0050776;GO:0071458;GO:0071556;	K09597	[EC:3.4.23.-]	veNOG04234	R	sp|Q8TCT7|SPP2B_HUMAN Signal peptide peptidase-like 2B OS=Homo sapiens GN=SPPL2B PE=1 SV=2	(RefSeq) signal peptide peptidase like 2B
ENSCHIG00000024782	1744.07	1931.67	1587.73	0.821947	-0.282883	0.0839078	1	29	43730796	43742857	+	2454	VPS51	102170759	GO:0000938;GO:0005730;GO:0005794;GO:0006914;GO:0007041;GO:0016020;GO:0032456;GO:0042147;GO:0043231;GO:0055037;GO:1990745;	K20296	-	veNOG13601	U	sp|A6QQ47|VPS51_BOVIN Vacuolar protein sorting-associated protein 51 homolog OS=Bos taurus GN=VPS51 PE=2 SV=1	(RefSeq) VPS51, GARP complex subunit
ENSCHIG00000010284	1543.64	1715.4	1400.51	0.816436	-0.292589	0.0839127	1	13	54383318	54392073	-	1289	LSM14B	102172916	-	K18749	-	veNOG06589	U	sp|Q9BX40|LS14B_HUMAN Protein LSM14 homolog B OS=Homo sapiens GN=LSM14B PE=1 SV=1	(RefSeq) LSM family member 14B
ENSCHIG00000026208	368.957	416.182	329.602	0.791967	-0.336487	0.0839632	1	15	2496008	2498329	+	273	TIMM10	102171447	-	K17778	-	veNOG22901;NOG84979	OU	sp|Q2NKR1|TIM10_BOVIN Mitochondrial import inner membrane translocase subunit Tim10 OS=Bos taurus GN=TIMM10 PE=3 SV=1	(RefSeq) translocase of inner mitochondrial membrane 10
ENSCHIG00000016063	424.422	368.371	471.132	1.27896	0.354971	0.0840203	1	18	60855600	60895903	-	6516	LOC102168713	102168713	-	K09228	-	veNOG00499;veNOG12549;veNOG18489	K	sp|Q9HCG1|ZN160_HUMAN Zinc finger protein 160 OS=Homo sapiens GN=ZNF160 PE=2 SV=3	(RefSeq) zinc finger protein 665
ENSCHIG00000016547	506.317	441.137	560.633	1.27088	0.345829	0.0840274	1	18	56379909	56392885	-	2886	RASIP1	-	GO:0001525;GO:0001570;GO:0005911;GO:0010507;GO:0032991;GO:0033625;GO:0035024;GO:0042803;GO:0043087;GO:0048754;GO:0051020;GO:1905709;GO:2000299;	-	-	-	-	-	-
ENSCHIG00000006778	6.13914	9.95116	2.96246	0.2977	-1.74807	0.0842078	1	22	12484462	12485562	+	1101	CCR8	102187541	GO:0006935;GO:0016493;	K04183	-	veNOG07572	T	sp|O97665|CCR8_MACMU C-C chemokine receptor type 8 OS=Macaca mulatta GN=CCR8 PE=3 SV=1	(RefSeq) C-C motif chemokine receptor 8
ENSCHIG00000022091	55.871	42.9578	66.632	1.55111	0.633296	0.0842414	1	19	56111194	56126453	+	3841	CD300LB	-	-	-	-	-	-	-	-
ENSCHIG00000025207	360.479	409.876	319.315	0.779054	-0.360205	0.0843216	1	18	49893510	49900677	-	3445	LRFN1	102183355	GO:0009986;	K16354	-	veNOG03252	T	sp|Q2WF71|LRFN1_MOUSE Leucine-rich repeat and fibronectin type III domain-containing protein 1 OS=Mus musculus GN=Lrfn1 PE=1 SV=1	(RefSeq) leucine rich repeat and fibronectin type III domain containing 1
ENSCHIG00000020035	885.05	787.244	966.555	1.22777	0.29604	0.0843546	1	16	45389783	45439610	+	3851	PLEKHG5	102180614	GO:0005089;GO:0005737;GO:0005886;GO:0005911;GO:0030027;GO:0030139;GO:0035767;GO:0043542;	K19464	-	veNOG07772	T	sp|O94827|PKHG5_HUMAN Pleckstrin homology domain-containing family G member 5 OS=Homo sapiens GN=PLEKHG5 PE=1 SV=3	(RefSeq) pleckstrin homology and RhoGEF domain containing G5
ENSCHIG00000026688	181.535	113.563	238.178	2.09733	1.06855	0.0844339	1	19	14267800	14274856	+	2660	GAS2L2	102184369	-	-	-	veNOG33858;veNOG13148	Z	sp|Q8NHY3|GA2L2_HUMAN GAS2-like protein 2 OS=Homo sapiens GN=GAS2L2 PE=1 SV=1	(RefSeq) growth arrest specific 2 like 2
ENSCHIG00000027155	491.965	324.778	631.289	1.94376	0.958848	0.0844683	1	5	14530297	14764879	+	7846	LRRIQ1	102191767	-	-	-	veNOG07391	T	sp|Q96JM4|LRIQ1_HUMAN Leucine-rich repeat and IQ domain-containing protein 1 OS=Homo sapiens GN=LRRIQ1 PE=2 SV=3	(RefSeq) leucine rich repeats and IQ motif containing 1
ENSCHIG00000023167	205.302	174.879	230.654	1.31894	0.399375	0.0844841	1	10	65834482	65840464	-	951	JMJD7	102175216	-	K16342	[EC:3.1.1.4]	veNOG03248	I	sp|P0C869|PA24B_HUMAN Cytosolic phospholipase A2 beta OS=Homo sapiens GN=PLA2G4B PE=1 SV=2	(RefSeq) jmjC domain-containing protein 7
ENSCHIG00000022603	21.7288	14.4438	27.7996	1.92467	0.944614	0.0845262	1	4	26832048	26833754	-	1416	-	-	-	-	-	-	-	-	-
ENSCHIG00000018556	2660.53	3875.37	1648.16	0.425291	-1.23348	0.0846826	1	LWLT01001699.1	5093	9092	-	751	-	-	-	-	-	-	-	-	-
ENSCHIG00000010928	326.526	369.271	290.905	0.787782	-0.344131	0.0846992	1	7	103870337	103877647	-	456	LSM4	106502273	GO:0000398;GO:0005634;GO:0005829;GO:0016020;GO:0032991;GO:0042731;GO:0046540;GO:0071005;GO:0120115;	K12623	-	spriNOG18253;NOG62423;veNOG16050	AK	sp|Q9Y4Z0|LSM4_HUMAN U6 snRNA-associated Sm-like protein LSm4 OS=Homo sapiens GN=LSM4 PE=1 SV=1	(RefSeq) LSM4 homolog, U6 small nuclear RNA and mRNA degradation associated
ENSCHIG00000011115	494.498	433.565	545.275	1.25765	0.330733	0.084705	1	7	59428184	59472854	+	2204	NRG2	102185177	-	K05456	-	NOG81921;veNOG11574	OT	sp|P56974|NRG2_MOUSE Pro-neuregulin-2, membrane-bound isoform OS=Mus musculus GN=Nrg2 PE=1 SV=1	(RefSeq) neuregulin 2
ENSCHIG00000013670	192.56	130.761	244.06	1.86646	0.900306	0.0847502	1	7	108170156	108212647	-	7183	FLT4	102180480	GO:0001934;GO:0001938;GO:0001946;GO:0004714;GO:0005021;GO:0005654;GO:0005886;GO:0008284;GO:0010575;GO:0010595;GO:0018108;GO:0019838;GO:0019903;GO:0035924;GO:0036328;GO:0038084;GO:0042803;GO:0043066;GO:0043235;GO:0043410;GO:0046330;GO:0046777;GO:0048010;GO:0070374;GO:0090037;	K05097	[EC:2.7.10.1]	veNOG01126	T	sp|Q91ZT1|VGFR3_RAT Vascular endothelial growth factor receptor 3 OS=Rattus norvegicus GN=Flt4 PE=1 SV=1	(RefSeq) fms related tyrosine kinase 4
ENSCHIG00000018791	2336.31	2078.54	2551.11	1.22735	0.295551	0.0847895	1	10	3467287	3526764	+	6439	GALC	102188052	GO:0004336;GO:0006683;GO:0042552;	K01202	[EC:3.2.1.46]	veNOG13503	G	sp|O02791|GALC_MACMU Galactocerebrosidase OS=Macaca mulatta GN=GALC PE=1 SV=2	(RefSeq) galactosylceramidase
ENSCHIG00000022896	603.223	677.768	541.101	0.798358	-0.324893	0.0848541	1	18	15434900	15438377	+	420	TRAPPC2L	102169504	GO:0005829;GO:0043231;	K20301	-	veNOG19811	U	sp|A6H7F7|TPC2L_BOVIN Trafficking protein particle complex subunit 2-like protein OS=Bos taurus GN=TRAPPC2L PE=2 SV=1	(RefSeq) trafficking protein particle complex 2 like
ENSCHIG00000009348	398.021	349.64	438.34	1.25369	0.326181	0.0848951	1	14	35604314	35779712	-	3430	EXT1	102182809	GO:0001503;GO:0005783;GO:0005794;GO:0006024;GO:0007369;GO:0007411;GO:0007420;GO:0007492;GO:0007498;GO:0008375;GO:0015012;GO:0015012;GO:0015014;GO:0015020;GO:0016757;GO:0021772;GO:0030176;GO:0033692;GO:0042803;GO:0046982;GO:0050508;GO:0050509;GO:0072498;	K02366	-	veNOG14272	WMG	sp|A5D7I4|EXT1_BOVIN Exostosin-1 OS=Bos taurus GN=EXT1 PE=2 SV=1	(RefSeq) exostosin glycosyltransferase 1
ENSCHIG00000016639	384.053	334.082	425.695	1.27422	0.349616	0.0849852	1	8	53992281	54029584	+	2430	CEP78	102190514	GO:0005813;GO:0036064;GO:0044782;	K16765	-	veNOG01611	S	sp|Q6IRU7|CEP78_MOUSE Centrosomal protein of 78 kDa OS=Mus musculus GN=Cep78 PE=2 SV=1	(RefSeq) centrosomal protein 78
ENSCHIG00000015892	2233.19	2583.5	1941.27	0.751408	-0.412331	0.0849917	1	18	65497475	65524554	-	1671	LOC102189516	102189516	-	-	-	-	-	-	(RefSeq) uncharacterized LOC102189516
ENSCHIG00000016010	106.995	126.142	91.039	0.72172	-0.470488	0.0851306	1	9	2058036	2063195	-	252	LOC102188675	102188675	-	K02270	-	veNOG25018	C	sp|P13184|CX7A2_BOVIN Cytochrome c oxidase subunit 7A2, mitochondrial OS=Bos taurus GN=COX7A2 PE=1 SV=3	(RefSeq) cytochrome c oxidase subunit 7A2, mitochondrial
ENSCHIG00000014589	5738.28	6354.41	5224.83	0.822237	-0.282373	0.0851363	1	5	114977505	115120804	+	1617	ATXN10	102177039	GO:0005737;GO:0005829;GO:0005886;GO:0007399;GO:0030425;GO:0031175;GO:0043025;GO:0048471;GO:0060271;	K19323	-	veNOG03305	S	sp|Q2TBW0|ATX10_BOVIN Ataxin-10 OS=Bos taurus GN=ATXN10 PE=2 SV=1	(RefSeq) ataxin 10
ENSCHIG00000022463	14754.5	16253.1	13505.6	0.830957	-0.267154	0.0851423	1	4	43460408	43469079	+	5499	PPIA	108633208	-	K03767	[EC:5.2.1.8]	veNOG32561;veNOG08968;COG0652	O	sp|P62936|PPIA_PIG Peptidyl-prolyl cis-trans isomerase A OS=Sus scrofa GN=PPIA PE=1 SV=2	(RefSeq) peptidylprolyl isomerase A
ENSCHIG00000018332	1236.83	1435.43	1071.32	0.746342	-0.422091	0.085453	1	5	109704451	109730966	+	798	SYNGR1	102184889	GO:0048169;GO:0048172;GO:1990830;	-	-	veNOG05037	TU	sp|Q62876|SNG1_RAT Synaptogyrin-1 OS=Rattus norvegicus GN=Syngr1 PE=1 SV=1	(RefSeq) synaptogyrin 1
ENSCHIG00000026783	646.269	724.027	581.471	0.803107	-0.316335	0.0854559	1	19	8943367	8947971	-	354	SUPT4H1	102186045	GO:0000122;GO:0005634;GO:0006368;GO:0032044;GO:0032785;GO:0032786;GO:0034244;GO:0045944;GO:0046982;	K15171	-	veNOG19610;COG5204	K	sp|Q4R941|SPT4H_MACFA Transcription elongation factor SPT4 OS=Macaca fascicularis GN=SUPT4H1 PE=3 SV=1	(RefSeq) SPT4 homolog, DSIF elongation factor subunit
ENSCHIG00000017801	990.907	1323.52	713.727	0.539263	-0.890939	0.085679	1	11	100250045	100293285	+	1281	ASS1	100860879	GO:0000050;GO:0000052;GO:0000053;GO:0004055;GO:0005739;GO:0005829;GO:0006526;GO:0006531;GO:0007623;GO:0016597;GO:0042802;GO:0043209;GO:0045429;GO:0071499;GO:1903038;	K01940	[EC:6.3.4.5]	veNOG04969	E	sp|P14568|ASSY_BOVIN Argininosuccinate synthase OS=Bos taurus GN=ASS1 PE=2 SV=1	(RefSeq) argininosuccinate synthase 1
ENSCHIG00000022092	411.387	462.856	368.496	0.796134	-0.328916	0.0856951	1	LWLT01000021.1	62321839	62382823	+	3228	PUDP	102186947	-	K17623	[EC:3.1.3.96]	veNOG05165	R	sp|Q08623|HDHD1_HUMAN Pseudouridine-5&apos;-phosphatase OS=Homo sapiens GN=PUDP PE=1 SV=3	(RefSeq) pseudouridine 5'-phosphatase
ENSCHIG00000024929	541.404	608.847	485.202	0.79692	-0.327494	0.0857813	1	17	4972400	4981310	-	2932	ASPHD2	102186143	-	-	-	veNOG08407	O	sp|Q6ICH7|ASPH2_HUMAN Aspartate beta-hydroxylase domain-containing protein 2 OS=Homo sapiens GN=ASPHD2 PE=2 SV=1	(RefSeq) aspartate beta-hydroxylase domain containing 2
ENSCHIG00000010756	4.31108	1.31777	6.80549	5.16438	2.3686	0.0857963	1	18	64731103	64737181	+	1387	-	-	-	-	-	-	-	-	-
ENSCHIG00000027194	1220.64	1768.39	764.183	0.432134	-1.21045	0.0858298	1	7	29326736	29574818	-	3720	RASGRF2	102171602	GO:0005088;GO:0005783;GO:0034976;	K12326	-	veNOG00040	T	sp|O14827|RGRF2_HUMAN Ras-specific guanine nucleotide-releasing factor 2 OS=Homo sapiens GN=RASGRF2 PE=1 SV=2	(RefSeq) Ras protein specific guanine nucleotide releasing factor 2
ENSCHIG00000025568	955.164	846.903	1045.38	1.23436	0.303761	0.085893	1	3	89754522	89890558	-	1743	ST7L	102174452	GO:0030308;	-	-	veNOG00199	R	sp|A3KN28|ST7L_BOVIN Suppressor of tumorigenicity 7 protein-like OS=Bos taurus GN=ST7L PE=2 SV=1	(RefSeq) suppression of tumorigenicity 7 like
ENSCHIG00000021326	2788.91	2485.47	3041.79	1.22383	0.291403	0.0859738	1	1	87382152	87415731	-	4140	MFN1	102191461	GO:0003924;GO:0005739;GO:0008053;GO:0008053;GO:0016021;GO:0031307;GO:0046039;GO:0051646;GO:0098799;GO:1990613;	K21356	[EC:3.6.5.-]	veNOG00486	O	sp|Q811U4|MFN1_MOUSE Mitofusin-1 OS=Mus musculus GN=Mfn1 PE=1 SV=3	(RefSeq) mitofusin 1
ENSCHIG00000018270	2222.94	2562.14	1940.28	0.757286	-0.401089	0.0860371	1	18	30658413	31040330	-	4204	CDH8	102171734	GO:0007268;GO:0009409;GO:0035249;GO:0042802;GO:0043083;GO:0043679;	K06800	-	veNOG01621	S	sp|P55286|CADH8_HUMAN Cadherin-8 OS=Homo sapiens GN=CDH8 PE=2 SV=2	(RefSeq) cadherin 8
ENSCHIG00000003703	56.8028	37.2864	73.0664	1.9596	0.97056	0.0860888	1	9	28022824	28059873	+	924	PPIL6	102178729	-	K12739	[EC:5.2.1.8]	veNOG09090	O	sp|Q1RMP7|PPIL6_BOVIN Peptidyl-prolyl cis-trans isomerase-like 6 OS=Bos taurus GN=PPIL6 PE=2 SV=1	(RefSeq) peptidylprolyl isomerase like 6
ENSCHIG00000021261	816.899	599.114	998.387	1.66644	0.736768	0.0861608	1	22	11369932	11460065	+	5157	DLEC1	102174606	GO:0005737;GO:0005829;	-	-	veNOG01297	S	sp|Q9Y238|DLEC1_HUMAN Deleted in lung and esophageal cancer protein 1 OS=Homo sapiens GN=DLEC1 PE=2 SV=2	(RefSeq) deleted in lung and esophageal cancer 1
ENSCHIG00000018726	104.751	86.0636	120.323	1.39808	0.483442	0.0861715	1	25	2911005	2913280	+	856	DNASE1	102183198	GO:0000737;GO:0002283;GO:0002673;GO:0004530;GO:0070948;	K11994	[EC:3.1.21.1]	veNOG01556	R	sp|P11937|DNAS1_SHEEP Deoxyribonuclease-1 OS=Ovis aries GN=DNASE1 PE=1 SV=1	(RefSeq) deoxyribonuclease 1
ENSCHIG00000016067	3644.61	4057.87	3300.23	0.813292	-0.298155	0.0863015	1	LWLT01000021.1	56744101	56862233	+	5497	ARHGEF9	102179366	GO:0005829;	K20686	-	veNOG00457	T	sp|Q58DL7|ARHG9_BOVIN Rho guanine nucleotide exchange factor 9 OS=Bos taurus GN=ARHGEF9 PE=2 SV=1	(RefSeq) rho guanine nucleotide exchange factor 9
ENSCHIG00000012500	257.364	217.612	290.491	1.3349	0.416735	0.0864507	1	2	108948593	109014943	+	2107	NOSTRIN	102175624	GO:0003677;GO:0005634;GO:0016607;GO:0045892;	K20126	-	veNOG09049	Z	sp|Q2KJB5|NOSTN_BOVIN Nostrin OS=Bos taurus GN=NOSTRIN PE=1 SV=1	(RefSeq) nitric oxide synthase trafficking
ENSCHIG00000010799	1502.62	1717.41	1323.62	0.770706	-0.375747	0.0864871	1	8	108328524	108471686	-	2286	BRINP1	102181036	GO:0001662;GO:0005737;GO:0007614;GO:0008219;GO:0035176;GO:0035640;GO:0042711;GO:0045666;GO:0045786;GO:0045930;GO:0050768;GO:0071300;GO:0071625;	-	-	NOG24722;veNOG12632	SO	sp|Q5E9L2|BRNP1_BOVIN BMP/retinoic acid-inducible neural-specific protein 1 OS=Bos taurus GN=BRINP1 PE=2 SV=1	(RefSeq) BMP/retinoic acid inducible neural specific 1
ENSCHIG00000027224	195.198	232.664	163.977	0.704782	-0.504751	0.0865472	1	19	36680825	36685497	-	2305	NXPH3	102189900	GO:0005102;	K16658	-	veNOG04599	R	sp|O95157|NXPH3_HUMAN Neurexophilin-3 OS=Homo sapiens GN=NXPH3 PE=1 SV=3	(RefSeq) neurexophilin 3
ENSCHIG00000014861	251.086	344.66	173.107	0.502255	-0.993509	0.0866127	1	19	51431508	51431831	+	192	-	-	-	-	-	-	-	-	-
ENSCHIG00000025849	510.504	579.527	452.984	0.781645	-0.355415	0.0866395	1	13	76998923	77104818	-	2777	KCNB1	102171802	GO:0001508;GO:0005251;GO:0005886;GO:0008076;GO:0030425;GO:0032809;GO:0042593;GO:0044325;GO:0046676;GO:0071333;GO:0071805;GO:0090314;GO:0098900;GO:1900454;	K04885	-	veNOG02504	P	sp|O18868|KCNB1_PIG Potassium voltage-gated channel subfamily B member 1 OS=Sus scrofa GN=KCNB1 PE=2 SV=1	(RefSeq) potassium voltage-gated channel subfamily B member 1
ENSCHIG00000013717	6.21264	2.50194	9.30488	3.71906	1.89494	0.086641	1	3	13717716	13718602	-	771	-	-	-	-	-	-	-	-	-
ENSCHIG00000017519	117.56	97.7893	134.035	1.37065	0.45486	0.0866532	1	16	335054	342440	-	1521	MYBPH	102182713	-	-	-	veNOG03803	Z	sp|Q13203|MYBPH_HUMAN Myosin-binding protein H OS=Homo sapiens GN=MYBPH PE=1 SV=4	(RefSeq) myosin binding protein H
ENSCHIG00000016144	8485.53	7609.68	9215.4	1.21101	0.276209	0.0866835	1	28	16096245	16161396	+	10597	USP54	102184785	-	-	-	veNOG04962	O	sp|Q70EL1|UBP54_HUMAN Inactive ubiquitin carboxyl-terminal hydrolase 54 OS=Homo sapiens GN=USP54 PE=1 SV=4	(RefSeq) ubiquitin specific peptidase 54
ENSCHIG00000011826	21.0571	28.2867	15.0324	0.53143	-0.912048	0.08682	1	2	131959775	131960095	+	321	-	-	-	-	-	-	-	-	-
ENSCHIG00000024562	1704.7	1888.59	1551.47	0.821498	-0.283671	0.0869348	1	5	69612243	69630711	+	1503	PWP1	102188748	GO:0005634;GO:0005730;GO:0005794;GO:0033140;GO:0034773;GO:1901838;GO:1990889;GO:2000738;	K14791	-	veNOG02284	S	sp|Q2HJ56|PWP1_BOVIN Periodic tryptophan protein 1 homolog OS=Bos taurus GN=PWP1 PE=2 SV=1	(RefSeq) PWP1 homolog, endonuclein
ENSCHIG00000000395	4.26947	1.34082	6.71001	5.0044	2.3232	0.087021	1	LWLT01000772.1	2388	5223	-	993	-	-	-	-	-	-	-	-	-
ENSCHIG00000015381	3447.19	2937.91	3871.59	1.3178	0.398136	0.0870628	1	14	65668471	65701328	-	2206	FBXO32	102191537	GO:0005634;GO:0005654;GO:0005737;GO:0005829;GO:0014894;GO:0016567;GO:0019005;GO:0030018;GO:0071549;	K10305	-	veNOG13647;opiNOG18915	E	sp|Q2KHT6|FBX32_BOVIN F-box only protein 32 OS=Bos taurus GN=FBXO32 PE=2 SV=1	(RefSeq) F-box protein 32
ENSCHIG00000015573	1966.69	2240.26	1738.72	0.776124	-0.36564	0.0870842	1	14	14509448	14633561	+	4279	SDC2	102183082	GO:0030165;GO:0042802;GO:0048814;	K16336	-	veNOG11731	T	sp|Q58DD4|SDC2_BOVIN Syndecan-2 OS=Bos taurus GN=SDC2 PE=2 SV=1	(RefSeq) syndecan 2
ENSCHIG00000013821	874.936	974.961	791.582	0.811911	-0.300606	0.0871039	1	11	73977710	74011819	+	1065	DNAJC27	102182802	GO:0003924;GO:0005634;GO:0043410;GO:0070374;GO:0071701;	K19372	-	veNOG02408	U	sp|A5D7F5|DJC27_BOVIN DnaJ homolog subfamily C member 27 OS=Bos taurus GN=DNAJC27 PE=2 SV=1	(RefSeq) DnaJ heat shock protein family (Hsp40) member C27
ENSCHIG00000016146	720.776	820.216	637.91	0.777735	-0.36265	0.0871223	1	14	80686784	80688253	-	423	LY6H	102186884	-	K06846	-	veNOG21486	R	sp|A0JNB3|LY6H_BOVIN Lymphocyte antigen 6H OS=Bos taurus GN=LY6H PE=2 SV=1	(RefSeq) lymphocyte antigen 6 complex, locus H
ENSCHIG00000013478	60.4554	45.4508	72.9592	1.60523	0.682783	0.0873139	1	11	3442341	3482227	+	545	-	-	-	-	-	-	-	-	-
ENSCHIG00000011593	364.008	411.852	324.138	0.787025	-0.345519	0.0873157	1	4	76265470	76267059	+	1590	-	-	-	-	-	-	-	-	-
ENSCHIG00000020541	2659.79	2951.92	2416.35	0.818568	-0.288826	0.087332	1	18	91874	114472	-	1610	ALDH5A1	102169437	GO:0004777;GO:0005739;GO:0005739;GO:0006006;GO:0006083;GO:0006105;GO:0006536;GO:0006541;GO:0006650;GO:0006678;GO:0006681;GO:0006749;GO:0007417;GO:0009448;GO:0009450;GO:0009450;GO:0009791;GO:0022904;GO:0042135;GO:0046459;GO:0051289;	K00139	[EC:1.2.1.24]	veNOG03800	C	sp|P51650|SSDH_RAT Succinate-semialdehyde dehydrogenase, mitochondrial OS=Rattus norvegicus GN=Aldh5a1 PE=1 SV=2	(RefSeq) aldehyde dehydrogenase 5 family member A1
ENSCHIG00000013729	228.506	127.818	312.413	2.4442	1.28936	0.0876315	1	25	19730683	19783438	+	3527	VWA3A	102181356	-	-	-	veNOG01014	S	sp|A6NCI4|VWA3A_HUMAN von Willebrand factor A domain-containing protein 3A OS=Homo sapiens GN=VWA3A PE=2 SV=3	(RefSeq) von Willebrand factor A domain containing 3A
ENSCHIG00000020881	4688.47	5167.93	4288.91	0.829908	-0.268976	0.0876455	1	27	8365009	8374018	-	852	VDAC3	102176666	GO:0001662;GO:0005739;GO:0007268;GO:0007270;GO:0007612;	K15041	-	veNOG09426	P	sp|Q9MZ13|VDAC3_BOVIN Voltage-dependent anion-selective channel protein 3 OS=Bos taurus GN=VDAC3 PE=2 SV=1	(RefSeq) voltage dependent anion channel 3
ENSCHIG00000020717	306.384	347.752	271.91	0.781906	-0.354933	0.0877354	1	19	34044004	34045929	-	1368	MIEF2	102168857	GO:0005739;GO:0005741;GO:0007005;GO:0032464;GO:0090141;GO:0090314;	-	-	veNOG01219	S	sp|Q96C03|MID49_HUMAN Mitochondrial dynamics protein MID49 OS=Homo sapiens GN=MIEF2 PE=1 SV=1	(RefSeq) mitochondrial elongation factor 2
ENSCHIG00000015481	1637.91	1460.21	1785.99	1.22311	0.290554	0.0877551	1	19	39519679	39559038	+	4473	CDK12	102179880	GO:0001650;GO:0002944;GO:0004672;GO:0005634;GO:0008353;GO:0016607;GO:0019901;GO:0030332;GO:0043405;GO:0046777;GO:0070816;GO:2000737;	K08819	-	veNOG08872	D	sp|E1BB50|CDK12_BOVIN Cyclin-dependent kinase 12 OS=Bos taurus GN=CDK12 PE=3 SV=1	(RefSeq) cyclin dependent kinase 12
ENSCHIG00000022237	425.882	480.618	380.269	0.791209	-0.337869	0.0877571	1	26	28593121	28608134	-	2220	MFSD13A	102169451	-	-	-	veNOG07335	S	sp|Q58CT4|MF13A_BOVIN Transmembrane protein 180 OS=Bos taurus GN=MFSD13A PE=2 SV=1	(RefSeq) major facilitator superfamily domain containing 13A
ENSCHIG00000008956	1602.62	1829.09	1413.9	0.773004	-0.371453	0.0877984	1	29	43743299	43747314	+	1257	TM7SF2	100861120	GO:0005783;GO:0043231;GO:0043235;	K00222	[EC:1.3.1.70]	veNOG02221	TI	sp|Q8WMV1|ERG24_BOVIN Delta(14)-sterol reductase OS=Bos taurus GN=TM7SF2 PE=1 SV=1	(RefSeq) transmembrane 7 superfamily member 2
ENSCHIG00000023433	194.254	164.984	218.646	1.32526	0.406271	0.0878066	1	15	79202560	79224685	-	4394	-	-	-	-	-	-	-	-	-
ENSCHIG00000007829	471.047	530.534	421.475	0.794434	-0.332	0.0878244	1	18	35864200	35865795	+	1596	PDP2	102176634	-	K01102	[EC:3.1.3.43]	veNOG09314	T	sp|Q9P2J9|PDP2_HUMAN [Pyruvate dehydrogenase [acetyl-transferring]]-phosphatase 2, mitochondrial OS=Homo sapiens GN=PDP2 PE=2 SV=2	(RefSeq) pyruvate dehyrogenase phosphatase catalytic subunit 2
ENSCHIG00000017051	51.5164	20.0621	77.7283	3.87439	1.95397	0.0878434	1	11	97934584	97940654	+	1662	CFAP157	102190885	GO:0005829;GO:0005886;GO:0007288;GO:0008017;GO:0036064;GO:0043231;	-	-	veNOG01201	S	sp|Q4V7B0|CF157_RAT Cilia- and flagella-associated protein 157 OS=Rattus norvegicus GN=Cfap157 PE=1 SV=2	(RefSeq) cilia and flagella associated protein 157
ENSCHIG00000021932	1150.73	1017.43	1261.81	1.2402	0.31057	0.0879385	1	14	51065964	51115437	-	4159	SGK3	102172279	GO:0004674;GO:0031410;GO:2001240;	K13304	[EC:2.7.11.1]	veNOG07249	T	sp|Q5R7A7|SGK3_PONAB Serine/threonine-protein kinase Sgk3 OS=Pongo abelii GN=SGK3 PE=2 SV=1	(RefSeq) serine/threonine-protein kinase Sgk3
ENSCHIG00000022841	18752.6	20930.8	16937.4	0.809209	-0.305415	0.0883654	1	19	32928020	32929033	-	972	UBB	-	GO:0005739;GO:0007141;GO:0007144;GO:0008584;GO:0008585;GO:0021888;GO:0031398;GO:0043005;GO:0043025;GO:0043209;GO:0047497;GO:0048812;GO:0051881;GO:0060612;GO:0060613;GO:0061136;GO:0072520;GO:0097009;GO:1901214;GO:1902255;GO:1902527;	-	-	-	-	-	-
ENSCHIG00000021718	4436.01	4959.08	4000.11	0.806622	-0.310034	0.088431	1	19	42387947	42401295	+	4191	CNTNAP1	102189067	GO:0002175;GO:0005918;GO:0007010;GO:0008076;GO:0019227;GO:0022010;GO:0022011;GO:0030913;GO:0030913;GO:0031175;GO:0033270;GO:0043209;GO:0048812;GO:0048812;GO:0050884;GO:0050885;GO:0071205;	K07379	-	veNOG08215	T	sp|P78357|CNTP1_HUMAN Contactin-associated protein 1 OS=Homo sapiens GN=CNTNAP1 PE=1 SV=1	(RefSeq) contactin associated protein 1
ENSCHIG00000020631	502.605	442.587	552.62	1.24861	0.320328	0.0884855	1	3	104745359	104750075	-	2010	FAM189B	102176750	GO:0050699;	-	-	veNOG03556	S	sp|Q5HZJ5|F189B_MOUSE Protein FAM189B OS=Mus musculus GN=Fam189b PE=1 SV=1	(RefSeq) family with sequence similarity 189 member B
ENSCHIG00000007748	610.16	817.612	437.283	0.534829	-0.902851	0.0884859	1	9	49082848	49084266	+	1419	CNR1	102177799	GO:0004949;GO:0004949;GO:0005739;GO:0005886;GO:0007188;GO:0007413;GO:0030424;GO:0030426;GO:0038171;GO:0038171;GO:0042593;GO:0042734;GO:0099553;	K04277	-	veNOG05823	T	sp|Q5IS73|CNR1_PANTR Cannabinoid receptor 1 OS=Pan troglodytes GN=CNR1 PE=2 SV=1	(RefSeq) cannabinoid receptor 1
ENSCHIG00000008960	5768.05	6381.06	5257.21	0.823877	-0.2795	0.0884945	1	10	41638555	41639556	-	1002	-	-	-	-	-	-	-	-	-
ENSCHIG00000006650	253.595	289.489	223.682	0.772679	-0.372059	0.0885349	1	10	17336020	17337579	-	462	ISCA2	102190699	-	K22072	-	veNOG19725	CU	sp|Q2TBG7|ISCA2_BOVIN Iron-sulfur cluster assembly 2 homolog, mitochondrial OS=Bos taurus GN=ISCA2 PE=2 SV=1	(RefSeq) iron-sulfur cluster assembly 2
ENSCHIG00000022557	303.238	346.251	267.394	0.772254	-0.372852	0.0885595	1	1	18049486	18115033	-	1363	CXADR	102180699	GO:0001669;GO:0005178;GO:0005654;GO:0005737;GO:0005886;GO:0005911;GO:0005911;GO:0005912;GO:0005913;GO:0005923;GO:0007005;GO:0007157;GO:0007507;GO:0008013;GO:0008354;GO:0010669;GO:0014704;GO:0016323;GO:0016327;GO:0030054;GO:0030165;GO:0030175;GO:0030426;GO:0030593;GO:0031532;GO:0032991;GO:0043005;GO:0044297;GO:0045121;GO:0045216;GO:0046629;GO:0048739;GO:0050839;GO:0060044;GO:0070633;GO:0071253;GO:…	K06788	-	veNOG08870	T	sp|Q8WMV3|CXAR_BOVIN Coxsackievirus and adenovirus receptor homolog OS=Bos taurus GN=CXADR PE=2 SV=1	(RefSeq) coxsackie virus and adenovirus receptor
ENSCHIG00000024762	47.6372	36.6867	56.7626	1.54723	0.629684	0.0886457	1	7	100683596	100689167	-	744	-	-	-	-	-	-	-	-	-
ENSCHIG00000014440	766.759	854.199	693.891	0.81233	-0.299862	0.0887187	1	3	105878412	105880772	+	918	NAXE	102174611	GO:0005576;GO:0005615;GO:0005654;GO:0005829;GO:0005929;GO:0042803;GO:0043231;GO:0044297;GO:0046496;GO:0051289;	K17759	[EC:5.1.99.6]	veNOG12559	S	sp|Q6QRN6|NNRE_BOVIN NAD(P)H-hydrate epimerase OS=Bos taurus GN=NAXE PE=2 SV=1	(RefSeq) NAD(P)HX epimerase
ENSCHIG00000018145	1308.32	1160.9	1431.18	1.23282	0.301964	0.0887582	1	5	42379313	42499339	+	7307	PTPRB	102190939	GO:0001525;GO:0016311;GO:0043235;	K05694	[EC:3.1.3.48]	veNOG04165	T	sp|P23467|PTPRB_HUMAN Receptor-type tyrosine-protein phosphatase beta OS=Homo sapiens GN=PTPRB PE=1 SV=3	(RefSeq) protein tyrosine phosphatase, receptor type B
ENSCHIG00000003258	1935.63	2151.63	1755.62	0.815949	-0.293448	0.0887812	1	15	18571254	18584402	+	369	CD59	102191722	-	K04008	-	veNOG24702	T	sp|O62680|CD59_PIG CD59 glycoprotein OS=Sus scrofa GN=CD59 PE=1 SV=1	(RefSeq) CD59 molecule
ENSCHIG00000014781	237.797	205.253	264.916	1.29068	0.368134	0.0888083	1	3	62277185	62315863	-	4323	SYDE2	102186263	-	K20655	-	veNOG02116	T	sp|Q5VT97|SYDE2_HUMAN Rho GTPase-activating protein SYDE2 OS=Homo sapiens GN=SYDE2 PE=1 SV=2	(RefSeq) synapse defective Rho GTPase homolog 2
ENSCHIG00000015821	288.14	326.982	255.772	0.78222	-0.354353	0.0888183	1	19	21676481	21681730	-	585	TIMM22	102175157	GO:0042721;GO:0045039;	K17790	-	veNOG03644	U	sp|Q5BIN4|TIM22_BOVIN Mitochondrial import inner membrane translocase subunit Tim22 OS=Bos taurus GN=TIMM22 PE=2 SV=1	(RefSeq) translocase of inner mitochondrial membrane 22
ENSCHIG00000017127	673.665	477.466	837.165	1.75335	0.810114	0.0888973	1	10	79895134	79925120	-	5857	MYH6	106502520	GO:0000146;GO:0000146;GO:0001701;GO:0001725;GO:0002026;GO:0002026;GO:0002027;GO:0002027;GO:0006936;GO:0006941;GO:0006941;GO:0007512;GO:0007512;GO:0007522;GO:0008016;GO:0008217;GO:0014898;GO:0016459;GO:0016887;GO:0019901;GO:0030016;GO:0030018;GO:0030048;GO:0030049;GO:0030239;GO:0030509;GO:0030898;GO:0043462;GO:0045214;GO:0046034;GO:0048739;GO:0055009;GO:0055010;GO:0060048;GO:0060070;GO:0060420;	K17751	-	veNOG00003	Z	sp|P13533|MYH6_HUMAN Myosin-6 OS=Homo sapiens GN=MYH6 PE=1 SV=5	(RefSeq) myosin-6
ENSCHIG00000023465	19.9068	11.7731	26.685	2.26661	1.18053	0.08892	1	25	808130	818061	-	1872	TEKT4	102177295	-	K18631	-	veNOG07096	Z	sp|Q2TA38|TEKT4_BOVIN Tektin-4 OS=Bos taurus GN=TEKT4 PE=2 SV=1	(RefSeq) tektin-4
ENSCHIG00000027222	549.454	621.853	489.121	0.786553	-0.346383	0.0889902	1	18	54310820	54315882	+	1152	QPCTL	102172750	GO:0005794;GO:0008270;GO:0016603;GO:0017186;	K00683	[EC:2.3.2.5]	veNOG09120	O	sp|Q0V8G3|QPCTL_BOVIN Glutaminyl-peptide cyclotransferase-like protein OS=Bos taurus GN=QPCTL PE=2 SV=1	(RefSeq) glutaminyl-peptide cyclotransferase like
ENSCHIG00000024563	2.76568	5.25226	0.693535	0.132045	-2.9209	0.0891065	1	13	52711028	52755142	+	3972	-	-	-	-	-	-	-	-	-
[truncated: 17,474 more rows]
