# Supplementary material for: Transcriptome analysis reveals mRNAs and long non-coding RNAs associated with fecundity in the hypothalamus of high-and low-fecundity goat
Source: Front Vet Sci. 2023 Mar 28;10:1145594. doi: 10.3389/fvets.2023.1145594 (PMC10086355; doi:10.3389/fvets.2023.1145594)
Supplement: Supplementary file 6 [file Table_6.XLSX]

## Sheet: Sheet1
Category	GO.ID	Term	Up	Down	DEG	Total	Pvalue	FDR	Up_Gene	Down_Gene
BP	GO:2000194	regulation of female gonad development	1	2	3	8	8.6e-07	0.00117046	ENSCHIG00000017378	ENSCHIG00000016406,ENSCHIG00000020020
BP	GO:1905939	regulation of gonad development	1	2	3	12	3.3e-06	0.00224565	ENSCHIG00000017378	ENSCHIG00000016406,ENSCHIG00000020020
BP	GO:0098962	regulation of postsynaptic neurotransmitter receptor activity	0	2	2	4	3.9e-05	0.017693	-	ENSCHIG00000013832,ENSCHIG00000016145
MF	GO:0005179	hormone activity	0	3	3	40	0.00018	0.061245	-	ENSCHIG00000006692,ENSCHIG00000010002,ENSCHIG00000015334
BP	GO:0007625	grooming behavior	0	2	2	13	0.0005	0.111602	-	ENSCHIG00000010002,ENSCHIG00000025403
BP	GO:0008585	female gonad development	1	2	3	62	0.00053	0.111602	ENSCHIG00000017378	ENSCHIG00000016406,ENSCHIG00000020020
BP	GO:0046545	development of primary female sexual characteristics	1	2	3	64	0.00058	0.111602	ENSCHIG00000017378	ENSCHIG00000016406,ENSCHIG00000020020
BP	GO:0046660	female sex differentiation	1	2	3	76	0.00096	0.111602	ENSCHIG00000017378	ENSCHIG00000016406,ENSCHIG00000020020
BP	GO:0050767	regulation of neurogenesis	0	6	6	480	0.00116	0.111602	-	ENSCHIG00000001536,ENSCHIG00000012204,ENSCHIG00000014847,ENSCHIG00000015143,ENSCHIG00000016406,ENSCHIG00000018287
MF	GO:0030545	receptor regulator activity	0	4	4	176	0.00136	0.111602	-	ENSCHIG00000006692,ENSCHIG00000010002,ENSCHIG00000014847,ENSCHIG00000015334
BP	GO:2000241	regulation of reproductive process	1	2	3	90	0.00157	0.111602	ENSCHIG00000017378	ENSCHIG00000016406,ENSCHIG00000020020
BP	GO:0007218	neuropeptide signaling pathway	0	2	2	25	0.00188	0.111602	-	ENSCHIG00000010002,ENSCHIG00000025403
BP	GO:0099601	regulation of neurotransmitter receptor activity	0	2	2	26	0.00203	0.111602	-	ENSCHIG00000013832,ENSCHIG00000016145
BP	GO:0051960	regulation of nervous system development	0	6	6	554	0.00242	0.111602	-	ENSCHIG00000001536,ENSCHIG00000012204,ENSCHIG00000014847,ENSCHIG00000015143,ENSCHIG00000016406,ENSCHIG00000018287
BP	GO:0060284	regulation of cell development	0	6	6	556	0.00246	0.111602	-	ENSCHIG00000001536,ENSCHIG00000012204,ENSCHIG00000014847,ENSCHIG00000015143,ENSCHIG00000016406,ENSCHIG00000018287
BP	GO:0010469	regulation of receptor activity	0	3	3	107	0.00257	0.111602	-	ENSCHIG00000006692,ENSCHIG00000013832,ENSCHIG00000016145
BP	GO:0006562	proline catabolic process	1	0	1	1	0.0026	0.111602	ENSCHIG00000012760	-
BP	GO:0032431	activation of phospholipase A2 activity	0	1	1	1	0.0026	0.111602	-	ENSCHIG00000025403
BP	GO:0036088	D-serine catabolic process	1	0	1	1	0.0026	0.111602	ENSCHIG00000012760	-
BP	GO:0043006	activation of phospholipase A2 activity by calcium-mediated signaling	0	1	1	1	0.0026	0.111602	-	ENSCHIG00000025403
BP	GO:0046144	D-alanine family amino acid metabolic process	1	0	1	1	0.0026	0.111602	ENSCHIG00000012760	-
BP	GO:0046436	D-alanine metabolic process	1	0	1	1	0.0026	0.111602	ENSCHIG00000012760	-
BP	GO:0055130	D-alanine catabolic process	1	0	1	1	0.0026	0.111602	ENSCHIG00000012760	-
BP	GO:1901296	negative regulation of canonical Wnt signaling pathway involved in cardiac muscle cell fate commitment	0	1	1	1	0.0026	0.111602	-	ENSCHIG00000014847
BP	GO:1904340	positive regulation of dopaminergic neuron differentiation	0	1	1	1	0.0026	0.111602	-	ENSCHIG00000014847
BP	GO:1904701	Wnt-Frizzled-LRP5/6 complex assembly	0	1	1	1	0.0026	0.111602	-	ENSCHIG00000014847
BP	GO:1904711	regulation of Wnt-Frizzled-LRP5/6 complex assembly	0	1	1	1	0.0026	0.111602	-	ENSCHIG00000014847
BP	GO:1904723	negative regulation of Wnt-Frizzled-LRP5/6 complex assembly	0	1	1	1	0.0026	0.111602	-	ENSCHIG00000014847
BP	GO:1904958	positive regulation of midbrain dopaminergic neuron differentiation	0	1	1	1	0.0026	0.111602	-	ENSCHIG00000014847
BP	GO:1905067	negative regulation of canonical Wnt signaling pathway involved in heart development	0	1	1	1	0.0026	0.111602	-	ENSCHIG00000014847
BP	GO:1905662	negative regulation of telomerase RNA reverse transcriptase activity	1	0	1	1	0.0026	0.111602	ENSCHIG00000016033	-
MF	GO:0004999	vasoactive intestinal polypeptide receptor activity	0	1	1	1	0.00284	0.111602	-	ENSCHIG00000021318
MF	GO:0031854	orexigenic neuropeptide QRFP receptor binding	0	1	1	1	0.00284	0.111602	-	ENSCHIG00000010002
BP	GO:0001764	neuron migration	0	3	3	111	0.00285	0.111602	-	ENSCHIG00000001536,ENSCHIG00000012204,ENSCHIG00000016406
BP	GO:0007517	muscle organ development	1	3	4	234	0.00287	0.111602	ENSCHIG00000017378	ENSCHIG00000001536,ENSCHIG00000014847,ENSCHIG00000015143
CC	GO:0098978	glutamatergic synapse	0	2	2	38	0.0031	0.117197	-	ENSCHIG00000013832,ENSCHIG00000016145
BP	GO:0035987	endodermal cell differentiation	0	2	2	35	0.00366	0.117651	-	ENSCHIG00000014847,ENSCHIG00000016983
BP	GO:0007409	axonogenesis	0	4	4	251	0.0037	0.117651	-	ENSCHIG00000001536,ENSCHIG00000012204,ENSCHIG00000013832,ENSCHIG00000018287
BP	GO:2000026	regulation of multicellular organismal development	1	8	9	1311	0.00401	0.117651	ENSCHIG00000017378	ENSCHIG00000001536,ENSCHIG00000012204,ENSCHIG00000014847,ENSCHIG00000015143,ENSCHIG00000016406,ENSCHIG00000016983,ENSCHIG00000018287,ENSCHIG00000020020
BP	GO:0007519	skeletal muscle tissue development	1	2	3	126	0.00408	0.117651	ENSCHIG00000017378	ENSCHIG00000001536,ENSCHIG00000014847
BP	GO:0008406	gonad development	1	2	3	128	0.00426	0.117651	ENSCHIG00000017378	ENSCHIG00000016406,ENSCHIG00000020020
BP	GO:0001706	endoderm formation	0	2	2	38	0.0043	0.117651	-	ENSCHIG00000014847,ENSCHIG00000016983
BP	GO:0060538	skeletal muscle organ development	1	2	3	129	0.00436	0.117651	ENSCHIG00000017378	ENSCHIG00000001536,ENSCHIG00000014847
BP	GO:0014706	striated muscle tissue development	1	3	4	264	0.00443	0.117651	ENSCHIG00000017378	ENSCHIG00000001536,ENSCHIG00000014847,ENSCHIG00000015143
BP	GO:0000904	cell morphogenesis involved in differentiation	0	5	5	433	0.0045	0.117651	-	ENSCHIG00000001536,ENSCHIG00000012204,ENSCHIG00000013832,ENSCHIG00000014847,ENSCHIG00000018287
BP	GO:0045137	development of primary sexual characteristics	1	2	3	131	0.00455	0.117651	ENSCHIG00000017378	ENSCHIG00000016406,ENSCHIG00000020020
BP	GO:0061564	axon development	0	4	4	269	0.00474	0.117651	-	ENSCHIG00000001536,ENSCHIG00000012204,ENSCHIG00000013832,ENSCHIG00000018287
BP	GO:0006931	substrate-dependent cell migration, cell attachment to substrate	0	1	1	2	0.0052	0.117651	-	ENSCHIG00000018287
BP	GO:0019478	D-amino acid catabolic process	1	0	1	2	0.0052	0.117651	ENSCHIG00000012760	-
BP	GO:0032430	positive regulation of phospholipase A2 activity	0	1	1	2	0.0052	0.117651	-	ENSCHIG00000025403
BP	GO:0070178	D-serine metabolic process	1	0	1	2	0.0052	0.117651	ENSCHIG00000012760	-
BP	GO:0090081	regulation of heart induction by regulation of canonical Wnt signaling pathway	0	1	1	2	0.0052	0.117651	-	ENSCHIG00000014847
BP	GO:0090082	positive regulation of heart induction by negative regulation of canonical Wnt signaling pathway	0	1	1	2	0.0052	0.117651	-	ENSCHIG00000014847
BP	GO:1901295	regulation of canonical Wnt signaling pathway involved in cardiac muscle cell fate commitment	0	1	1	2	0.0052	0.117651	-	ENSCHIG00000014847
BP	GO:1902949	positive regulation of tau-protein kinase activity	0	1	1	2	0.0052	0.117651	-	ENSCHIG00000014847
BP	GO:1905066	regulation of canonical Wnt signaling pathway involved in heart development	0	1	1	2	0.0052	0.117651	-	ENSCHIG00000014847
BP	GO:1905661	regulation of telomerase RNA reverse transcriptase activity	1	0	1	2	0.0052	0.117651	ENSCHIG00000016033	-
BP	GO:0060537	muscle tissue development	1	3	4	278	0.00532	0.117651	ENSCHIG00000017378	ENSCHIG00000001536,ENSCHIG00000014847,ENSCHIG00000015143
MF	GO:0005102	receptor binding	1	6	7	809	0.00539	0.117651	ENSCHIG00000012760	ENSCHIG00000006692,ENSCHIG00000010002,ENSCHIG00000013228,ENSCHIG00000014847,ENSCHIG00000015143,ENSCHIG00000015334
MF	GO:0001607	neuromedin U receptor activity	0	1	1	2	0.00568	0.117651	-	ENSCHIG00000025403
MF	GO:0003884	D-amino-acid oxidase activity	1	0	1	2	0.00568	0.117651	ENSCHIG00000012760	-
MF	GO:0003960	NADPH:quinone reductase activity	1	0	1	2	0.00568	0.117651	ENSCHIG00000007693	-
MF	GO:0042924	neuromedin U binding	0	1	1	2	0.00568	0.117651	-	ENSCHIG00000025403
MF	GO:0090722	receptor-receptor interaction	0	1	1	2	0.00568	0.117651	-	ENSCHIG00000015143
BP	GO:0051239	regulation of multicellular organismal process	2	9	11	1946	0.00575	0.117651	ENSCHIG00000017378,ENSCHIG00000023341	ENSCHIG00000001536,ENSCHIG00000012204,ENSCHIG00000012884,ENSCHIG00000014847,ENSCHIG00000015143,ENSCHIG00000016406,ENSCHIG00000016983,ENSCHIG00000018287,ENSCHIG00000020020
BP	GO:0048699	generation of neurons	0	7	7	890	0.00605	0.117651	-	ENSCHIG00000001536,ENSCHIG00000012204,ENSCHIG00000013832,ENSCHIG00000014847,ENSCHIG00000015143,ENSCHIG00000016406,ENSCHIG00000018287
BP	GO:0022602	ovulation cycle process	0	2	2	47	0.00653	0.117651	-	ENSCHIG00000016406,ENSCHIG00000020020
BP	GO:0007186	G-protein coupled receptor signaling pathway	0	4	4	295	0.00656	0.117651	-	ENSCHIG00000010002,ENSCHIG00000015334,ENSCHIG00000021318,ENSCHIG00000025403
BP	GO:0055024	regulation of cardiac muscle tissue development	0	2	2	49	0.00708	0.117651	-	ENSCHIG00000014847,ENSCHIG00000015143
BP	GO:0042698	ovulation cycle	0	2	2	51	0.00765	0.117651	-	ENSCHIG00000016406,ENSCHIG00000020020
BP	GO:0006524	alanine catabolic process	1	0	1	3	0.00778	0.117651	ENSCHIG00000012760	-
BP	GO:0006560	proline metabolic process	1	0	1	3	0.00778	0.117651	ENSCHIG00000012760	-
BP	GO:0007406	negative regulation of neuroblast proliferation	0	1	1	3	0.00778	0.117651	-	ENSCHIG00000001536
BP	GO:0009080	pyruvate family amino acid catabolic process	1	0	1	3	0.00778	0.117651	ENSCHIG00000012760	-
BP	GO:0014873	response to muscle activity involved in regulation of muscle adaptation	1	0	1	3	0.00778	0.117651	ENSCHIG00000023341	-
BP	GO:0032429	regulation of phospholipase A2 activity	0	1	1	3	0.00778	0.117651	-	ENSCHIG00000025403
BP	GO:0042663	regulation of endodermal cell fate specification	0	1	1	3	0.00778	0.117651	-	ENSCHIG00000014847
BP	GO:0046416	D-amino acid metabolic process	1	0	1	3	0.00778	0.117651	ENSCHIG00000012760	-
BP	GO:0051105	regulation of DNA ligation	1	0	1	3	0.00778	0.117651	ENSCHIG00000016033	-
BP	GO:0051106	positive regulation of DNA ligation	1	0	1	3	0.00778	0.117651	ENSCHIG00000016033	-
BP	GO:0061317	canonical Wnt signaling pathway involved in cardiac muscle cell fate commitment	0	1	1	3	0.00778	0.117651	-	ENSCHIG00000014847
BP	GO:0090244	Wnt signaling pathway involved in somitogenesis	0	1	1	3	0.00778	0.117651	-	ENSCHIG00000014847
BP	GO:0098914	membrane repolarization during atrial cardiac muscle cell action potential	0	1	1	3	0.00778	0.117651	-	ENSCHIG00000012884
BP	GO:0100012	regulation of heart induction by canonical Wnt signaling pathway	0	1	1	3	0.00778	0.117651	-	ENSCHIG00000014847
BP	GO:1901321	positive regulation of heart induction	0	1	1	3	0.00778	0.117651	-	ENSCHIG00000014847
BP	GO:1904956	regulation of midbrain dopaminergic neuron differentiation	0	1	1	3	0.00778	0.117651	-	ENSCHIG00000014847
BP	GO:1990166	protein localization to site of double-strand break	1	0	1	3	0.00778	0.117651	ENSCHIG00000016033	-
BP	GO:2000195	negative regulation of female gonad development	0	1	1	3	0.00778	0.117651	-	ENSCHIG00000020020
BP	GO:2000354	regulation of ovarian follicle development	0	1	1	3	0.00778	0.117651	-	ENSCHIG00000016406
BP	GO:2000697	negative regulation of epithelial cell differentiation involved in kidney development	0	1	1	3	0.00778	0.117651	-	ENSCHIG00000016983
BP	GO:0007631	feeding behavior	0	2	2	52	0.00794	0.118751	-	ENSCHIG00000010002,ENSCHIG00000025403
MF	GO:0048018	receptor ligand activity	0	3	3	150	0.00835	0.120512	-	ENSCHIG00000006692,ENSCHIG00000010002,ENSCHIG00000015334
MF	GO:0031849	olfactory receptor binding	0	1	1	3	0.00851	0.120512	-	ENSCHIG00000013228
MF	GO:0042923	neuropeptide binding	0	1	1	3	0.00851	0.120512	-	ENSCHIG00000025403
MF	GO:0086089	voltage-gated potassium channel activity involved in atrial cardiac muscle cell action potential repolarization	0	1	1	3	0.00851	0.120512	-	ENSCHIG00000012884
BP	GO:0007548	sex differentiation	1	2	3	167	0.00891	0.120512	ENSCHIG00000017378	ENSCHIG00000016406,ENSCHIG00000020020
BP	GO:0022008	neurogenesis	0	7	7	958	0.00903	0.120512	-	ENSCHIG00000001536,ENSCHIG00000012204,ENSCHIG00000013832,ENSCHIG00000014847,ENSCHIG00000015143,ENSCHIG00000016406,ENSCHIG00000018287
BP	GO:0007492	endoderm development	0	2	2	56	0.00916	0.120512	-	ENSCHIG00000014847,ENSCHIG00000016983
BP	GO:0019362	pyridine nucleotide metabolic process	2	0	2	56	0.00916	0.120512	ENSCHIG00000007693,ENSCHIG00000023341	-
BP	GO:0046496	nicotinamide nucleotide metabolic process	2	0	2	56	0.00916	0.120512	ENSCHIG00000007693,ENSCHIG00000023341	-
BP	GO:0048667	cell morphogenesis involved in neuron differentiation	0	4	4	328	0.00948	0.120512	-	ENSCHIG00000001536,ENSCHIG00000012204,ENSCHIG00000013832,ENSCHIG00000018287
BP	GO:0035914	skeletal muscle cell differentiation	1	1	2	58	0.00981	0.120512	ENSCHIG00000017378	ENSCHIG00000001536
BP	GO:0002023	reduction of food intake in response to dietary excess	0	1	1	4	0.01036	0.120512	-	ENSCHIG00000025403
BP	GO:0003308	negative regulation of Wnt signaling pathway involved in heart development	0	1	1	4	0.01036	0.120512	-	ENSCHIG00000014847
BP	GO:0006522	alanine metabolic process	1	0	1	4	0.01036	0.120512	ENSCHIG00000012760	-
BP	GO:0009078	pyruvate family amino acid metabolic process	1	0	1	4	0.01036	0.120512	ENSCHIG00000012760	-
BP	GO:0021797	forebrain anterior/posterior pattern specification	0	1	1	4	0.01036	0.120512	-	ENSCHIG00000012204
BP	GO:0042662	negative regulation of mesodermal cell fate specification	0	1	1	4	0.01036	0.120512	-	ENSCHIG00000014847
BP	GO:0061316	canonical Wnt signaling pathway involved in heart development	0	1	1	4	0.01036	0.120512	-	ENSCHIG00000014847
BP	GO:0090381	regulation of heart induction	0	1	1	4	0.01036	0.120512	-	ENSCHIG00000014847
BP	GO:1900227	positive regulation of NLRP3 inflammasome complex assembly	1	0	1	4	0.01036	0.120512	ENSCHIG00000011241	-
BP	GO:1902947	regulation of tau-protein kinase activity	0	1	1	4	0.01036	0.120512	-	ENSCHIG00000014847
BP	GO:1903224	regulation of endodermal cell differentiation	0	1	1	4	0.01036	0.120512	-	ENSCHIG00000014847
BP	GO:1905771	negative regulation of mesodermal cell differentiation	0	1	1	4	0.01036	0.120512	-	ENSCHIG00000014847
BP	GO:1905903	negative regulation of mesoderm formation	0	1	1	4	0.01036	0.120512	-	ENSCHIG00000014847
BP	GO:1905940	negative regulation of gonad development	0	1	1	4	0.01036	0.120512	-	ENSCHIG00000020020
BP	GO:2001223	negative regulation of neuron migration	0	1	1	4	0.01036	0.120512	-	ENSCHIG00000016406
BP	GO:0072524	pyridine-containing compound metabolic process	2	0	2	60	0.01047	0.12076	ENSCHIG00000007693,ENSCHIG00000023341	-
BP	GO:0050804	modulation of chemical synaptic transmission	0	3	3	179	0.01077	0.122603	-	ENSCHIG00000013832,ENSCHIG00000014847,ENSCHIG00000016145
MF	GO:0050662	coenzyme binding	2	0	2	56	0.01081	0.122603	ENSCHIG00000007693,ENSCHIG00000012760	-
MF	GO:0004679	AMP-activated protein kinase activity	1	0	1	4	0.01133	0.126395	ENSCHIG00000023341	-
MF	GO:0048038	quinone binding	1	0	1	4	0.01133	0.126395	ENSCHIG00000007693	-
BP	GO:0006733	oxidoreduction coenzyme metabolic process	2	0	2	63	0.01149	0.127137	ENSCHIG00000007693,ENSCHIG00000023341	-
BP	GO:0045666	positive regulation of neuron differentiation	0	3	3	189	0.01247	0.132416	-	ENSCHIG00000012204,ENSCHIG00000014847,ENSCHIG00000018287
BP	GO:0001714	endodermal cell fate specification	0	1	1	5	0.01294	0.132416	-	ENSCHIG00000014847
BP	GO:0003307	regulation of Wnt signaling pathway involved in heart development	0	1	1	5	0.01294	0.132416	-	ENSCHIG00000014847
BP	GO:0043696	dedifferentiation	0	1	1	5	0.01294	0.132416	-	ENSCHIG00000012204
BP	GO:0043697	cell dedifferentiation	0	1	1	5	0.01294	0.132416	-	ENSCHIG00000012204
BP	GO:0060385	axonogenesis involved in innervation	0	1	1	5	0.01294	0.132416	-	ENSCHIG00000013832
BP	GO:0060923	cardiac muscle cell fate commitment	0	1	1	5	0.01294	0.132416	-	ENSCHIG00000014847
BP	GO:0061743	motor learning	0	1	1	5	0.01294	0.132416	-	ENSCHIG00000014847
BP	GO:1904338	regulation of dopaminergic neuron differentiation	0	1	1	5	0.01294	0.132416	-	ENSCHIG00000014847
BP	GO:2000020	positive regulation of male gonad development	0	1	1	5	0.01294	0.132416	-	ENSCHIG00000020020
BP	GO:0048812	neuron projection morphogenesis	0	4	4	362	0.01328	0.134487	-	ENSCHIG00000001536,ENSCHIG00000012204,ENSCHIG00000013832,ENSCHIG00000018287
BP	GO:0007399	nervous system development	0	8	8	1293	0.01334	0.134487	-	ENSCHIG00000001536,ENSCHIG00000012204,ENSCHIG00000013832,ENSCHIG00000014847,ENSCHIG00000015143,ENSCHIG00000016406,ENSCHIG00000018287,ENSCHIG00000025403
BP	GO:0030182	neuron differentiation	0	6	6	790	0.01361	0.1362	-	ENSCHIG00000001536,ENSCHIG00000012204,ENSCHIG00000013832,ENSCHIG00000014847,ENSCHIG00000015143,ENSCHIG00000018287
BP	GO:0050896	response to stimulus	4	13	17	4296	0.01412	0.140272	ENSCHIG00000011241,ENSCHIG00000016033,ENSCHIG00000017378,ENSCHIG00000023341	ENSCHIG00000001536,ENSCHIG00000006692,ENSCHIG00000010002,ENSCHIG00000012204,ENSCHIG00000013832,ENSCHIG00000014847,ENSCHIG00000015334,ENSCHIG00000016145,ENSCHIG00000016406,ENSCHIG00000016983,ENSCHIG00000018287,ENSCHIG00000021318,ENSCHIG00000025403
BP	GO:0120039	plasma membrane bounded cell projection morphogenesis	0	4	4	373	0.0147	0.140727	-	ENSCHIG00000001536,ENSCHIG00000012204,ENSCHIG00000013832,ENSCHIG00000018287
BP	GO:0048858	cell projection morphogenesis	0	4	4	374	0.01483	0.140727	-	ENSCHIG00000001536,ENSCHIG00000012204,ENSCHIG00000013832,ENSCHIG00000018287
BP	GO:0045664	regulation of neuron differentiation	0	4	4	375	0.01496	0.140727	-	ENSCHIG00000012204,ENSCHIG00000014847,ENSCHIG00000015143,ENSCHIG00000018287
BP	GO:0003129	heart induction	0	1	1	6	0.01551	0.140727	-	ENSCHIG00000014847
BP	GO:0009996	negative regulation of cell fate specification	0	1	1	6	0.01551	0.140727	-	ENSCHIG00000014847
BP	GO:0090647	modulation of age-related behavioral decline	0	1	1	6	0.01551	0.140727	-	ENSCHIG00000014847
BP	GO:0099624	atrial cardiac muscle cell membrane repolarization	0	1	1	6	0.01551	0.140727	-	ENSCHIG00000012884
BP	GO:1900122	positive regulation of receptor binding	0	1	1	6	0.01551	0.140727	-	ENSCHIG00000016983
BP	GO:1905941	positive regulation of gonad development	0	1	1	6	0.01551	0.140727	-	ENSCHIG00000020020
BP	GO:2000018	regulation of male gonad development	0	1	1	6	0.01551	0.140727	-	ENSCHIG00000020020
BP	GO:2000381	negative regulation of mesoderm development	0	1	1	6	0.01551	0.140727	-	ENSCHIG00000014847
BP	GO:2000542	negative regulation of gastrulation	0	1	1	6	0.01551	0.140727	-	ENSCHIG00000014847
BP	GO:2001268	negative regulation of cysteine-type endopeptidase activity involved in apoptotic signaling pathway	0	1	1	6	0.01551	0.140727	-	ENSCHIG00000016983
BP	GO:0032990	cell part morphogenesis	0	4	4	389	0.01692	0.15168	-	ENSCHIG00000001536,ENSCHIG00000012204,ENSCHIG00000013832,ENSCHIG00000018287
MF	GO:0004089	carbonate dehydratase activity	1	0	1	6	0.01694	0.15168	ENSCHIG00000006073	-
BP	GO:0007610	behavior	0	4	4	393	0.01751	0.154675	-	ENSCHIG00000010002,ENSCHIG00000014847,ENSCHIG00000016145,ENSCHIG00000025403
BP	GO:0009071	serine family amino acid catabolic process	1	0	1	7	0.01807	0.154675	ENSCHIG00000012760	-
BP	GO:0042416	dopamine biosynthetic process	1	0	1	7	0.01807	0.154675	ENSCHIG00000012760	-
BP	GO:0042661	regulation of mesodermal cell fate specification	0	1	1	7	0.01807	0.154675	-	ENSCHIG00000014847
BP	GO:0051255	spindle midzone assembly	1	0	1	7	0.01807	0.154675	ENSCHIG00000013748	-
BP	GO:1905770	regulation of mesodermal cell differentiation	0	1	1	7	0.01807	0.154675	-	ENSCHIG00000014847
BP	GO:1905902	regulation of mesoderm formation	0	1	1	7	0.01807	0.154675	-	ENSCHIG00000014847
BP	GO:0000902	cell morphogenesis	0	5	5	609	0.01834	0.156005	-	ENSCHIG00000001536,ENSCHIG00000012204,ENSCHIG00000013832,ENSCHIG00000014847,ENSCHIG00000018287
BP	GO:0008584	male gonad development	1	1	2	81	0.01853	0.156642	ENSCHIG00000017378	ENSCHIG00000020020
BP	GO:0051179	localization	2	12	14	3279	0.01876	0.157607	ENSCHIG00000011241,ENSCHIG00000016033	ENSCHIG00000001536,ENSCHIG00000006692,ENSCHIG00000012204,ENSCHIG00000012884,ENSCHIG00000013228,ENSCHIG00000014847,ENSCHIG00000015334,ENSCHIG00000016406,ENSCHIG00000016983,ENSCHIG00000018287,ENSCHIG00000020020,ENSCHIG00000025403
BP	GO:0046546	development of primary male sexual characteristics	1	1	2	82	0.01897	0.158394	ENSCHIG00000017378	ENSCHIG00000020020
BP	GO:0050793	regulation of developmental process	1	8	9	1664	0.01922	0.159091	ENSCHIG00000017378	ENSCHIG00000001536,ENSCHIG00000012204,ENSCHIG00000014847,ENSCHIG00000015143,ENSCHIG00000016406,ENSCHIG00000016983,ENSCHIG00000018287,ENSCHIG00000020020
MF	GO:0001162	RNA polymerase II intronic transcription regulatory region sequence-specific DNA binding	0	1	1	7	0.01974	0.159091	-	ENSCHIG00000001536
MF	GO:0048037	cofactor binding	2	0	2	77	0.01982	0.159091	ENSCHIG00000007693,ENSCHIG00000012760	-
BP	GO:0061061	muscle structure development	1	3	4	411	0.02031	0.159091	ENSCHIG00000017378	ENSCHIG00000001536,ENSCHIG00000014847,ENSCHIG00000015143
BP	GO:0001553	luteinization	0	1	1	8	0.02063	0.159091	-	ENSCHIG00000020020
BP	GO:0006266	DNA ligation	1	0	1	8	0.02063	0.159091	ENSCHIG00000016033	-
BP	GO:0014874	response to stimulus involved in regulation of muscle adaptation	1	0	1	8	0.02063	0.159091	ENSCHIG00000023341	-
BP	GO:0044546	NLRP3 inflammasome complex assembly	1	0	1	8	0.02063	0.159091	ENSCHIG00000011241	-
BP	GO:0051974	negative regulation of telomerase activity	1	0	1	8	0.02063	0.159091	ENSCHIG00000016033	-
BP	GO:0060259	regulation of feeding behavior	0	1	1	8	0.02063	0.159091	-	ENSCHIG00000010002
BP	GO:1900225	regulation of NLRP3 inflammasome complex assembly	1	0	1	8	0.02063	0.159091	ENSCHIG00000011241	-
BP	GO:2000647	negative regulation of stem cell proliferation	0	1	1	8	0.02063	0.159091	-	ENSCHIG00000001536
BP	GO:2000726	negative regulation of cardiac muscle cell differentiation	0	1	1	8	0.02063	0.159091	-	ENSCHIG00000014847
BP	GO:0051093	negative regulation of developmental process	0	5	5	628	0.02069	0.159091	-	ENSCHIG00000001536,ENSCHIG00000014847,ENSCHIG00000016406,ENSCHIG00000016983,ENSCHIG00000020020
BP	GO:0045595	regulation of cell differentiation	0	7	7	1124	0.02082	0.159191	-	ENSCHIG00000001536,ENSCHIG00000012204,ENSCHIG00000014847,ENSCHIG00000015143,ENSCHIG00000016406,ENSCHIG00000016983,ENSCHIG00000018287
BP	GO:0016202	regulation of striated muscle tissue development	0	2	2	89	0.02212	0.166	-	ENSCHIG00000014847,ENSCHIG00000015143
MF	GO:0005242	inward rectifier potassium channel activity	0	1	1	8	0.02253	0.166	-	ENSCHIG00000012884
MF	GO:0016641	oxidoreductase activity, acting on the CH-NH2 group of donors, oxygen as acceptor	1	0	1	8	0.02253	0.166	ENSCHIG00000012760	-
MF	GO:0048019	receptor antagonist activity	0	1	1	8	0.02253	0.166	-	ENSCHIG00000014847
BP	GO:0003306	Wnt signaling pathway involved in heart development	0	1	1	9	0.02317	0.166	-	ENSCHIG00000014847
BP	GO:0009065	glutamine family amino acid catabolic process	1	0	1	9	0.02317	0.166	ENSCHIG00000012760	-
BP	GO:0042693	muscle cell fate commitment	0	1	1	9	0.02317	0.166	-	ENSCHIG00000014847
BP	GO:0051547	regulation of keratinocyte migration	0	1	1	9	0.02317	0.166	-	ENSCHIG00000016983
BP	GO:0051549	positive regulation of keratinocyte migration	0	1	1	9	0.02317	0.166	-	ENSCHIG00000016983
BP	GO:0060911	cardiac cell fate commitment	0	1	1	9	0.02317	0.166	-	ENSCHIG00000014847
BP	GO:0016477	cell migration	0	6	6	888	0.02318	0.166	-	ENSCHIG00000001536,ENSCHIG00000006692,ENSCHIG00000012204,ENSCHIG00000016406,ENSCHIG00000016983,ENSCHIG00000018287
BP	GO:0032501	multicellular organismal process	3	13	16	4099	0.02339	0.166	ENSCHIG00000011241,ENSCHIG00000017378,ENSCHIG00000023341	ENSCHIG00000001536,ENSCHIG00000010002,ENSCHIG00000012204,ENSCHIG00000012884,ENSCHIG00000013832,ENSCHIG00000014847,ENSCHIG00000015143,ENSCHIG00000016145,ENSCHIG00000016406,ENSCHIG00000016983,ENSCHIG00000018287,ENSCHIG00000020020,ENSCHIG00000025403
BP	GO:0001704	formation of primary germ layer	0	2	2	92	0.02354	0.166	-	ENSCHIG00000014847,ENSCHIG00000016983
BP	GO:0048634	regulation of muscle organ development	0	2	2	92	0.02354	0.166	-	ENSCHIG00000014847,ENSCHIG00000015143
BP	GO:1901861	regulation of muscle tissue development	0	2	2	92	0.02354	0.166	-	ENSCHIG00000014847,ENSCHIG00000015143
MF	GO:0016638	oxidoreductase activity, acting on the CH-NH2 group of donors	1	0	1	9	0.02531	0.168623	ENSCHIG00000012760	-
MF	GO:0039706	co-receptor binding	0	1	1	9	0.02531	0.168623	-	ENSCHIG00000014847
MF	GO:0070402	NADPH binding	1	0	1	9	0.02531	0.168623	ENSCHIG00000007693	-
MF	GO:0071949	FAD binding	1	0	1	9	0.02531	0.168623	ENSCHIG00000012760	-
MF	GO:0086008	voltage-gated potassium channel activity involved in cardiac muscle cell action potential repolarization	0	1	1	9	0.02531	0.168623	-	ENSCHIG00000012884
BP	GO:0007612	learning	0	2	2	96	0.02548	0.168623	-	ENSCHIG00000014847,ENSCHIG00000016145
BP	GO:0001711	endodermal cell fate commitment	0	1	1	10	0.02572	0.168623	-	ENSCHIG00000014847
BP	GO:0042659	regulation of cell fate specification	0	1	1	10	0.02572	0.168623	-	ENSCHIG00000014847
BP	GO:0048642	negative regulation of skeletal muscle tissue development	0	1	1	10	0.02572	0.168623	-	ENSCHIG00000014847
BP	GO:0086013	membrane repolarization during cardiac muscle cell action potential	0	1	1	10	0.02572	0.168623	-	ENSCHIG00000012884
BP	GO:0006928	movement of cell or subcellular component	0	7	7	1175	0.02601	0.168623	-	ENSCHIG00000001536,ENSCHIG00000006692,ENSCHIG00000012204,ENSCHIG00000012884,ENSCHIG00000016406,ENSCHIG00000016983,ENSCHIG00000018287
BP	GO:0007051	spindle organization	2	0	2	98	0.02647	0.168623	ENSCHIG00000013748,ENSCHIG00000016033	-
MF	GO:0042277	peptide binding	0	2	2	90	0.02653	0.168623	-	ENSCHIG00000021318,ENSCHIG00000025403
BP	GO:0032989	cellular component morphogenesis	0	5	5	670	0.0266	0.168623	-	ENSCHIG00000001536,ENSCHIG00000012204,ENSCHIG00000013832,ENSCHIG00000014847,ENSCHIG00000018287
BP	GO:0046661	male sex differentiation	1	1	2	99	0.02698	0.168623	ENSCHIG00000017378	ENSCHIG00000020020
BP	GO:0007268	chemical synaptic transmission	0	3	3	255	0.0275	0.168623	-	ENSCHIG00000013832,ENSCHIG00000014847,ENSCHIG00000016145
BP	GO:0098916	anterograde trans-synaptic signaling	0	3	3	255	0.0275	0.168623	-	ENSCHIG00000013832,ENSCHIG00000014847,ENSCHIG00000016145
BP	GO:0007187	G-protein coupled receptor signaling pathway, coupled to cyclic nucleotide second messenger	0	2	2	101	0.02799	0.168623	-	ENSCHIG00000015334,ENSCHIG00000021318
MF	GO:0001161	intronic transcription regulatory region sequence-specific DNA binding	0	1	1	10	0.02809	0.168623	-	ENSCHIG00000001536
MF	GO:0005229	intracellular calcium activated chloride channel activity	0	1	1	10	0.02809	0.168623	-	ENSCHIG00000025403
MF	GO:0044213	intronic transcription regulatory region DNA binding	0	1	1	10	0.02809	0.168623	-	ENSCHIG00000001536
MF	GO:0051428	peptide hormone receptor binding	0	1	1	10	0.02809	0.168623	-	ENSCHIG00000015334
MF	GO:0061778	intracellular chloride channel activity	0	1	1	10	0.02809	0.168623	-	ENSCHIG00000025403
BP	GO:0045596	negative regulation of cell differentiation	0	4	4	454	0.02809	0.168623	-	ENSCHIG00000001536,ENSCHIG00000014847,ENSCHIG00000016406,ENSCHIG00000016983
BP	GO:0007501	mesodermal cell fate specification	0	1	1	11	0.02825	0.168623	-	ENSCHIG00000014847
BP	GO:0009713	catechol-containing compound biosynthetic process	1	0	1	11	0.02825	0.168623	ENSCHIG00000012760	-
BP	GO:0014850	response to muscle activity	1	0	1	11	0.02825	0.168623	ENSCHIG00000023341	-
BP	GO:0042423	catecholamine biosynthetic process	1	0	1	11	0.02825	0.168623	ENSCHIG00000012760	-
BP	GO:0060394	negative regulation of pathway-restricted SMAD protein phosphorylation	0	1	1	11	0.02825	0.168623	-	ENSCHIG00000014847
BP	GO:0086011	membrane repolarization during action potential	0	1	1	11	0.02825	0.168623	-	ENSCHIG00000012884
BP	GO:0086014	atrial cardiac muscle cell action potential	0	1	1	11	0.02825	0.168623	-	ENSCHIG00000012884
BP	GO:0086026	atrial cardiac muscle cell to AV node cell signaling	0	1	1	11	0.02825	0.168623	-	ENSCHIG00000012884
BP	GO:0086066	atrial cardiac muscle cell to AV node cell communication	0	1	1	11	0.02825	0.168623	-	ENSCHIG00000012884
BP	GO:1904948	midbrain dopaminergic neuron differentiation	0	1	1	11	0.02825	0.168623	-	ENSCHIG00000014847
BP	GO:1905208	negative regulation of cardiocyte differentiation	0	1	1	11	0.02825	0.168623	-	ENSCHIG00000014847
BP	GO:0050769	positive regulation of neurogenesis	0	3	3	259	0.02862	0.168623	-	ENSCHIG00000012204,ENSCHIG00000014847,ENSCHIG00000018287
BP	GO:0099536	synaptic signaling	0	3	3	259	0.02862	0.168623	-	ENSCHIG00000013832,ENSCHIG00000014847,ENSCHIG00000016145
BP	GO:0099537	trans-synaptic signaling	0	3	3	259	0.02862	0.168623	-	ENSCHIG00000013832,ENSCHIG00000014847,ENSCHIG00000016145
BP	GO:0010454	negative regulation of cell fate commitment	0	1	1	12	0.03078	0.175002	-	ENSCHIG00000014847
BP	GO:0030238	male sex determination	0	1	1	12	0.03078	0.175002	-	ENSCHIG00000020020
BP	GO:0045777	positive regulation of blood pressure	0	1	1	12	0.03078	0.175002	-	ENSCHIG00000010002
BP	GO:0090185	negative regulation of kidney development	0	1	1	12	0.03078	0.175002	-	ENSCHIG00000016983
BP	GO:1990573	potassium ion import across plasma membrane	0	1	1	12	0.03078	0.175002	-	ENSCHIG00000012884
BP	GO:2000178	negative regulation of neural precursor cell proliferation	0	1	1	12	0.03078	0.175002	-	ENSCHIG00000001536
BP	GO:2000380	regulation of mesoderm development	0	1	1	12	0.03078	0.175002	-	ENSCHIG00000014847
BP	GO:2001267	regulation of cysteine-type endopeptidase activity involved in apoptotic signaling pathway	0	1	1	12	0.03078	0.175002	-	ENSCHIG00000016983
MF	GO:0005184	neuropeptide hormone activity	0	1	1	11	0.03086	0.175002	-	ENSCHIG00000010002
BP	GO:0033002	muscle cell proliferation	0	2	2	108	0.03168	0.178907	-	ENSCHIG00000015143,ENSCHIG00000016983
BP	GO:0003128	heart field specification	0	1	1	13	0.03331	0.183708	-	ENSCHIG00000014847
BP	GO:0010107	potassium ion import	0	1	1	13	0.03331	0.183708	-	ENSCHIG00000012884
BP	GO:0014823	response to activity	1	0	1	13	0.03331	0.183708	ENSCHIG00000023341	-
BP	GO:0030574	collagen catabolic process	0	1	1	13	0.03331	0.183708	-	ENSCHIG00000016983
BP	GO:0051546	keratinocyte migration	0	1	1	13	0.03331	0.183708	-	ENSCHIG00000016983
MF	GO:0033218	amide binding	0	2	2	102	0.03344	0.183708	-	ENSCHIG00000021318,ENSCHIG00000025403
MF	GO:0030547	receptor inhibitor activity	0	1	1	12	0.03361	0.183708	-	ENSCHIG00000014847
MF	GO:0071855	neuropeptide receptor binding	0	1	1	12	0.03361	0.183708	-	ENSCHIG00000010002
BP	GO:0007568	aging	0	2	2	112	0.03387	0.184388	-	ENSCHIG00000014847,ENSCHIG00000020020
BP	GO:0048870	cell motility	0	6	6	972	0.03445	0.186057	-	ENSCHIG00000001536,ENSCHIG00000006692,ENSCHIG00000012204,ENSCHIG00000016406,ENSCHIG00000016983,ENSCHIG00000018287
BP	GO:0051674	localization of cell	0	6	6	972	0.03445	0.186057	-	ENSCHIG00000001536,ENSCHIG00000006692,ENSCHIG00000012204,ENSCHIG00000016406,ENSCHIG00000016983,ENSCHIG00000018287
BP	GO:2001235	positive regulation of apoptotic signaling pathway	0	2	2	115	0.03555	0.186838	-	ENSCHIG00000016983,ENSCHIG00000018287
BP	GO:0006739	NADP metabolic process	1	0	1	14	0.03583	0.186838	ENSCHIG00000007693	-
BP	GO:0030325	adrenal gland development	0	1	1	14	0.03583	0.186838	-	ENSCHIG00000020020
BP	GO:0044243	multicellular organismal catabolic process	0	1	1	14	0.03583	0.186838	-	ENSCHIG00000016983
BP	GO:0050482	arachidonic acid secretion	0	1	1	14	0.03583	0.186838	-	ENSCHIG00000025403
BP	GO:0051205	protein insertion into membrane	0	1	1	14	0.03583	0.186838	-	ENSCHIG00000013228
BP	GO:0051457	maintenance of protein location in nucleus	0	1	1	14	0.03583	0.186838	-	ENSCHIG00000020020
BP	GO:1903963	arachidonate transport	0	1	1	14	0.03583	0.186838	-	ENSCHIG00000025403
BP	GO:2000696	regulation of epithelial cell differentiation involved in kidney development	0	1	1	14	0.03583	0.186838	-	ENSCHIG00000016983
MF	GO:0003950	NAD+ ADP-ribosyltransferase activity	1	0	1	13	0.03637	0.18893	ENSCHIG00000016033	-
BP	GO:0001710	mesodermal cell fate commitment	0	1	1	15	0.03834	0.1963	-	ENSCHIG00000014847
BP	GO:0007530	sex determination	0	1	1	15	0.03834	0.1963	-	ENSCHIG00000020020
BP	GO:0071276	cellular response to cadmium ion	0	1	1	15	0.03834	0.1963	-	ENSCHIG00000016983
BP	GO:0007411	axon guidance	0	2	2	120	0.03842	0.1963	-	ENSCHIG00000001536,ENSCHIG00000012204
BP	GO:0048608	reproductive structure development	1	2	3	291	0.03851	0.1963	ENSCHIG00000017378	ENSCHIG00000016406,ENSCHIG00000020020
BP	GO:0097485	neuron projection guidance	0	2	2	121	0.039	0.198056	-	ENSCHIG00000001536,ENSCHIG00000012204
BP	GO:0061458	reproductive system development	1	2	3	294	0.03952	0.199951	ENSCHIG00000017378	ENSCHIG00000016406,ENSCHIG00000020020
BP	GO:0051241	negative regulation of multicellular organismal process	0	5	5	745	0.03968	0.200017	-	ENSCHIG00000001536,ENSCHIG00000014847,ENSCHIG00000016406,ENSCHIG00000016983,ENSCHIG00000020020
BP	GO:0010720	positive regulation of cell development	0	3	3	296	0.04019	0.20184	-	ENSCHIG00000012204,ENSCHIG00000014847,ENSCHIG00000018287
BP	GO:0006929	substrate-dependent cell migration	0	1	1	16	0.04084	0.202859	-	ENSCHIG00000018287
BP	GO:0042755	eating behavior	0	1	1	16	0.04084	0.202859	-	ENSCHIG00000025403
BP	GO:0055026	negative regulation of cardiac muscle tissue development	0	1	1	16	0.04084	0.202859	-	ENSCHIG00000014847
MF	GO:0001664	G-protein coupled receptor binding	0	2	2	115	0.04163	0.205624	-	ENSCHIG00000010002,ENSCHIG00000013228
MF	GO:0050661	NADP binding	1	0	1	15	0.04185	0.205624	ENSCHIG00000007693	-
MF	GO:0050750	low-density lipoprotein particle receptor binding	0	1	1	15	0.04185	0.205624	-	ENSCHIG00000014847
BP	GO:0006732	coenzyme metabolic process	2	0	2	127	0.04258	0.20843	ENSCHIG00000007693,ENSCHIG00000023341	-
BP	GO:0051962	positive regulation of nervous system development	0	3	3	305	0.04332	0.20843	-	ENSCHIG00000012204,ENSCHIG00000014847,ENSCHIG00000018287
BP	GO:0045742	positive regulation of epidermal growth factor receptor signaling pathway	0	1	1	17	0.04334	0.20843	-	ENSCHIG00000016983
BP	GO:0048147	negative regulation of fibroblast proliferation	1	0	1	17	0.04334	0.20843	ENSCHIG00000017378	-
BP	GO:0048265	response to pain	0	1	1	17	0.04334	0.20843	-	ENSCHIG00000025403
BP	GO:1900120	regulation of receptor binding	0	1	1	17	0.04334	0.20843	-	ENSCHIG00000016983
BP	GO:0048468	cell development	0	7	7	1309	0.04392	0.210476	-	ENSCHIG00000001536,ENSCHIG00000012204,ENSCHIG00000013832,ENSCHIG00000014847,ENSCHIG00000015143,ENSCHIG00000016406,ENSCHIG00000018287
BP	GO:0007369	gastrulation	0	2	2	130	0.04441	0.212077	-	ENSCHIG00000014847,ENSCHIG00000016983
BP	GO:0023052	signaling	1	11	12	2905	0.04476	0.213001	ENSCHIG00000017378	ENSCHIG00000006692,ENSCHIG00000010002,ENSCHIG00000012884,ENSCHIG00000013832,ENSCHIG00000014847,ENSCHIG00000015334,ENSCHIG00000016145,ENSCHIG00000016983,ENSCHIG00000018287,ENSCHIG00000021318,ENSCHIG00000025403
BP	GO:0001759	organ induction	0	1	1	18	0.04583	0.215829	-	ENSCHIG00000014847
BP	GO:0002021	response to dietary excess	0	1	1	18	0.04583	0.215829	-	ENSCHIG00000025403
BP	GO:0042417	dopamine metabolic process	1	0	1	18	0.04583	0.215829	ENSCHIG00000012760	-
MF	GO:0016655	oxidoreductase activity, acting on NAD(P)H, quinone or similar compound as acceptor	1	0	1	17	0.0473	0.218483	ENSCHIG00000007693	-
MF	GO:0060089	molecular transducer activity	1	3	4	495	0.04799	0.218483	ENSCHIG00000023341	ENSCHIG00000012884,ENSCHIG00000021318,ENSCHIG00000025403
BP	GO:0007154	cell communication	1	11	12	2934	0.04813	0.218483	ENSCHIG00000017378	ENSCHIG00000006692,ENSCHIG00000010002,ENSCHIG00000012884,ENSCHIG00000013832,ENSCHIG00000014847,ENSCHIG00000015334,ENSCHIG00000016145,ENSCHIG00000016983,ENSCHIG00000018287,ENSCHIG00000021318,ENSCHIG00000025403
BP	GO:0007417	central nervous system development	0	4	4	539	0.04823	0.218483	-	ENSCHIG00000001536,ENSCHIG00000012204,ENSCHIG00000014847,ENSCHIG00000025403
BP	GO:0006471	protein ADP-ribosylation	1	0	1	19	0.04832	0.218483	ENSCHIG00000016033	-
BP	GO:0032309	icosanoid secretion	0	1	1	19	0.04832	0.218483	-	ENSCHIG00000025403
BP	GO:0046686	response to cadmium ion	0	1	1	19	0.04832	0.218483	-	ENSCHIG00000016983
BP	GO:0051966	regulation of synaptic transmission, glutamatergic	0	1	1	19	0.04832	0.218483	-	ENSCHIG00000014847
BP	GO:0061311	cell surface receptor signaling pathway involved in heart development	0	1	1	19	0.04832	0.218483	-	ENSCHIG00000014847
BP	GO:0090200	positive regulation of release of cytochrome c from mitochondria	0	1	1	19	0.04832	0.218483	-	ENSCHIG00000016983
BP	GO:1901186	positive regulation of ERBB signaling pathway	0	1	1	19	0.04832	0.218483	-	ENSCHIG00000016983
BP	GO:1904707	positive regulation of vascular smooth muscle cell proliferation	0	1	1	19	0.04832	0.218483	-	ENSCHIG00000016983
MF	GO:0008188	neuropeptide receptor activity	0	1	1	18	0.05002	0.223028	-	ENSCHIG00000025403
MF	GO:0070325	lipoprotein particle receptor binding	0	1	1	18	0.05002	0.223028	-	ENSCHIG00000014847
BP	GO:0050789	regulation of biological process	4	16	20	6078	0.05025	0.223028	ENSCHIG00000011241,ENSCHIG00000016033,ENSCHIG00000017378,ENSCHIG00000023341	ENSCHIG00000001536,ENSCHIG00000006692,ENSCHIG00000010002,ENSCHIG00000012204,ENSCHIG00000012884,ENSCHIG00000013832,ENSCHIG00000014847,ENSCHIG00000015143,ENSCHIG00000015334,ENSCHIG00000016145,ENSCHIG00000016406,ENSCHIG00000016983,ENSCHIG00000018287,ENSCHIG00000020020,ENSCHIG00000021318,ENSCHIG00000025403
BP	GO:0048738	cardiac muscle tissue development	0	2	2	140	0.05074	0.223028	-	ENSCHIG00000014847,ENSCHIG00000015143
BP	GO:0031175	neuron projection development	0	4	4	548	0.05075	0.223028	-	ENSCHIG00000001536,ENSCHIG00000012204,ENSCHIG00000013832,ENSCHIG00000018287
BP	GO:0033137	negative regulation of peptidyl-serine phosphorylation	0	1	1	20	0.0508	0.223028	-	ENSCHIG00000014847
BP	GO:0045773	positive regulation of axon extension	0	1	1	20	0.0508	0.223028	-	ENSCHIG00000018287
BP	GO:0071715	icosanoid transport	0	1	1	20	0.0508	0.223028	-	ENSCHIG00000025403
BP	GO:1901571	fatty acid derivative transport	0	1	1	20	0.0508	0.223028	-	ENSCHIG00000025403
BP	GO:0007165	signal transduction	1	10	11	2631	0.05311	0.228545	ENSCHIG00000017378	ENSCHIG00000006692,ENSCHIG00000010002,ENSCHIG00000013832,ENSCHIG00000014847,ENSCHIG00000015334,ENSCHIG00000016145,ENSCHIG00000016983,ENSCHIG00000018287,ENSCHIG00000021318,ENSCHIG00000025403
BP	GO:0009069	serine family amino acid metabolic process	1	0	1	21	0.05328	0.228545	ENSCHIG00000012760	-
BP	GO:0010453	regulation of cell fate commitment	0	1	1	21	0.05328	0.228545	-	ENSCHIG00000014847
BP	GO:0034067	protein localization to Golgi apparatus	1	0	1	21	0.05328	0.228545	ENSCHIG00000011241	-
BP	GO:0060384	innervation	0	1	1	21	0.05328	0.228545	-	ENSCHIG00000013832
BP	GO:2000725	regulation of cardiac muscle cell differentiation	0	1	1	21	0.05328	0.228545	-	ENSCHIG00000014847
BP	GO:2001258	negative regulation of cation channel activity	0	1	1	21	0.05328	0.228545	-	ENSCHIG00000016983
CC	GO:0051233	spindle midzone	1	0	1	25	0.0534	0.228545	ENSCHIG00000013748	-
CC	GO:0005778	peroxisomal membrane	1	0	1	26	0.0555	0.233422	ENSCHIG00000012760	-
CC	GO:0031903	microbody membrane	1	0	1	26	0.0555	0.233422	ENSCHIG00000012760	-
BP	GO:0040011	locomotion	0	6	6	1089	0.05554	0.233422	-	ENSCHIG00000001536,ENSCHIG00000006692,ENSCHIG00000012204,ENSCHIG00000016406,ENSCHIG00000016983,ENSCHIG00000018287
BP	GO:0021871	forebrain regionalization	0	1	1	22	0.05574	0.233422	-	ENSCHIG00000012204
BP	GO:0046189	phenol-containing compound biosynthetic process	1	0	1	22	0.05574	0.233422	ENSCHIG00000012760	-
BP	GO:0086019	cell-cell signaling involved in cardiac conduction	0	1	1	22	0.05574	0.233422	-	ENSCHIG00000012884
BP	GO:1902692	regulation of neuroblast proliferation	0	1	1	22	0.05574	0.233422	-	ENSCHIG00000001536
BP	GO:0030154	cell differentiation	1	9	10	2320	0.05633	0.235169	ENSCHIG00000017378	ENSCHIG00000001536,ENSCHIG00000012204,ENSCHIG00000013832,ENSCHIG00000014847,ENSCHIG00000015143,ENSCHIG00000016406,ENSCHIG00000016983,ENSCHIG00000018287,ENSCHIG00000020020
BP	GO:0043065	positive regulation of apoptotic process	1	2	3	341	0.05704	0.236733	ENSCHIG00000017378	ENSCHIG00000016983,ENSCHIG00000018287
MF	GO:0050660	flavin adenine dinucleotide binding	1	0	1	21	0.05812	0.236733	ENSCHIG00000012760	-
BP	GO:0010518	positive regulation of phospholipase activity	0	1	1	23	0.0582	0.236733	-	ENSCHIG00000025403
BP	GO:0045992	negative regulation of embryonic development	0	1	1	23	0.0582	0.236733	-	ENSCHIG00000014847
BP	GO:0071542	dopaminergic neuron differentiation	0	1	1	23	0.0582	0.236733	-	ENSCHIG00000014847
BP	GO:0072595	maintenance of protein localization in organelle	0	1	1	23	0.0582	0.236733	-	ENSCHIG00000020020
BP	GO:0098659	inorganic cation import across plasma membrane	0	1	1	23	0.0582	0.236733	-	ENSCHIG00000012884
BP	GO:0099587	inorganic ion import across plasma membrane	0	1	1	23	0.0582	0.236733	-	ENSCHIG00000012884
BP	GO:0043068	positive regulation of programmed cell death	1	2	3	344	0.05827	0.236733	ENSCHIG00000017378	ENSCHIG00000016983,ENSCHIG00000018287
BP	GO:0005978	glycogen biosynthetic process	1	0	1	24	0.06066	0.24125	ENSCHIG00000023341	-
BP	GO:0006584	catecholamine metabolic process	1	0	1	24	0.06066	0.24125	ENSCHIG00000012760	-
BP	GO:0009250	glucan biosynthetic process	1	0	1	24	0.06066	0.24125	ENSCHIG00000023341	-
BP	GO:0009712	catechol-containing compound metabolic process	1	0	1	24	0.06066	0.24125	ENSCHIG00000012760	-
BP	GO:0051154	negative regulation of striated muscle cell differentiation	0	1	1	24	0.06066	0.24125	-	ENSCHIG00000014847
BP	GO:0060795	cell fate commitment involved in formation of primary germ layer	0	1	1	24	0.06066	0.24125	-	ENSCHIG00000014847
BP	GO:0060914	heart formation	0	1	1	24	0.06066	0.24125	-	ENSCHIG00000014847
BP	GO:0007611	learning or memory	0	2	2	155	0.0608	0.24125	-	ENSCHIG00000014847,ENSCHIG00000016145
MF	GO:0003682	chromatin binding	1	2	3	323	0.06152	0.242635	ENSCHIG00000017378	ENSCHIG00000001536,ENSCHIG00000020020
CC	GO:0044438	microbody part	1	0	1	29	0.0617	0.242635	ENSCHIG00000012760	-
CC	GO:0044439	peroxisomal part	1	0	1	29	0.0617	0.242635	ENSCHIG00000012760	-
BP	GO:0009987	cellular process	7	17	24	8224	0.06278	0.242635	ENSCHIG00000007693,ENSCHIG00000011241,ENSCHIG00000012760,ENSCHIG00000013748,ENSCHIG00000016033,ENSCHIG00000017378,ENSCHIG00000023341	ENSCHIG00000001536,ENSCHIG00000006692,ENSCHIG00000010002,ENSCHIG00000012204,ENSCHIG00000012884,ENSCHIG00000013228,ENSCHIG00000013832,ENSCHIG00000014847,ENSCHIG00000015143,ENSCHIG00000015334,ENSCHIG00000016145,ENSCHIG00000016406,ENSCHIG00000016983,ENSCHIG00000018287,ENSCHIG00000020020,ENSCHIG00000021318,ENSCHIG00000025403
BP	GO:0048511	rhythmic process	0	2	2	158	0.06289	0.242635	-	ENSCHIG00000016406,ENSCHIG00000020020
BP	GO:0051186	cofactor metabolic process	2	0	2	158	0.06289	0.242635	ENSCHIG00000007693,ENSCHIG00000023341	-
BP	GO:0021772	olfactory bulb development	0	1	1	25	0.06311	0.242635	-	ENSCHIG00000012204
BP	GO:0048333	mesodermal cell differentiation	0	1	1	25	0.06311	0.242635	-	ENSCHIG00000014847
BP	GO:0050702	interleukin-1 beta secretion	1	0	1	25	0.06311	0.242635	ENSCHIG00000011241	-
BP	GO:0060325	face morphogenesis	0	1	1	25	0.06311	0.242635	-	ENSCHIG00000014847
BP	GO:2000279	negative regulation of DNA biosynthetic process	1	0	1	25	0.06311	0.242635	ENSCHIG00000016033	-
MF	GO:0004879	nuclear receptor activity	0	1	1	23	0.06348	0.242686	-	ENSCHIG00000020020
MF	GO:0017046	peptide hormone binding	0	1	1	23	0.06348	0.242686	-	ENSCHIG00000021318
BP	GO:0050768	negative regulation of neurogenesis	0	2	2	160	0.06429	0.245092	-	ENSCHIG00000001536,ENSCHIG00000016406
BP	GO:0002090	regulation of receptor internalization	0	1	1	26	0.06555	0.245092	-	ENSCHIG00000014847
BP	GO:0021988	olfactory lobe development	0	1	1	26	0.06555	0.245092	-	ENSCHIG00000012204
BP	GO:0050795	regulation of behavior	0	1	1	26	0.06555	0.245092	-	ENSCHIG00000010002
BP	GO:0060043	regulation of cardiac muscle cell proliferation	0	1	1	26	0.06555	0.245092	-	ENSCHIG00000015143
BP	GO:0060236	regulation of mitotic spindle organization	1	0	1	26	0.06555	0.245092	ENSCHIG00000016033	-
BP	GO:0099622	cardiac muscle cell membrane repolarization	0	1	1	26	0.06555	0.245092	-	ENSCHIG00000012884
BP	GO:2001222	regulation of neuron migration	0	1	1	26	0.06555	0.245092	-	ENSCHIG00000016406
BP	GO:0010942	positive regulation of cell death	1	2	3	363	0.06634	0.247366	ENSCHIG00000017378	ENSCHIG00000016983,ENSCHIG00000018287
BP	GO:0042981	regulation of apoptotic process	1	4	5	861	0.06682	0.248475	ENSCHIG00000017378	ENSCHIG00000014847,ENSCHIG00000015143,ENSCHIG00000016983,ENSCHIG00000018287
BP	GO:0043393	regulation of protein binding	0	2	2	164	0.06714	0.248985	-	ENSCHIG00000014847,ENSCHIG00000016983
BP	GO:0010092	specification of animal organ identity	0	1	1	27	0.06799	0.250093	-	ENSCHIG00000014847
BP	GO:0010517	regulation of phospholipase activity	0	1	1	27	0.06799	0.250093	-	ENSCHIG00000025403
BP	GO:0045471	response to ethanol	0	1	1	27	0.06799	0.250093	-	ENSCHIG00000016406
MF	GO:0016836	hydro-lyase activity	1	0	1	25	0.06882	0.25111	ENSCHIG00000006073	-
MF	GO:0022839	ion gated channel activity	0	1	1	25	0.06882	0.25111	-	ENSCHIG00000025403
MF	GO:0098531	transcription factor activity, direct ligand regulated sequence-specific DNA binding	0	1	1	25	0.06882	0.25111	-	ENSCHIG00000020020
BP	GO:0065009	regulation of molecular function	1	6	7	1448	0.06982	0.252215	ENSCHIG00000016033	ENSCHIG00000006692,ENSCHIG00000013832,ENSCHIG00000014847,ENSCHIG00000016145,ENSCHIG00000016983,ENSCHIG00000025403
CC	GO:0035861	site of double-strand break	1	0	1	33	0.0699	0.252215	ENSCHIG00000016033	-
BP	GO:0009064	glutamine family amino acid metabolic process	1	0	1	28	0.07042	0.252215	ENSCHIG00000012760	-
BP	GO:0010259	multicellular organism aging	0	1	1	28	0.07042	0.252215	-	ENSCHIG00000020020
BP	GO:0030857	negative regulation of epithelial cell differentiation	0	1	1	28	0.07042	0.252215	-	ENSCHIG00000016983
BP	GO:0031128	developmental induction	0	1	1	28	0.07042	0.252215	-	ENSCHIG00000014847
BP	GO:0090224	regulation of spindle organization	1	0	1	28	0.07042	0.252215	ENSCHIG00000016033	-
BP	GO:0009952	anterior/posterior pattern specification	0	2	2	170	0.07148	0.254813	-	ENSCHIG00000012204,ENSCHIG00000014847
BP	GO:0043067	regulation of programmed cell death	1	4	5	878	0.07152	0.254813	ENSCHIG00000017378	ENSCHIG00000014847,ENSCHIG00000015143,ENSCHIG00000016983,ENSCHIG00000018287
BP	GO:0010470	regulation of gastrulation	0	1	1	29	0.07285	0.256862	-	ENSCHIG00000014847
BP	GO:0045843	negative regulation of striated muscle tissue development	0	1	1	29	0.07285	0.256862	-	ENSCHIG00000014847
BP	GO:0050701	interleukin-1 secretion	1	0	1	29	0.07285	0.256862	ENSCHIG00000011241	-
BP	GO:0055021	regulation of cardiac muscle tissue growth	0	1	1	29	0.07285	0.256862	-	ENSCHIG00000015143
BP	GO:0051961	negative regulation of nervous system development	0	2	2	174	0.07443	0.260006	-	ENSCHIG00000001536,ENSCHIG00000016406
BP	GO:0003156	regulation of animal organ formation	0	1	1	30	0.07527	0.260006	-	ENSCHIG00000014847
BP	GO:0015909	long-chain fatty acid transport	0	1	1	30	0.07527	0.260006	-	ENSCHIG00000025403
BP	GO:0032413	negative regulation of ion transmembrane transporter activity	0	1	1	30	0.07527	0.260006	-	ENSCHIG00000016983
BP	GO:0048635	negative regulation of muscle organ development	0	1	1	30	0.07527	0.260006	-	ENSCHIG00000014847
BP	GO:0060193	positive regulation of lipase activity	0	1	1	30	0.07527	0.260006	-	ENSCHIG00000025403
BP	GO:0060323	head morphogenesis	0	1	1	30	0.07527	0.260006	-	ENSCHIG00000014847
BP	GO:0090199	regulation of release of cytochrome c from mitochondria	0	1	1	30	0.07527	0.260006	-	ENSCHIG00000016983
MF	GO:0000166	nucleotide binding	2	1	3	353	0.07611	0.26158	ENSCHIG00000007693,ENSCHIG00000012760	ENSCHIG00000025403
MF	GO:1901265	nucleoside phosphate binding	2	1	3	353	0.07611	0.26158	ENSCHIG00000007693,ENSCHIG00000012760	ENSCHIG00000025403
MF	GO:0004930	G-protein coupled receptor activity	0	2	2	162	0.0765	0.261689	-	ENSCHIG00000021318,ENSCHIG00000025403
BP	GO:0048666	neuron development	0	4	4	629	0.07662	0.261689	-	ENSCHIG00000001536,ENSCHIG00000012204,ENSCHIG00000013832,ENSCHIG00000018287
MF	GO:0004222	metalloendopeptidase activity	0	1	1	28	0.07676	0.261689	-	ENSCHIG00000016983
BP	GO:0048869	cellular developmental process	1	9	10	2446	0.07719	0.261689	ENSCHIG00000017378	ENSCHIG00000001536,ENSCHIG00000012204,ENSCHIG00000013832,ENSCHIG00000014847,ENSCHIG00000015143,ENSCHIG00000016406,ENSCHIG00000016983,ENSCHIG00000018287,ENSCHIG00000020020
BP	GO:0001541	ovarian follicle development	0	1	1	31	0.07768	0.261689	-	ENSCHIG00000016406
BP	GO:0086065	cell communication involved in cardiac conduction	0	1	1	31	0.07768	0.261689	-	ENSCHIG00000012884
BP	GO:0086091	regulation of heart rate by cardiac conduction	0	1	1	31	0.07768	0.261689	-	ENSCHIG00000012884
BP	GO:1905207	regulation of cardiocyte differentiation	0	1	1	31	0.07768	0.261689	-	ENSCHIG00000014847
BP	GO:0003008	system process	1	4	5	900	0.07789	0.261749	ENSCHIG00000023341	ENSCHIG00000010002,ENSCHIG00000012884,ENSCHIG00000014847,ENSCHIG00000016145
BP	GO:0050890	cognition	0	2	2	180	0.07893	0.263258	-	ENSCHIG00000014847,ENSCHIG00000016145
BP	GO:0007200	phospholipase C-activating G-protein coupled receptor signaling pathway	0	1	1	32	0.08008	0.263258	-	ENSCHIG00000025403
BP	GO:0007566	embryo implantation	0	1	1	32	0.08008	0.263258	-	ENSCHIG00000016983
BP	GO:0035850	epithelial cell differentiation involved in kidney development	0	1	1	32	0.08008	0.263258	-	ENSCHIG00000016983
BP	GO:0098739	import across plasma membrane	0	1	1	32	0.08008	0.263258	-	ENSCHIG00000012884
BP	GO:1901862	negative regulation of muscle tissue development	0	1	1	32	0.08008	0.263258	-	ENSCHIG00000014847
BP	GO:1904705	regulation of vascular smooth muscle cell proliferation	0	1	1	32	0.08008	0.263258	-	ENSCHIG00000016983
BP	GO:1990874	vascular smooth muscle cell proliferation	0	1	1	32	0.08008	0.263258	-	ENSCHIG00000016983
BP	GO:2000826	regulation of heart morphogenesis	0	1	1	32	0.08008	0.263258	-	ENSCHIG00000014847
BP	GO:0035249	synaptic transmission, glutamatergic	0	1	1	33	0.08249	0.269877	-	ENSCHIG00000014847
BP	GO:0060420	regulation of heart growth	0	1	1	33	0.08249	0.269877	-	ENSCHIG00000015143
MF	GO:0001227	transcriptional repressor activity, RNA polymerase II transcription regulatory region sequence-specific binding	0	2	2	170	0.08314	0.270702	-	ENSCHIG00000001536,ENSCHIG00000012204
MF	GO:0022836	gated channel activity	0	2	2	170	0.08314	0.270702	-	ENSCHIG00000012884,ENSCHIG00000025403
MF	GO:0016763	transferase activity, transferring pentosyl groups	1	0	1	31	0.08465	0.272457	ENSCHIG00000016033	-
BP	GO:0032507	maintenance of protein location in cell	0	1	1	34	0.08488	0.272457	-	ENSCHIG00000020020
BP	GO:0048661	positive regulation of smooth muscle cell proliferation	0	1	1	34	0.08488	0.272457	-	ENSCHIG00000016983
BP	GO:0060038	cardiac muscle cell proliferation	0	1	1	34	0.08488	0.272457	-	ENSCHIG00000015143
BP	GO:0086002	cardiac muscle cell action potential involved in contraction	0	1	1	34	0.08488	0.272457	-	ENSCHIG00000012884
BP	GO:0086009	membrane repolarization	0	1	1	34	0.08488	0.272457	-	ENSCHIG00000012884
BP	GO:0010721	negative regulation of cell development	0	2	2	189	0.08583	0.274858	-	ENSCHIG00000001536,ENSCHIG00000016406
BP	GO:0007420	brain development	0	3	3	407	0.08692	0.275579	-	ENSCHIG00000001536,ENSCHIG00000012204,ENSCHIG00000014847
BP	GO:0051716	cellular response to stimulus	3	10	13	3553	0.08695	0.275579	ENSCHIG00000011241,ENSCHIG00000016033,ENSCHIG00000017378	ENSCHIG00000006692,ENSCHIG00000010002,ENSCHIG00000013832,ENSCHIG00000014847,ENSCHIG00000015334,ENSCHIG00000016145,ENSCHIG00000016983,ENSCHIG00000018287,ENSCHIG00000021318,ENSCHIG00000025403
BP	GO:0006096	glycolytic process	1	0	1	35	0.08727	0.275579	ENSCHIG00000023341	-
BP	GO:0006757	ATP generation from ADP	1	0	1	35	0.08727	0.275579	ENSCHIG00000023341	-
BP	GO:1904063	negative regulation of cation transmembrane transport	0	1	1	35	0.08727	0.275579	-	ENSCHIG00000016983
BP	GO:2001238	positive regulation of extrinsic apoptotic signaling pathway	0	1	1	35	0.08727	0.275579	-	ENSCHIG00000018287
BP	GO:0033692	cellular polysaccharide biosynthetic process	1	0	1	36	0.08965	0.280491	ENSCHIG00000023341	-
BP	GO:0051972	regulation of telomerase activity	1	0	1	36	0.08965	0.280491	ENSCHIG00000016033	-
BP	GO:0090183	regulation of kidney development	0	1	1	36	0.08965	0.280491	-	ENSCHIG00000016983
BP	GO:1901606	alpha-amino acid catabolic process	1	0	1	36	0.08965	0.280491	ENSCHIG00000012760	-
BP	GO:0097190	apoptotic signaling pathway	1	2	3	413	0.08992	0.280691	ENSCHIG00000017378	ENSCHIG00000016983,ENSCHIG00000018287
BP	GO:0048731	system development	1	10	11	2860	0.09071	0.282509	ENSCHIG00000017378	ENSCHIG00000001536,ENSCHIG00000012204,ENSCHIG00000013832,ENSCHIG00000014847,ENSCHIG00000015143,ENSCHIG00000016406,ENSCHIG00000016983,ENSCHIG00000018287,ENSCHIG00000020020,ENSCHIG00000025403
BP	GO:0008285	negative regulation of cell proliferation	1	2	3	416	0.09144	0.282953	ENSCHIG00000017378	ENSCHIG00000001536,ENSCHIG00000012204
BP	GO:0010941	regulation of cell death	1	4	5	944	0.09155	0.282953	ENSCHIG00000017378	ENSCHIG00000014847,ENSCHIG00000015143,ENSCHIG00000016983,ENSCHIG00000018287
BP	GO:0001836	release of cytochrome c from mitochondria	0	1	1	37	0.09203	0.282953	-	ENSCHIG00000016983
BP	GO:0032410	negative regulation of transporter activity	0	1	1	37	0.09203	0.282953	-	ENSCHIG00000016983
BP	GO:0042771	intrinsic apoptotic signaling pathway in response to DNA damage by p53 class mediator	1	0	1	37	0.09203	0.282953	ENSCHIG00000017378	-
CC	GO:0090734	site of DNA damage	1	0	1	44	0.0921	0.282953	ENSCHIG00000016033	-
MF	GO:0016835	carbon-oxygen lyase activity	1	0	1	34	0.09247	0.28345	ENSCHIG00000006073	-
BP	GO:0009888	tissue development	1	5	6	1240	0.09281	0.283491	ENSCHIG00000017378	ENSCHIG00000001536,ENSCHIG00000014847,ENSCHIG00000015143,ENSCHIG00000016983,ENSCHIG00000020020
CC	GO:0005615	extracellular space	0	3	3	499	0.0929	0.283491	-	ENSCHIG00000006692,ENSCHIG00000014847,ENSCHIG00000016983
BP	GO:0046031	ADP metabolic process	1	0	1	38	0.0944	0.286782	ENSCHIG00000023341	-
BP	GO:2000242	negative regulation of reproductive process	0	1	1	38	0.0944	0.286782	-	ENSCHIG00000020020
BP	GO:0019932	second-messenger-mediated signaling	0	2	2	201	0.09532	0.288824	-	ENSCHIG00000015334,ENSCHIG00000025403
BP	GO:0009063	cellular amino acid catabolic process	1	0	1	39	0.09677	0.288824	ENSCHIG00000012760	-
BP	GO:0010171	body morphogenesis	0	1	1	39	0.09677	0.288824	-	ENSCHIG00000014847
BP	GO:0030901	midbrain development	0	1	1	39	0.09677	0.288824	-	ENSCHIG00000014847
BP	GO:0048016	inositol phosphate-mediated signaling	0	1	1	39	0.09677	0.288824	-	ENSCHIG00000025403
BP	GO:0048641	regulation of skeletal muscle tissue development	0	1	1	39	0.09677	0.288824	-	ENSCHIG00000014847
BP	GO:0060191	regulation of lipase activity	0	1	1	39	0.09677	0.288824	-	ENSCHIG00000025403
BP	GO:0060393	regulation of pathway-restricted SMAD protein phosphorylation	0	1	1	39	0.09677	0.288824	-	ENSCHIG00000014847
MF	GO:0005254	chloride channel activity	0	1	1	36	0.09764	0.290783	-	ENSCHIG00000025403
BP	GO:0000271	polysaccharide biosynthetic process	1	0	1	40	0.09912	0.291996	ENSCHIG00000023341	-
BP	GO:0030514	negative regulation of BMP signaling pathway	0	1	1	40	0.09912	0.291996	-	ENSCHIG00000014847
BP	GO:0034766	negative regulation of ion transmembrane transport	0	1	1	40	0.09912	0.291996	-	ENSCHIG00000016983
BP	GO:0055017	cardiac muscle tissue growth	0	1	1	40	0.09912	0.291996	-	ENSCHIG00000015143
BP	GO:0061005	cell differentiation involved in kidney development	0	1	1	40	0.09912	0.291996	-	ENSCHIG00000016983
BP	GO:0003006	developmental process involved in reproduction	1	2	3	432	0.09971	0.292615	ENSCHIG00000017378	ENSCHIG00000016406,ENSCHIG00000020020
MF	GO:0099600	transmembrane receptor activity	0	3	3	398	0.10066	0.292615	-	ENSCHIG00000012884,ENSCHIG00000021318,ENSCHIG00000025403
BP	GO:0009135	purine nucleoside diphosphate metabolic process	1	0	1	41	0.10148	0.292615	ENSCHIG00000023341	-
BP	GO:0009179	purine ribonucleoside diphosphate metabolic process	1	0	1	41	0.10148	0.292615	ENSCHIG00000023341	-
BP	GO:0030516	regulation of axon extension	0	1	1	41	0.10148	0.292615	-	ENSCHIG00000018287
BP	GO:0032611	interleukin-1 beta production	1	0	1	41	0.10148	0.292615	ENSCHIG00000011241	-
BP	GO:0034637	cellular carbohydrate biosynthetic process	1	0	1	41	0.10148	0.292615	ENSCHIG00000023341	-
BP	GO:0042058	regulation of epidermal growth factor receptor signaling pathway	0	1	1	41	0.10148	0.292615	-	ENSCHIG00000016983
BP	GO:0043507	positive regulation of JUN kinase activity	0	1	1	41	0.10148	0.292615	-	ENSCHIG00000014847
BP	GO:2000243	positive regulation of reproductive process	0	1	1	41	0.10148	0.292615	-	ENSCHIG00000020020
BP	GO:0007267	cell-cell signaling	0	4	4	698	0.10316	0.294292	-	ENSCHIG00000012884,ENSCHIG00000013832,ENSCHIG00000014847,ENSCHIG00000016145
BP	GO:0097193	intrinsic apoptotic signaling pathway	1	1	2	211	0.10345	0.294292	ENSCHIG00000017378	ENSCHIG00000016983
BP	GO:0006165	nucleoside diphosphate phosphorylation	1	0	1	42	0.10382	0.294292	ENSCHIG00000023341	-
BP	GO:0007405	neuroblast proliferation	0	1	1	42	0.10382	0.294292	-	ENSCHIG00000001536
BP	GO:0043502	regulation of muscle adaptation	1	0	1	42	0.10382	0.294292	ENSCHIG00000023341	-
BP	GO:0046717	acid secretion	0	1	1	42	0.10382	0.294292	-	ENSCHIG00000025403
BP	GO:0086001	cardiac muscle cell action potential	0	1	1	42	0.10382	0.294292	-	ENSCHIG00000012884
BP	GO:0022414	reproductive process	1	3	4	700	0.10399	0.294292	ENSCHIG00000017378	ENSCHIG00000016406,ENSCHIG00000016983,ENSCHIG00000020020
CC	GO:0008076	voltage-gated potassium channel complex	0	1	1	50	0.1041	0.294292	-	ENSCHIG00000012884
BP	GO:0000003	reproduction	1	3	4	701	0.10441	0.294292	ENSCHIG00000017378	ENSCHIG00000016406,ENSCHIG00000016983,ENSCHIG00000020020
MF	GO:0005516	calmodulin binding	0	1	1	39	0.10536	0.294292	-	ENSCHIG00000023145
BP	GO:0048638	regulation of developmental growth	0	2	2	214	0.10593	0.294292	-	ENSCHIG00000015143,ENSCHIG00000018287
BP	GO:0060322	head development	0	3	3	444	0.10612	0.294292	-	ENSCHIG00000001536,ENSCHIG00000012204,ENSCHIG00000014847
BP	GO:0009185	ribonucleoside diphosphate metabolic process	1	0	1	43	0.10617	0.294292	ENSCHIG00000023341	-
BP	GO:0034763	negative regulation of transmembrane transport	0	1	1	43	0.10617	0.294292	-	ENSCHIG00000016983
BP	GO:0046939	nucleotide phosphorylation	1	0	1	43	0.10617	0.294292	ENSCHIG00000023341	-
BP	GO:0050772	positive regulation of axonogenesis	0	1	1	43	0.10617	0.294292	-	ENSCHIG00000018287
BP	GO:0060324	face development	0	1	1	43	0.10617	0.294292	-	ENSCHIG00000014847
BP	GO:0060389	pathway-restricted SMAD protein phosphorylation	0	1	1	43	0.10617	0.294292	-	ENSCHIG00000014847
BP	GO:0065007	biological regulation	4	16	20	6443	0.10728	0.296065	ENSCHIG00000011241,ENSCHIG00000016033,ENSCHIG00000017378,ENSCHIG00000023341	ENSCHIG00000001536,ENSCHIG00000006692,ENSCHIG00000010002,ENSCHIG00000012204,ENSCHIG00000012884,ENSCHIG00000013832,ENSCHIG00000014847,ENSCHIG00000015143,ENSCHIG00000015334,ENSCHIG00000016145,ENSCHIG00000016406,ENSCHIG00000016983,ENSCHIG00000018287,ENSCHIG00000020020,ENSCHIG00000021318,ENSCHIG00000025403
BP	GO:0009117	nucleotide metabolic process	2	0	2	217	0.10842	0.296065	ENSCHIG00000007693,ENSCHIG00000023341	-
BP	GO:0005977	glycogen metabolic process	1	0	1	44	0.1085	0.296065	ENSCHIG00000023341	-
BP	GO:0006073	cellular glucan metabolic process	1	0	1	44	0.1085	0.296065	ENSCHIG00000023341	-
BP	GO:0015908	fatty acid transport	0	1	1	44	0.1085	0.296065	-	ENSCHIG00000025403
BP	GO:0044042	glucan metabolic process	1	0	1	44	0.1085	0.296065	ENSCHIG00000023341	-
BP	GO:0086003	cardiac muscle cell contraction	0	1	1	44	0.1085	0.296065	-	ENSCHIG00000012884
BP	GO:0042127	regulation of cell proliferation	1	4	5	994	0.10855	0.296065	ENSCHIG00000017378	ENSCHIG00000001536,ENSCHIG00000012204,ENSCHIG00000015143,ENSCHIG00000016983
BP	GO:0003012	muscle system process	1	1	2	218	0.10926	0.297406	ENSCHIG00000023341	ENSCHIG00000012884
MF	GO:0005249	voltage-gated potassium channel activity	0	1	1	41	0.11046	0.298102	-	ENSCHIG00000012884
BP	GO:0032963	collagen metabolic process	0	1	1	45	0.11083	0.298102	-	ENSCHIG00000016983
BP	GO:0043388	positive regulation of DNA binding	0	1	1	45	0.11083	0.298102	-	ENSCHIG00000016983
BP	GO:0044259	multicellular organismal macromolecule metabolic process	0	1	1	45	0.11083	0.298102	-	ENSCHIG00000016983
BP	GO:0060419	heart growth	0	1	1	45	0.11083	0.298102	-	ENSCHIG00000015143
BP	GO:1901184	regulation of ERBB signaling pathway	0	1	1	45	0.11083	0.298102	-	ENSCHIG00000016983
BP	GO:0006753	nucleoside phosphate metabolic process	2	0	2	222	0.11261	0.300802	ENSCHIG00000007693,ENSCHIG00000023341	-
MF	GO:0015108	chloride transmembrane transporter activity	0	1	1	42	0.11301	0.300802	-	ENSCHIG00000025403
BP	GO:0006090	pyruvate metabolic process	1	0	1	46	0.11316	0.300802	ENSCHIG00000023341	-
BP	GO:0014855	striated muscle cell proliferation	0	1	1	46	0.11316	0.300802	-	ENSCHIG00000015143
BP	GO:0060113	inner ear receptor cell differentiation	0	1	1	46	0.11316	0.300802	-	ENSCHIG00000015143
BP	GO:0072091	regulation of stem cell proliferation	0	1	1	46	0.11316	0.300802	-	ENSCHIG00000001536
BP	GO:0002526	acute inflammatory response	1	0	1	47	0.11547	0.304563	ENSCHIG00000017378	-
BP	GO:0032612	interleukin-1 production	1	0	1	47	0.11547	0.304563	ENSCHIG00000011241	-
BP	GO:0043154	negative regulation of cysteine-type endopeptidase activity involved in apoptotic process	0	1	1	47	0.11547	0.304563	-	ENSCHIG00000016983
BP	GO:0051651	maintenance of location in cell	0	1	1	47	0.11547	0.304563	-	ENSCHIG00000020020
CC	GO:0034705	potassium channel complex	0	1	1	56	0.1158	0.304843	-	ENSCHIG00000012884
BP	GO:0006915	apoptotic process	1	4	5	1016	0.11652	0.306146	ENSCHIG00000017378	ENSCHIG00000014847,ENSCHIG00000015143,ENSCHIG00000016983,ENSCHIG00000018287
BP	GO:0032526	response to retinoic acid	0	1	1	48	0.11779	0.308432	-	ENSCHIG00000014847
MF	GO:0005253	anion channel activity	0	1	1	44	0.11807	0.308432	-	ENSCHIG00000025403
MF	GO:0016651	oxidoreductase activity, acting on NAD(P)H	1	0	1	44	0.11807	0.308432	ENSCHIG00000007693	-
MF	GO:0098772	molecular function regulator	0	4	4	677	0.12	0.310727	-	ENSCHIG00000006692,ENSCHIG00000010002,ENSCHIG00000014847,ENSCHIG00000015334
BP	GO:0009636	response to toxic substance	1	0	1	49	0.12009	0.310727	ENSCHIG00000017378	-
BP	GO:0018958	phenol-containing compound metabolic process	1	0	1	49	0.12009	0.310727	ENSCHIG00000012760	-
BP	GO:0043506	regulation of JUN kinase activity	0	1	1	49	0.12009	0.310727	-	ENSCHIG00000014847
BP	GO:0061337	cardiac conduction	0	1	1	49	0.12009	0.310727	-	ENSCHIG00000012884
BP	GO:0050794	regulation of cellular process	3	15	18	5661	0.12035	0.310809	ENSCHIG00000011241,ENSCHIG00000016033,ENSCHIG00000017378	ENSCHIG00000001536,ENSCHIG00000006692,ENSCHIG00000010002,ENSCHIG00000012204,ENSCHIG00000013832,ENSCHIG00000014847,ENSCHIG00000015143,ENSCHIG00000015334,ENSCHIG00000016145,ENSCHIG00000016406,ENSCHIG00000016983,ENSCHIG00000018287,ENSCHIG00000020020,ENSCHIG00000021318,ENSCHIG00000025403
MF	GO:0042562	hormone binding	0	1	1	45	0.1206	0.310865	-	ENSCHIG00000021318
BP	GO:0006112	energy reserve metabolic process	1	0	1	50	0.12239	0.312519	ENSCHIG00000023341	-
BP	GO:0033555	multicellular organismal response to stress	0	1	1	50	0.12239	0.312519	-	ENSCHIG00000025403
BP	GO:0042490	mechanoreceptor differentiation	0	1	1	50	0.12239	0.312519	-	ENSCHIG00000015143
BP	GO:0051289	protein homotetramerization	1	0	1	50	0.12239	0.312519	ENSCHIG00000011241	-
BP	GO:2000117	negative regulation of cysteine-type endopeptidase activity	0	1	1	50	0.12239	0.312519	-	ENSCHIG00000016983
MF	GO:0031490	chromatin DNA binding	0	1	1	46	0.12311	0.313769	-	ENSCHIG00000001536
BP	GO:0033365	protein localization to organelle	2	1	3	481	0.1269	0.320541	ENSCHIG00000011241,ENSCHIG00000016033	ENSCHIG00000020020
BP	GO:0009132	nucleoside diphosphate metabolic process	1	0	1	52	0.12698	0.320541	ENSCHIG00000023341	-
BP	GO:0048145	regulation of fibroblast proliferation	1	0	1	52	0.12698	0.320541	ENSCHIG00000017378	-
BP	GO:0061387	regulation of extent of cell growth	0	1	1	52	0.12698	0.320541	-	ENSCHIG00000018287
BP	GO:0012501	programmed cell death	1	4	5	1044	0.12708	0.320541	ENSCHIG00000017378	ENSCHIG00000014847,ENSCHIG00000015143,ENSCHIG00000016983,ENSCHIG00000018287
BP	GO:0008015	blood circulation	0	2	2	239	0.12718	0.320541	-	ENSCHIG00000010002,ENSCHIG00000012884
CC	GO:0005741	mitochondrial outer membrane	1	0	1	62	0.1275	0.320753	ENSCHIG00000012760	-
BP	GO:0055086	nucleobase-containing small molecule metabolic process	2	0	2	240	0.12806	0.321568	ENSCHIG00000007693,ENSCHIG00000023341	-
BP	GO:0043254	regulation of protein complex assembly	1	1	2	241	0.12893	0.321614	ENSCHIG00000011241	ENSCHIG00000014847
BP	GO:0045185	maintenance of protein location	0	1	1	53	0.12926	0.321614	-	ENSCHIG00000020020
BP	GO:0048144	fibroblast proliferation	1	0	1	53	0.12926	0.321614	ENSCHIG00000017378	-
BP	GO:0048259	regulation of receptor-mediated endocytosis	0	1	1	53	0.12926	0.321614	-	ENSCHIG00000014847
BP	GO:0048645	animal organ formation	0	1	1	53	0.12926	0.321614	-	ENSCHIG00000014847
MF	GO:0005216	ion channel activity	0	2	2	222	0.13014	0.323213	-	ENSCHIG00000012884,ENSCHIG00000025403
BP	GO:0016052	carbohydrate catabolic process	1	0	1	55	0.13381	0.328377	ENSCHIG00000023341	-
BP	GO:0021675	nerve development	0	1	1	55	0.13381	0.328377	-	ENSCHIG00000013832
BP	GO:0044236	multicellular organism metabolic process	0	1	1	55	0.13381	0.328377	-	ENSCHIG00000016983
BP	GO:0070252	actin-mediated cell contraction	0	1	1	55	0.13381	0.328377	-	ENSCHIG00000012884
BP	GO:0003013	circulatory system process	0	2	2	247	0.1342	0.328377	-	ENSCHIG00000010002,ENSCHIG00000012884
BP	GO:0007275	multicellular organism development	1	10	11	3057	0.13489	0.328377	ENSCHIG00000017378	ENSCHIG00000001536,ENSCHIG00000012204,ENSCHIG00000013832,ENSCHIG00000014847,ENSCHIG00000015143,ENSCHIG00000016406,ENSCHIG00000016983,ENSCHIG00000018287,ENSCHIG00000020020,ENSCHIG00000025403
MF	GO:0022838	substrate-specific channel activity	0	2	2	227	0.13495	0.328377	-	ENSCHIG00000012884,ENSCHIG00000025403
MF	GO:0043168	anion binding	2	2	4	707	0.13502	0.328377	ENSCHIG00000007693,ENSCHIG00000012760	ENSCHIG00000020020,ENSCHIG00000025403
MF	GO:0099094	ligand-gated cation channel activity	0	1	1	51	0.13559	0.328377	-	ENSCHIG00000012884
BP	GO:0001707	mesoderm formation	0	1	1	56	0.13608	0.328377	-	ENSCHIG00000014847
BP	GO:0001756	somitogenesis	0	1	1	56	0.13608	0.328377	-	ENSCHIG00000014847
BP	GO:0007189	adenylate cyclase-activating G-protein coupled receptor signaling pathway	0	1	1	56	0.13608	0.328377	-	ENSCHIG00000015334
BP	GO:0008306	associative learning	0	1	1	56	0.13608	0.328377	-	ENSCHIG00000016145
BP	GO:0010822	positive regulation of mitochondrion organization	0	1	1	56	0.13608	0.328377	-	ENSCHIG00000016983
BP	GO:0030279	negative regulation of ossification	0	1	1	56	0.13608	0.328377	-	ENSCHIG00000014847
BP	GO:0071346	cellular response to interferon-gamma	1	0	1	56	0.13608	0.328377	ENSCHIG00000011241	-
BP	GO:0044264	cellular polysaccharide metabolic process	1	0	1	57	0.13834	0.332065	ENSCHIG00000023341	-
BP	GO:0046620	regulation of organ growth	0	1	1	57	0.13834	0.332065	-	ENSCHIG00000015143
BP	GO:0051148	negative regulation of muscle cell differentiation	0	1	1	57	0.13834	0.332065	-	ENSCHIG00000014847
BP	GO:0030900	forebrain development	0	2	2	254	0.14041	0.335015	-	ENSCHIG00000012204,ENSCHIG00000014847
BP	GO:0015718	monocarboxylic acid transport	0	1	1	58	0.14059	0.335015	-	ENSCHIG00000025403
BP	GO:0048332	mesoderm morphogenesis	0	1	1	58	0.14059	0.335015	-	ENSCHIG00000014847
CC	GO:0019867	outer membrane	1	0	1	69	0.1408	0.335015	ENSCHIG00000012760	-
CC	GO:0031968	organelle outer membrane	1	0	1	69	0.1408	0.335015	ENSCHIG00000012760	-
BP	GO:0051225	spindle assembly	1	0	1	59	0.14284	0.339276	ENSCHIG00000013748	-
BP	GO:0051240	positive regulation of multicellular organismal process	0	5	5	1086	0.14378	0.340914	-	ENSCHIG00000012204,ENSCHIG00000014847,ENSCHIG00000016983,ENSCHIG00000018287,ENSCHIG00000020020
BP	GO:0043271	negative regulation of ion transport	0	1	1	60	0.14508	0.342208	-	ENSCHIG00000016983
BP	GO:0043500	muscle adaptation	1	0	1	60	0.14508	0.342208	ENSCHIG00000023341	-
BP	GO:0072332	intrinsic apoptotic signaling pathway by p53 class mediator	1	0	1	60	0.14508	0.342208	ENSCHIG00000017378	-
BP	GO:0044057	regulation of system process	1	1	2	260	0.14578	0.343264	ENSCHIG00000023341	ENSCHIG00000012884
CC	GO:0032993	protein-DNA complex	1	0	1	72	0.1465	0.343326	ENSCHIG00000017378	-
MF	GO:0015267	channel activity	0	2	2	239	0.14667	0.343326	-	ENSCHIG00000012884,ENSCHIG00000025403
MF	GO:0022803	passive transmembrane transporter activity	0	2	2	239	0.14667	0.343326	-	ENSCHIG00000012884,ENSCHIG00000025403
BP	GO:0005976	polysaccharide metabolic process	1	0	1	61	0.14732	0.343326	ENSCHIG00000023341	-
BP	GO:0007052	mitotic spindle organization	1	0	1	61	0.14732	0.343326	ENSCHIG00000016033	-
BP	GO:0031623	receptor internalization	0	1	1	61	0.14732	0.343326	-	ENSCHIG00000014847
BP	GO:0048675	axon extension	0	1	1	62	0.14955	0.347334	-	ENSCHIG00000018287
BP	GO:2000177	regulation of neural precursor cell proliferation	0	1	1	62	0.14955	0.347334	-	ENSCHIG00000001536
MF	GO:0015103	inorganic anion transmembrane transporter activity	0	1	1	57	0.15034	0.348328	-	ENSCHIG00000025403
MF	GO:0004872	receptor activity	0	3	3	477	0.15049	0.348328	-	ENSCHIG00000012884,ENSCHIG00000021318,ENSCHIG00000025403
BP	GO:0048660	regulation of smooth muscle cell proliferation	0	1	1	63	0.15178	0.350717	-	ENSCHIG00000016983
BP	GO:0003002	regionalization	0	2	2	269	0.15393	0.354044	-	ENSCHIG00000012204,ENSCHIG00000014847
BP	GO:0060021	palate development	0	1	1	64	0.154	0.354044	-	ENSCHIG00000001536
BP	GO:0097305	response to alcohol	0	1	1	64	0.154	0.354044	-	ENSCHIG00000016406
BP	GO:0051098	regulation of binding	0	2	2	270	0.15484	0.355375	-	ENSCHIG00000014847,ENSCHIG00000016983
MF	GO:0005267	potassium channel activity	0	1	1	59	0.1552	0.355601	-	ENSCHIG00000012884
BP	GO:0002027	regulation of heart rate	0	1	1	65	0.15622	0.35614	-	ENSCHIG00000012884
BP	GO:0007173	epidermal growth factor receptor signaling pathway	0	1	1	65	0.15622	0.35614	-	ENSCHIG00000016983
BP	GO:0048659	smooth muscle cell proliferation	0	1	1	65	0.15622	0.35614	-	ENSCHIG00000016983
MF	GO:0008237	metallopeptidase activity	0	1	1	60	0.15762	0.357584	-	ENSCHIG00000016983
MF	GO:0008528	G-protein coupled peptide receptor activity	0	1	1	60	0.15762	0.357584	-	ENSCHIG00000025403
MF	GO:0036094	small molecule binding	2	1	3	488	0.15801	0.357584	ENSCHIG00000007693,ENSCHIG00000012760	ENSCHIG00000025403
BP	GO:0006812	cation transport	0	3	3	533	0.15842	0.357584	-	ENSCHIG00000012884,ENSCHIG00000016983,ENSCHIG00000025403
BP	GO:0001708	cell fate specification	0	1	1	66	0.15843	0.357584	-	ENSCHIG00000014847
BP	GO:0010951	negative regulation of endopeptidase activity	0	1	1	66	0.15843	0.357584	-	ENSCHIG00000016983
BP	GO:0008219	cell death	1	4	5	1123	0.1593	0.358952	ENSCHIG00000017378	ENSCHIG00000014847,ENSCHIG00000015143,ENSCHIG00000016983,ENSCHIG00000018287
BP	GO:0043066	negative regulation of apoptotic process	0	3	3	535	0.15968	0.359214	-	ENSCHIG00000014847,ENSCHIG00000015143,ENSCHIG00000016983
MF	GO:0000980	RNA polymerase II distal enhancer sequence-specific DNA binding	0	1	1	61	0.16003	0.359407	-	ENSCHIG00000020020
BP	GO:0034341	response to interferon-gamma	1	0	1	67	0.16063	0.360161	ENSCHIG00000011241	-
BP	GO:2001233	regulation of apoptotic signaling pathway	0	2	2	277	0.16125	0.360956	-	ENSCHIG00000016983,ENSCHIG00000018287
MF	GO:0004871	signal transducer activity	0	3	3	494	0.16217	0.36152	-	ENSCHIG00000020020,ENSCHIG00000021318,ENSCHIG00000025403
BP	GO:0008637	apoptotic mitochondrial changes	0	1	1	68	0.16283	0.36152	-	ENSCHIG00000016983
BP	GO:0030048	actin filament-based movement	0	1	1	68	0.16283	0.36152	-	ENSCHIG00000012884
BP	GO:0051153	regulation of striated muscle cell differentiation	0	1	1	68	0.16283	0.36152	-	ENSCHIG00000014847
BP	GO:0055007	cardiac muscle cell differentiation	0	1	1	68	0.16283	0.36152	-	ENSCHIG00000014847
MF	GO:0001653	peptide receptor activity	0	1	1	63	0.16484	0.363226	-	ENSCHIG00000025403
BP	GO:0007565	female pregnancy	0	1	1	69	0.16503	0.363226	-	ENSCHIG00000016983
BP	GO:0034502	protein localization to chromosome	1	0	1	69	0.16503	0.363226	ENSCHIG00000016033	-
BP	GO:2001243	negative regulation of intrinsic apoptotic signaling pathway	0	1	1	69	0.16503	0.363226	-	ENSCHIG00000016983
CC	GO:0005777	peroxisome	1	0	1	82	0.1652	0.363226	ENSCHIG00000012760	-
CC	GO:0042579	microbody	1	0	1	82	0.1652	0.363226	ENSCHIG00000012760	-
CC	GO:0048471	perinuclear region of cytoplasm	1	1	2	336	0.1665	0.365125	ENSCHIG00000011241	ENSCHIG00000025119
BP	GO:0048513	animal organ development	1	7	8	2122	0.1666	0.365125	ENSCHIG00000017378	ENSCHIG00000001536,ENSCHIG00000012204,ENSCHIG00000014847,ENSCHIG00000015143,ENSCHIG00000016406,ENSCHIG00000016983,ENSCHIG00000020020
BP	GO:0043069	negative regulation of programmed cell death	0	3	3	550	0.16925	0.368885	-	ENSCHIG00000014847,ENSCHIG00000015143,ENSCHIG00000016983
BP	GO:0010466	negative regulation of peptidase activity	0	1	1	71	0.1694	0.368885	-	ENSCHIG00000016983
BP	GO:0030510	regulation of BMP signaling pathway	0	1	1	71	0.1694	0.368885	-	ENSCHIG00000014847
BP	GO:0032092	positive regulation of protein binding	0	1	1	71	0.1694	0.368885	-	ENSCHIG00000016983
CC	GO:0044421	extracellular region part	0	3	3	658	0.1711	0.370033	-	ENSCHIG00000006692,ENSCHIG00000014847,ENSCHIG00000016983
MF	GO:0005488	binding	5	13	18	5485	0.17137	0.370033	ENSCHIG00000007693,ENSCHIG00000011241,ENSCHIG00000012760,ENSCHIG00000017378,ENSCHIG00000023341	ENSCHIG00000001536,ENSCHIG00000006692,ENSCHIG00000010002,ENSCHIG00000012204,ENSCHIG00000013228,ENSCHIG00000014847,ENSCHIG00000015143,ENSCHIG00000015334,ENSCHIG00000016983,ENSCHIG00000020020,ENSCHIG00000021318,ENSCHIG00000023145,ENSCHIG00000025403
BP	GO:0001942	hair follicle development	0	1	1	72	0.17157	0.370033	-	ENSCHIG00000014847
BP	GO:0031333	negative regulation of protein complex assembly	0	1	1	72	0.17157	0.370033	-	ENSCHIG00000014847
BP	GO:2000278	regulation of DNA biosynthetic process	1	0	1	72	0.17157	0.370033	ENSCHIG00000016033	-
BP	GO:0030334	regulation of cell migration	0	3	3	554	0.17183	0.370033	-	ENSCHIG00000006692,ENSCHIG00000016406,ENSCHIG00000016983
BP	GO:0044092	negative regulation of molecular function	1	2	3	554	0.17183	0.370033	ENSCHIG00000016033	ENSCHIG00000014847,ENSCHIG00000016983
CC	GO:0045202	synapse	0	2	2	345	0.1735	0.373039	-	ENSCHIG00000013832,ENSCHIG00000016145
BP	GO:0120036	plasma membrane bounded cell projection organization	0	4	4	850	0.17463	0.374084	-	ENSCHIG00000001536,ENSCHIG00000012204,ENSCHIG00000013832,ENSCHIG00000018287
MF	GO:1901363	heterocyclic compound binding	3	4	7	1666	0.17591	0.374084	ENSCHIG00000007693,ENSCHIG00000012760,ENSCHIG00000017378	ENSCHIG00000001536,ENSCHIG00000012204,ENSCHIG00000020020,ENSCHIG00000025403
BP	GO:0022404	molting cycle process	0	1	1	74	0.17591	0.374084	-	ENSCHIG00000014847
BP	GO:0022405	hair cycle process	0	1	1	74	0.17591	0.374084	-	ENSCHIG00000014847
BP	GO:0061053	somite development	0	1	1	74	0.17591	0.374084	-	ENSCHIG00000014847
BP	GO:0098773	skin epidermis development	0	1	1	74	0.17591	0.374084	-	ENSCHIG00000014847
BP	GO:2001257	regulation of cation channel activity	0	1	1	74	0.17591	0.374084	-	ENSCHIG00000016983
CC	GO:0001726	ruffle	0	1	1	88	0.1762	0.374116	-	ENSCHIG00000018287
MF	GO:0015079	potassium ion transmembrane transporter activity	0	1	1	68	0.17675	0.374699	-	ENSCHIG00000012884
BP	GO:0038127	ERBB signaling pathway	0	1	1	75	0.17807	0.376325	-	ENSCHIG00000016983
BP	GO:1902850	microtubule cytoskeleton organization involved in mitosis	1	0	1	75	0.17807	0.376325	ENSCHIG00000016033	-
MF	GO:0022843	voltage-gated cation channel activity	0	1	1	69	0.17912	0.377836	-	ENSCHIG00000012884
BP	GO:0030030	cell projection organization	0	4	4	859	0.17934	0.377836	-	ENSCHIG00000001536,ENSCHIG00000012204,ENSCHIG00000013832,ENSCHIG00000018287
MF	GO:0000981	RNA polymerase II transcription factor activity, sequence-specific DNA binding	0	3	3	519	0.17986	0.377955	-	ENSCHIG00000001536,ENSCHIG00000012204,ENSCHIG00000020020
BP	GO:0001508	action potential	0	1	1	76	0.18023	0.377955	-	ENSCHIG00000012884
BP	GO:0010770	positive regulation of cell morphogenesis involved in differentiation	0	1	1	76	0.18023	0.377955	-	ENSCHIG00000018287
BP	GO:0032091	negative regulation of protein binding	0	1	1	77	0.18238	0.381876	-	ENSCHIG00000014847
BP	GO:0000122	negative regulation of transcription from RNA polymerase II promoter	0	3	3	571	0.18293	0.382439	-	ENSCHIG00000001536,ENSCHIG00000012204,ENSCHIG00000014847
BP	GO:0008630	intrinsic apoptotic signaling pathway in response to DNA damage	1	0	1	78	0.18452	0.385171	ENSCHIG00000017378	-
BP	GO:0098655	cation transmembrane transport	0	2	2	304	0.18642	0.386673	-	ENSCHIG00000012884,ENSCHIG00000016983
BP	GO:0019933	cAMP-mediated signaling	0	1	1	79	0.18666	0.386673	-	ENSCHIG00000015334
BP	GO:0051262	protein tetramerization	1	0	1	79	0.18666	0.386673	ENSCHIG00000011241	-
BP	GO:0071804	cellular potassium ion transport	0	1	1	79	0.18666	0.386673	-	ENSCHIG00000012884
BP	GO:0071805	potassium ion transmembrane transport	0	1	1	79	0.18666	0.386673	-	ENSCHIG00000012884
BP	GO:0035282	segmentation	0	1	1	80	0.18879	0.389328	-	ENSCHIG00000014847
BP	GO:0060048	cardiac muscle contraction	0	1	1	80	0.18879	0.389328	-	ENSCHIG00000012884
CC	GO:0090575	RNA polymerase II transcription factor complex	0	1	1	95	0.1888	0.389328	-	ENSCHIG00000020020
BP	GO:0033036	macromolecule localization	2	4	6	1515	0.18966	0.39051	ENSCHIG00000011241,ENSCHIG00000016033	ENSCHIG00000013228,ENSCHIG00000015334,ENSCHIG00000020020,ENSCHIG00000025403
BP	GO:0044706	multi-multicellular organism process	0	1	1	81	0.19092	0.391919	-	ENSCHIG00000016983
BP	GO:0061041	regulation of wound healing	0	1	1	81	0.19092	0.391919	-	ENSCHIG00000018287
MF	GO:0000977	RNA polymerase II regulatory region sequence-specific DNA binding	0	3	3	535	0.19148	0.392476	-	ENSCHIG00000001536,ENSCHIG00000012204,ENSCHIG00000020020
MF	GO:0001012	RNA polymerase II regulatory region DNA binding	0	3	3	536	0.19221	0.39283	-	ENSCHIG00000001536,ENSCHIG00000012204,ENSCHIG00000020020
BP	GO:2000145	regulation of cell motility	0	3	3	585	0.19223	0.39283	-	ENSCHIG00000006692,ENSCHIG00000016406,ENSCHIG00000016983
BP	GO:0034614	cellular response to reactive oxygen species	0	1	1	82	0.19304	0.393305	-	ENSCHIG00000016983
BP	GO:0071248	cellular response to metal ion	0	1	1	82	0.19304	0.393305	-	ENSCHIG00000016983
MF	GO:0097159	organic cyclic compound binding	3	4	7	1708	0.19334	0.393327	ENSCHIG00000007693,ENSCHIG00000012760,ENSCHIG00000017378	ENSCHIG00000001536,ENSCHIG00000012204,ENSCHIG00000020020,ENSCHIG00000025403
BP	GO:0098657	import into cell	0	2	2	313	0.19495	0.39471	-	ENSCHIG00000012884,ENSCHIG00000014847
BP	GO:0008217	regulation of blood pressure	0	1	1	83	0.19516	0.39471	-	ENSCHIG00000010002
MF	GO:0001158	enhancer sequence-specific DNA binding	0	1	1	76	0.19547	0.39471	-	ENSCHIG00000020020
MF	GO:0015276	ligand-gated ion channel activity	0	1	1	76	0.19547	0.39471	-	ENSCHIG00000012884
MF	GO:0022834	ligand-gated channel activity	0	1	1	76	0.19547	0.39471	-	ENSCHIG00000012884
BP	GO:0035637	multicellular organismal signaling	0	1	1	84	0.19727	0.397755	-	ENSCHIG00000012884
BP	GO:0008283	cell proliferation	1	4	5	1209	0.19808	0.398797	ENSCHIG00000017378	ENSCHIG00000001536,ENSCHIG00000012204,ENSCHIG00000015143,ENSCHIG00000016983
BP	GO:0007498	mesoderm development	0	1	1	85	0.19938	0.400142	-	ENSCHIG00000014847
BP	GO:0072089	stem cell proliferation	0	1	1	85	0.19938	0.400142	-	ENSCHIG00000001536
BP	GO:0060548	negative regulation of cell death	0	3	3	596	0.19963	0.400142	-	ENSCHIG00000014847,ENSCHIG00000015143,ENSCHIG00000016983
BP	GO:0019935	cyclic-nucleotide-mediated signaling	0	1	1	86	0.20148	0.400898	-	ENSCHIG00000015334
BP	GO:0035051	cardiocyte differentiation	0	1	1	86	0.20148	0.400898	-	ENSCHIG00000014847
BP	GO:0042303	molting cycle	0	1	1	86	0.20148	0.400898	-	ENSCHIG00000014847
BP	GO:0042633	hair cycle	0	1	1	86	0.20148	0.400898	-	ENSCHIG00000014847
BP	GO:0090101	negative regulation of transmembrane receptor protein serine/threonine kinase signaling pathway	0	1	1	86	0.20148	0.400898	-	ENSCHIG00000014847
MF	GO:0005525	GTP binding	0	1	1	79	0.20239	0.401327	-	ENSCHIG00000025403
BP	GO:0006935	chemotaxis	0	2	2	321	0.20258	0.401327	-	ENSCHIG00000001536,ENSCHIG00000012204
BP	GO:0042330	taxis	0	2	2	321	0.20258	0.401327	-	ENSCHIG00000001536,ENSCHIG00000012204
BP	GO:0051094	positive regulation of developmental process	0	4	4	903	0.20306	0.401693	-	ENSCHIG00000012204,ENSCHIG00000014847,ENSCHIG00000018287,ENSCHIG00000020020
BP	GO:0097164	ammonium ion metabolic process	1	0	1	87	0.20358	0.402137	ENSCHIG00000012760	-
BP	GO:0045597	positive regulation of cell differentiation	0	3	3	603	0.20438	0.402765	-	ENSCHIG00000012204,ENSCHIG00000014847,ENSCHIG00000018287
BP	GO:0007389	pattern specification process	0	2	2	323	0.20449	0.402765	-	ENSCHIG00000012204,ENSCHIG00000014847
BP	GO:0000723	telomere maintenance	1	0	1	88	0.20567	0.404504	ENSCHIG00000016033	-
BP	GO:0010821	regulation of mitochondrion organization	0	1	1	89	0.20776	0.406266	-	ENSCHIG00000016983
BP	GO:0032200	telomere organization	1	0	1	89	0.20776	0.406266	ENSCHIG00000016033	-
BP	GO:0046330	positive regulation of JNK cascade	0	1	1	89	0.20776	0.406266	-	ENSCHIG00000014847
BP	GO:0051101	regulation of DNA binding	0	1	1	89	0.20776	0.406266	-	ENSCHIG00000016983
BP	GO:0000226	microtubule cytoskeleton organization	2	0	2	328	0.20928	0.408651	ENSCHIG00000013748,ENSCHIG00000016033	-
MF	GO:0035326	enhancer binding	0	1	1	83	0.21152	0.412014	-	ENSCHIG00000020020
BP	GO:0033135	regulation of peptidyl-serine phosphorylation	0	1	1	91	0.21191	0.412014	-	ENSCHIG00000014847
BP	GO:0043524	negative regulation of neuron apoptotic process	0	1	1	91	0.21191	0.412014	-	ENSCHIG00000015143
BP	GO:2000113	negative regulation of cellular macromolecule biosynthetic process	1	3	4	922	0.21362	0.414746	ENSCHIG00000016033	ENSCHIG00000001536,ENSCHIG00000012204,ENSCHIG00000014847
BP	GO:0071241	cellular response to inorganic substance	0	1	1	92	0.21398	0.414807	-	ENSCHIG00000016983
BP	GO:0034613	cellular protein localization	2	2	4	925	0.2153	0.414807	ENSCHIG00000011241,ENSCHIG00000016033	ENSCHIG00000013228,ENSCHIG00000020020
BP	GO:0006950	response to stress	3	4	7	1914	0.21538	0.414807	ENSCHIG00000011241,ENSCHIG00000016033,ENSCHIG00000017378	ENSCHIG00000014847,ENSCHIG00000016983,ENSCHIG00000018287,ENSCHIG00000025403
BP	GO:0008361	regulation of cell size	0	1	1	93	0.21605	0.414807	-	ENSCHIG00000018287
BP	GO:0030307	positive regulation of cell growth	0	1	1	93	0.21605	0.414807	-	ENSCHIG00000018287
BP	GO:0071897	DNA biosynthetic process	1	0	1	93	0.21605	0.414807	ENSCHIG00000016033	-
BP	GO:0090090	negative regulation of canonical Wnt signaling pathway	0	1	1	93	0.21605	0.414807	-	ENSCHIG00000014847
MF	GO:0000976	transcription regulatory region sequence-specific DNA binding	0	3	3	568	0.21609	0.414807	-	ENSCHIG00000001536,ENSCHIG00000012204,ENSCHIG00000020020
BP	GO:0042445	hormone metabolic process	0	1	1	94	0.21811	0.417507	-	ENSCHIG00000020020
BP	GO:0070727	cellular macromolecule localization	2	2	4	930	0.21811	0.417507	ENSCHIG00000011241,ENSCHIG00000016033	ENSCHIG00000013228,ENSCHIG00000020020
BP	GO:0045934	negative regulation of nucleobase-containing compound metabolic process	1	3	4	931	0.21868	0.418011	ENSCHIG00000016033	ENSCHIG00000001536,ENSCHIG00000012204,ENSCHIG00000014847
BP	GO:0045995	regulation of embryonic development	0	1	1	95	0.22016	0.419661	-	ENSCHIG00000014847
BP	GO:0050770	regulation of axonogenesis	0	1	1	95	0.22016	0.419661	-	ENSCHIG00000018287
BP	GO:0035270	endocrine system development	0	1	1	96	0.22221	0.422556	-	ENSCHIG00000020020
CC	GO:0044798	nuclear transcription factor complex	0	1	1	114	0.2223	0.422556	-	ENSCHIG00000020020
BP	GO:0050807	regulation of synapse organization	0	1	1	97	0.22425	0.424484	-	ENSCHIG00000014847
BP	GO:0051053	negative regulation of DNA metabolic process	1	0	1	97	0.22425	0.424484	ENSCHIG00000016033	-
BP	GO:1901605	alpha-amino acid metabolic process	1	0	1	97	0.22425	0.424484	ENSCHIG00000012760	-
BP	GO:0010558	negative regulation of macromolecule biosynthetic process	1	3	4	942	0.22491	0.424691	ENSCHIG00000016033	ENSCHIG00000001536,ENSCHIG00000012204,ENSCHIG00000014847
MF	GO:0016829	lyase activity	1	0	1	89	0.22503	0.424691	ENSCHIG00000006073	-
BP	GO:0051270	regulation of cellular component movement	0	3	3	634	0.22575	0.424691	-	ENSCHIG00000006692,ENSCHIG00000016406,ENSCHIG00000016983
BP	GO:0006813	potassium ion transport	0	1	1	98	0.22629	0.424691	-	ENSCHIG00000012884
BP	GO:0007188	adenylate cyclase-modulating G-protein coupled receptor signaling pathway	0	1	1	98	0.22629	0.424691	-	ENSCHIG00000015334
BP	GO:0050803	regulation of synapse structure or activity	0	1	1	98	0.22629	0.424691	-	ENSCHIG00000014847
MF	GO:0032550	purine ribonucleoside binding	0	1	1	90	0.22726	0.424691	-	ENSCHIG00000025403
BP	GO:0040012	regulation of locomotion	0	3	3	637	0.22784	0.424691	-	ENSCHIG00000006692,ENSCHIG00000016406,ENSCHIG00000016983
BP	GO:0090150	establishment of protein localization to membrane	0	1	1	99	0.22833	0.424691	-	ENSCHIG00000013228
BP	GO:1903034	regulation of response to wounding	0	1	1	99	0.22833	0.424691	-	ENSCHIG00000018287
BP	GO:1990138	neuron projection extension	0	1	1	99	0.22833	0.424691	-	ENSCHIG00000018287
MF	GO:0001883	purine nucleoside binding	0	1	1	91	0.22948	0.424691	-	ENSCHIG00000025403
MF	GO:0005244	voltage-gated ion channel activity	0	1	1	91	0.22948	0.424691	-	ENSCHIG00000012884
MF	GO:0022832	voltage-gated channel activity	0	1	1	91	0.22948	0.424691	-	ENSCHIG00000012884
MF	GO:0032549	ribonucleoside binding	0	1	1	91	0.22948	0.424691	-	ENSCHIG00000025403
BP	GO:0043086	negative regulation of catalytic activity	1	1	2	349	0.22955	0.424691	ENSCHIG00000016033	ENSCHIG00000016983
BP	GO:0010634	positive regulation of epithelial cell migration	0	1	1	100	0.23035	0.424691	-	ENSCHIG00000016983
BP	GO:0016054	organic acid catabolic process	1	0	1	100	0.23035	0.424691	ENSCHIG00000012760	-
BP	GO:0046395	carboxylic acid catabolic process	1	0	1	100	0.23035	0.424691	ENSCHIG00000012760	-
MF	GO:0003700	DNA binding transcription factor activity	0	3	3	587	0.2306	0.424691	-	ENSCHIG00000001536,ENSCHIG00000012204,ENSCHIG00000020020
CC	GO:0005576	extracellular region	0	3	3	764	0.2317	0.42614	-	ENSCHIG00000006692,ENSCHIG00000014847,ENSCHIG00000016983
BP	GO:0016051	carbohydrate biosynthetic process	1	0	1	101	0.23238	0.426239	ENSCHIG00000023341	-
BP	GO:0030856	regulation of epithelial cell differentiation	0	1	1	101	0.23238	0.426239	-	ENSCHIG00000016983
BP	GO:0048856	anatomical structure development	1	10	11	3386	0.2338	0.428266	ENSCHIG00000017378	ENSCHIG00000001536,ENSCHIG00000012204,ENSCHIG00000013832,ENSCHIG00000014847,ENSCHIG00000015143,ENSCHIG00000016406,ENSCHIG00000016983,ENSCHIG00000018287,ENSCHIG00000020020,ENSCHIG00000025403
MF	GO:1990837	sequence-specific double-stranded DNA binding	0	3	3	594	0.236	0.429005	-	ENSCHIG00000001536,ENSCHIG00000012204,ENSCHIG00000020020
MF	GO:0001882	nucleoside binding	0	1	1	94	0.23612	0.429005	-	ENSCHIG00000025403
BP	GO:0000302	response to reactive oxygen species	0	1	1	103	0.23641	0.429005	-	ENSCHIG00000016983
BP	GO:0046034	ATP metabolic process	1	0	1	103	0.23641	0.429005	ENSCHIG00000023341	-
BP	GO:0072331	signal transduction by p53 class mediator	1	0	1	103	0.23641	0.429005	ENSCHIG00000017378	-
BP	GO:0090288	negative regulation of cellular response to growth factor stimulus	0	1	1	103	0.23641	0.429005	-	ENSCHIG00000014847
BP	GO:2001236	regulation of extrinsic apoptotic signaling pathway	0	1	1	103	0.23641	0.429005	-	ENSCHIG00000018287
MF	GO:0032561	guanyl ribonucleotide binding	0	1	1	95	0.23832	0.430929	-	ENSCHIG00000025403
BP	GO:0035265	organ growth	0	1	1	104	0.23842	0.430929	-	ENSCHIG00000015143
BP	GO:1901617	organic hydroxy compound biosynthetic process	1	0	1	104	0.23842	0.430929	ENSCHIG00000012760	-
MF	GO:0019001	guanyl nucleotide binding	0	1	1	96	0.24051	0.43413	-	ENSCHIG00000025403
BP	GO:0006941	striated muscle contraction	0	1	1	106	0.24242	0.435966	-	ENSCHIG00000012884
BP	GO:0032874	positive regulation of stress-activated MAPK cascade	0	1	1	106	0.24242	0.435966	-	ENSCHIG00000014847
MF	GO:0016491	oxidoreductase activity	2	0	2	332	0.24303	0.435966	ENSCHIG00000007693,ENSCHIG00000012760	-
BP	GO:0034220	ion transmembrane transport	0	2	2	363	0.24317	0.435966	-	ENSCHIG00000012884,ENSCHIG00000016983
BP	GO:0031327	negative regulation of cellular biosynthetic process	1	3	4	974	0.24335	0.435966	ENSCHIG00000016033	ENSCHIG00000001536,ENSCHIG00000012204,ENSCHIG00000014847
BP	GO:0007507	heart development	0	2	2	364	0.24414	0.435966	-	ENSCHIG00000014847,ENSCHIG00000015143
CC	GO:0034703	cation channel complex	0	1	1	127	0.2444	0.435966	-	ENSCHIG00000012884
BP	GO:0030509	BMP signaling pathway	0	1	1	107	0.24441	0.435966	-	ENSCHIG00000014847
BP	GO:0070304	positive regulation of stress-activated protein kinase signaling cascade	0	1	1	107	0.24441	0.435966	-	ENSCHIG00000014847
MF	GO:0051427	hormone receptor binding	0	1	1	98	0.24488	0.436233	-	ENSCHIG00000015334
BP	GO:0016043	cellular component organization	4	7	11	3422	0.2464	0.437794	ENSCHIG00000011241,ENSCHIG00000013748,ENSCHIG00000016033,ENSCHIG00000017378	ENSCHIG00000001536,ENSCHIG00000012204,ENSCHIG00000013228,ENSCHIG00000013832,ENSCHIG00000014847,ENSCHIG00000016983,ENSCHIG00000018287
BP	GO:0009167	purine ribonucleoside monophosphate metabolic process	1	0	1	108	0.2464	0.437794	ENSCHIG00000023341	-
BP	GO:0009126	purine nucleoside monophosphate metabolic process	1	0	1	109	0.24838	0.440163	ENSCHIG00000023341	-
BP	GO:0009161	ribonucleoside monophosphate metabolic process	1	0	1	109	0.24838	0.440163	ENSCHIG00000023341	-
BP	GO:0009890	negative regulation of biosynthetic process	1	3	4	985	0.24978	0.442068	ENSCHIG00000016033	ENSCHIG00000001536,ENSCHIG00000012204,ENSCHIG00000014847
BP	GO:0019722	calcium-mediated signaling	0	1	1	110	0.25036	0.442519	-	ENSCHIG00000025403
BP	GO:0030178	negative regulation of Wnt signaling pathway	0	1	1	111	0.25234	0.445441	-	ENSCHIG00000014847
BP	GO:0008016	regulation of heart contraction	0	1	1	112	0.2543	0.446324	-	ENSCHIG00000012884
BP	GO:0032412	regulation of ion transmembrane transporter activity	0	1	1	112	0.2543	0.446324	-	ENSCHIG00000016983
BP	GO:0051100	negative regulation of binding	0	1	1	112	0.2543	0.446324	-	ENSCHIG00000014847
BP	GO:0061351	neural precursor cell proliferation	0	1	1	112	0.2543	0.446324	-	ENSCHIG00000001536
BP	GO:0050790	regulation of catalytic activity	1	3	4	993	0.25448	0.446324	ENSCHIG00000016033	ENSCHIG00000014847,ENSCHIG00000016983,ENSCHIG00000025403
BP	GO:0009205	purine ribonucleoside triphosphate metabolic process	1	0	1	113	0.25627	0.448885	ENSCHIG00000023341	-
BP	GO:0009123	nucleoside monophosphate metabolic process	1	0	1	114	0.25823	0.450001	ENSCHIG00000023341	-
BP	GO:0009199	ribonucleoside triphosphate metabolic process	1	0	1	114	0.25823	0.450001	ENSCHIG00000023341	-
BP	GO:0030326	embryonic limb morphogenesis	0	1	1	114	0.25823	0.450001	-	ENSCHIG00000014847
BP	GO:0035113	embryonic appendage morphogenesis	0	1	1	114	0.25823	0.450001	-	ENSCHIG00000014847
BP	GO:0043523	regulation of neuron apoptotic process	0	1	1	115	0.26018	0.451665	-	ENSCHIG00000015143
BP	GO:0071772	response to BMP	0	1	1	115	0.26018	0.451665	-	ENSCHIG00000014847
BP	GO:0071773	cellular response to BMP stimulus	0	1	1	115	0.26018	0.451665	-	ENSCHIG00000014847
BP	GO:0040008	regulation of growth	0	2	2	384	0.26368	0.455512	-	ENSCHIG00000015143,ENSCHIG00000018287
BP	GO:0071840	cellular component organization or biogenesis	4	7	11	3471	0.26405	0.455512	ENSCHIG00000011241,ENSCHIG00000013748,ENSCHIG00000016033,ENSCHIG00000017378	ENSCHIG00000001536,ENSCHIG00000012204,ENSCHIG00000013228,ENSCHIG00000013832,ENSCHIG00000014847,ENSCHIG00000016983,ENSCHIG00000018287
BP	GO:0043112	receptor metabolic process	0	1	1	117	0.26407	0.455512	-	ENSCHIG00000014847
BP	GO:0090257	regulation of muscle system process	1	0	1	117	0.26407	0.455512	ENSCHIG00000023341	-
BP	GO:0051173	positive regulation of nitrogen compound metabolic process	2	5	7	2030	0.26407	0.455512	ENSCHIG00000016033,ENSCHIG00000017378	ENSCHIG00000012204,ENSCHIG00000014847,ENSCHIG00000015334,ENSCHIG00000016983,ENSCHIG00000020020
BP	GO:0022898	regulation of transmembrane transporter activity	0	1	1	118	0.26601	0.456975	-	ENSCHIG00000016983
BP	GO:0046328	regulation of JNK cascade	0	1	1	118	0.26601	0.456975	-	ENSCHIG00000014847
BP	GO:0048639	positive regulation of developmental growth	0	1	1	118	0.26601	0.456975	-	ENSCHIG00000018287
BP	GO:0065008	regulation of biological quality	1	6	7	2038	0.26757	0.456975	ENSCHIG00000016033	ENSCHIG00000010002,ENSCHIG00000012884,ENSCHIG00000014847,ENSCHIG00000018287,ENSCHIG00000020020,ENSCHIG00000025403
BP	GO:0006486	protein glycosylation	1	0	1	119	0.26794	0.456975	ENSCHIG00000016033	-
BP	GO:0009144	purine nucleoside triphosphate metabolic process	1	0	1	119	0.26794	0.456975	ENSCHIG00000023341	-
BP	GO:0043413	macromolecule glycosylation	1	0	1	119	0.26794	0.456975	ENSCHIG00000016033	-
BP	GO:1901215	negative regulation of neuron death	0	1	1	119	0.26794	0.456975	-	ENSCHIG00000015143
BP	GO:2001242	regulation of intrinsic apoptotic signaling pathway	0	1	1	119	0.26794	0.456975	-	ENSCHIG00000016983
MF	GO:0003690	double-stranded DNA binding	0	3	3	636	0.26892	0.457428	-	ENSCHIG00000001536,ENSCHIG00000012204,ENSCHIG00000020020
CC	GO:0009986	cell surface	0	2	2	463	0.2693	0.457428	-	ENSCHIG00000013228,ENSCHIG00000018287
BP	GO:0051247	positive regulation of protein metabolic process	1	3	4	1018	0.26932	0.457428	ENSCHIG00000017378	ENSCHIG00000014847,ENSCHIG00000015334,ENSCHIG00000016983
BP	GO:0033993	response to lipid	0	2	2	390	0.26955	0.457428	-	ENSCHIG00000014847,ENSCHIG00000016406
BP	GO:0008104	protein localization	2	3	5	1353	0.26999	0.457604	ENSCHIG00000011241,ENSCHIG00000016033	ENSCHIG00000013228,ENSCHIG00000015334,ENSCHIG00000020020
BP	GO:0015980	energy derivation by oxidation of organic compounds	1	0	1	121	0.2718	0.460099	ENSCHIG00000023341	-
BP	GO:0006898	receptor-mediated endocytosis	0	1	1	123	0.27563	0.464273	-	ENSCHIG00000014847
BP	GO:0043281	regulation of cysteine-type endopeptidase activity involved in apoptotic process	0	1	1	123	0.27563	0.464273	-	ENSCHIG00000016983
BP	GO:0048588	developmental cell growth	0	1	1	123	0.27563	0.464273	-	ENSCHIG00000018287
BP	GO:0051147	regulation of muscle cell differentiation	0	1	1	123	0.27563	0.464273	-	ENSCHIG00000014847
BP	GO:0072359	circulatory system development	0	3	3	706	0.27705	0.46582	-	ENSCHIG00000014847,ENSCHIG00000015143,ENSCHIG00000018287
BP	GO:0007204	positive regulation of cytosolic calcium ion concentration	0	1	1	124	0.27754	0.46582	-	ENSCHIG00000025403
MF	GO:0000975	regulatory region DNA binding	0	3	3	649	0.27926	0.46582	-	ENSCHIG00000001536,ENSCHIG00000012204,ENSCHIG00000020020
MF	GO:0001067	regulatory region nucleic acid binding	0	3	3	649	0.27926	0.46582	-	ENSCHIG00000001536,ENSCHIG00000012204,ENSCHIG00000020020
MF	GO:0044212	transcription regulatory region DNA binding	0	3	3	649	0.27926	0.46582	-	ENSCHIG00000001536,ENSCHIG00000012204,ENSCHIG00000020020
BP	GO:0048609	multicellular organismal reproductive process	0	2	2	400	0.27934	0.46582	-	ENSCHIG00000016406,ENSCHIG00000020020
BP	GO:0070507	regulation of microtubule cytoskeleton organization	1	0	1	125	0.27944	0.46582	ENSCHIG00000016033	-
BP	GO:0019752	carboxylic acid metabolic process	2	0	2	401	0.28032	0.46582	ENSCHIG00000012760,ENSCHIG00000023341	-
CC	GO:0034702	ion channel complex	0	1	1	149	0.2805	0.46582	-	ENSCHIG00000012884
BP	GO:0015849	organic acid transport	0	1	1	126	0.28134	0.46582	-	ENSCHIG00000025403
BP	GO:0032409	regulation of transporter activity	0	1	1	126	0.28134	0.46582	-	ENSCHIG00000016983
BP	GO:0043406	positive regulation of MAP kinase activity	0	1	1	126	0.28134	0.46582	-	ENSCHIG00000014847
BP	GO:0046942	carboxylic acid transport	0	1	1	126	0.28134	0.46582	-	ENSCHIG00000025403
BP	GO:0070085	glycosylation	1	0	1	126	0.28134	0.46582	ENSCHIG00000016033	-
BP	GO:0009653	anatomical structure morphogenesis	0	6	6	1721	0.28242	0.466694	-	ENSCHIG00000001536,ENSCHIG00000012204,ENSCHIG00000013832,ENSCHIG00000014847,ENSCHIG00000016983,ENSCHIG00000018287
BP	GO:0007254	JNK cascade	0	1	1	127	0.28324	0.466694	-	ENSCHIG00000014847
BP	GO:1903522	regulation of blood circulation	0	1	1	127	0.28324	0.466694	-	ENSCHIG00000012884
BP	GO:2000027	regulation of organ morphogenesis	0	1	1	127	0.28324	0.466694	-	ENSCHIG00000014847
BP	GO:0032504	multicellular organism reproduction	0	2	2	405	0.28424	0.467776	-	ENSCHIG00000016406,ENSCHIG00000020020
BP	GO:0048545	response to steroid hormone	0	1	1	128	0.28513	0.468674	-	ENSCHIG00000016406
BP	GO:0042221	response to chemical	2	5	7	2081	0.28665	0.470061	ENSCHIG00000011241,ENSCHIG00000017378	ENSCHIG00000001536,ENSCHIG00000012204,ENSCHIG00000014847,ENSCHIG00000016406,ENSCHIG00000016983
BP	GO:0035556	intracellular signal transduction	1	4	5	1385	0.2869	0.470061	ENSCHIG00000017378	ENSCHIG00000014847,ENSCHIG00000015334,ENSCHIG00000016983,ENSCHIG00000025403
BP	GO:0006520	cellular amino acid metabolic process	1	0	1	129	0.28701	0.470061	ENSCHIG00000012760	-
BP	GO:0007423	sensory organ development	0	2	2	409	0.28815	0.471265	-	ENSCHIG00000001536,ENSCHIG00000015143
BP	GO:0035107	appendage morphogenesis	0	1	1	130	0.28889	0.471265	-	ENSCHIG00000014847
BP	GO:0035108	limb morphogenesis	0	1	1	130	0.28889	0.471265	-	ENSCHIG00000014847
BP	GO:0019637	organophosphate metabolic process	2	0	2	410	0.28913	0.471265	ENSCHIG00000007693,ENSCHIG00000023341	-
BP	GO:0009141	nucleoside triphosphate metabolic process	1	0	1	131	0.29077	0.472241	ENSCHIG00000023341	-
BP	GO:0010038	response to metal ion	0	1	1	131	0.29077	0.472241	-	ENSCHIG00000016983
BP	GO:0010976	positive regulation of neuron projection development	0	1	1	131	0.29077	0.472241	-	ENSCHIG00000018287
MF	GO:0004888	transmembrane signaling receptor activity	0	2	2	377	0.2913	0.472538	-	ENSCHIG00000021318,ENSCHIG00000025403
BP	GO:0044282	small molecule catabolic process	1	0	1	132	0.29264	0.473583	ENSCHIG00000012760	-
BP	GO:0060047	heart contraction	0	1	1	132	0.29264	0.473583	-	ENSCHIG00000012884
BP	GO:0006473	protein acetylation	1	0	1	133	0.29451	0.474931	ENSCHIG00000017378	-
BP	GO:0051099	positive regulation of binding	0	1	1	133	0.29451	0.474931	-	ENSCHIG00000016983
BP	GO:0009966	regulation of signal transduction	0	6	6	1746	0.29452	0.474931	-	ENSCHIG00000006692,ENSCHIG00000013832,ENSCHIG00000014847,ENSCHIG00000016145,ENSCHIG00000016983,ENSCHIG00000018287
BP	GO:0051130	positive regulation of cellular component organization	1	2	3	732	0.29598	0.476607	ENSCHIG00000011241	ENSCHIG00000016983,ENSCHIG00000018287
BP	GO:0031334	positive regulation of protein complex assembly	1	0	1	134	0.29637	0.476607	ENSCHIG00000011241	-
BP	GO:0007017	microtubule-based process	2	0	2	418	0.29696	0.476607	ENSCHIG00000013748,ENSCHIG00000016033	-
BP	GO:0030001	metal ion transport	0	2	2	418	0.29696	0.476607	-	ENSCHIG00000012884,ENSCHIG00000025403
BP	GO:0006811	ion transport	0	3	3	734	0.29744	0.476815	-	ENSCHIG00000012884,ENSCHIG00000016983,ENSCHIG00000025403
BP	GO:0045732	positive regulation of protein catabolic process	0	1	1	135	0.29823	0.477519	-	ENSCHIG00000015334
BP	GO:0031401	positive regulation of protein modification process	1	2	3	737	0.29963	0.478231	ENSCHIG00000017378	ENSCHIG00000014847,ENSCHIG00000016983
BP	GO:1901700	response to oxygen-containing compound	0	3	3	737	0.29963	0.478231	-	ENSCHIG00000014847,ENSCHIG00000016406,ENSCHIG00000016983
BP	GO:0055085	transmembrane transport	0	2	2	421	0.2999	0.478231	-	ENSCHIG00000012884,ENSCHIG00000016983
BP	GO:0001101	response to acid chemical	0	1	1	136	0.30008	0.478231	-	ENSCHIG00000014847
BP	GO:0032502	developmental process	1	10	11	3568	0.30059	0.478483	ENSCHIG00000017378	ENSCHIG00000001536,ENSCHIG00000012204,ENSCHIG00000013832,ENSCHIG00000014847,ENSCHIG00000015143,ENSCHIG00000016406,ENSCHIG00000016983,ENSCHIG00000018287,ENSCHIG00000020020,ENSCHIG00000025403
BP	GO:0021953	central nervous system neuron differentiation	0	1	1	138	0.30377	0.482417	-	ENSCHIG00000014847
BP	GO:0030100	regulation of endocytosis	0	1	1	138	0.30377	0.482417	-	ENSCHIG00000014847
BP	GO:2000116	regulation of cysteine-type endopeptidase activity	0	1	1	139	0.30561	0.483454	-	ENSCHIG00000016983
CC	GO:1902495	transmembrane transporter complex	0	1	1	165	0.3057	0.483454	-	ENSCHIG00000012884
BP	GO:0048589	developmental growth	0	2	2	427	0.30576	0.483454	-	ENSCHIG00000015143,ENSCHIG00000018287
MF	GO:0003677	DNA binding	1	3	4	989	0.30708	0.483454	ENSCHIG00000017378	ENSCHIG00000001536,ENSCHIG00000012204,ENSCHIG00000020020
CC	GO:1990351	transporter complex	0	1	1	166	0.3072	0.483454	-	ENSCHIG00000012884
BP	GO:0003015	heart process	0	1	1	140	0.30744	0.483454	-	ENSCHIG00000012884
BP	GO:0051402	neuron apoptotic process	0	1	1	140	0.30744	0.483454	-	ENSCHIG00000015143
BP	GO:0051480	regulation of cytosolic calcium ion concentration	0	1	1	140	0.30744	0.483454	-	ENSCHIG00000025403
MF	GO:0008509	anion transmembrane transporter activity	0	1	1	128	0.30762	0.483454	-	ENSCHIG00000025403
BP	GO:0010604	positive regulation of macromolecule metabolic process	2	5	7	2129	0.30843	0.483672	ENSCHIG00000016033,ENSCHIG00000017378	ENSCHIG00000012204,ENSCHIG00000014847,ENSCHIG00000015334,ENSCHIG00000016983,ENSCHIG00000020020
MF	GO:0015075	ion transmembrane transporter activity	0	2	2	393	0.30847	0.483672	-	ENSCHIG00000012884,ENSCHIG00000025403
BP	GO:0048839	inner ear development	0	1	1	141	0.30927	0.484369	-	ENSCHIG00000015143
BP	GO:0050663	cytokine secretion	1	0	1	142	0.31109	0.486659	ENSCHIG00000011241	-
BP	GO:0030278	regulation of ossification	0	1	1	143	0.31291	0.488944	-	ENSCHIG00000014847
BP	GO:0048646	anatomical structure formation involved in morphogenesis	0	3	3	757	0.3143	0.490553	-	ENSCHIG00000014847,ENSCHIG00000016983,ENSCHIG00000018287
BP	GO:0032886	regulation of microtubule-based process	1	0	1	144	0.31473	0.490662	ENSCHIG00000016033	-
BP	GO:0051172	negative regulation of nitrogen compound metabolic process	1	4	5	1439	0.31598	0.492047	ENSCHIG00000016033	ENSCHIG00000001536,ENSCHIG00000012204,ENSCHIG00000014847,ENSCHIG00000016983
BP	GO:0032872	regulation of stress-activated MAPK cascade	0	1	1	146	0.31834	0.495155	-	ENSCHIG00000014847
BP	GO:0006302	double-strand break repair	1	0	1	147	0.32015	0.496835	ENSCHIG00000016033	-
BP	GO:0045861	negative regulation of proteolysis	0	1	1	147	0.32015	0.496835	-	ENSCHIG00000016983
BP	GO:0033554	cellular response to stress	2	2	4	1103	0.32105	0.497664	ENSCHIG00000016033,ENSCHIG00000017378	ENSCHIG00000014847,ENSCHIG00000016983
BP	GO:0044262	cellular carbohydrate metabolic process	1	0	1	148	0.32194	0.497909	ENSCHIG00000023341	-
BP	GO:0070302	regulation of stress-activated protein kinase signaling cascade	0	1	1	148	0.32194	0.497909	-	ENSCHIG00000014847
MF	GO:0015077	monovalent inorganic cation transmembrane transporter activity	0	1	1	136	0.3235	0.499558	-	ENSCHIG00000012884
BP	GO:0060560	developmental growth involved in morphogenesis	0	1	1	149	0.32374	0.499558	-	ENSCHIG00000018287
BP	GO:0043436	oxoacid metabolic process	2	0	2	446	0.3243	0.499855	ENSCHIG00000012760,ENSCHIG00000023341	-
BP	GO:0097191	extrinsic apoptotic signaling pathway	0	1	1	150	0.32552	0.501168	-	ENSCHIG00000018287
MF	GO:0004175	endopeptidase activity	0	1	1	138	0.32741	0.503508	-	ENSCHIG00000016983
BP	GO:0007626	locomotory behavior	0	1	1	153	0.33086	0.508198	-	ENSCHIG00000010002
BP	GO:0009056	catabolic process	2	2	4	1120	0.33157	0.508198	ENSCHIG00000012760,ENSCHIG00000023341	ENSCHIG00000015334,ENSCHIG00000016983
BP	GO:0048736	appendage development	0	1	1	154	0.33263	0.508198	-	ENSCHIG00000014847
BP	GO:0060173	limb development	0	1	1	154	0.33263	0.508198	-	ENSCHIG00000014847
BP	GO:2001234	negative regulation of apoptotic signaling pathway	0	1	1	154	0.33263	0.508198	-	ENSCHIG00000016983
BP	GO:0045892	negative regulation of transcription, DNA-templated	0	3	3	782	0.3327	0.508198	-	ENSCHIG00000001536,ENSCHIG00000012204,ENSCHIG00000014847
BP	GO:1903507	negative regulation of nucleic acid-templated transcription	0	3	3	784	0.33417	0.509297	-	ENSCHIG00000001536,ENSCHIG00000012204,ENSCHIG00000014847
CC	GO:0005819	spindle	1	0	1	184	0.3345	0.509297	ENSCHIG00000013748	-
BP	GO:1902679	negative regulation of RNA biosynthetic process	0	3	3	785	0.33491	0.509297	-	ENSCHIG00000001536,ENSCHIG00000012204,ENSCHIG00000014847
BP	GO:0006082	organic acid metabolic process	2	0	2	457	0.33499	0.509297	ENSCHIG00000012760,ENSCHIG00000023341	-
BP	GO:0006869	lipid transport	0	1	1	156	0.33615	0.509297	-	ENSCHIG00000025403
BP	GO:0030198	extracellular matrix organization	0	1	1	156	0.33615	0.509297	-	ENSCHIG00000016983
MF	GO:0022891	substrate-specific transmembrane transporter activity	0	2	2	419	0.33626	0.509297	-	ENSCHIG00000012884,ENSCHIG00000025403
BP	GO:0048598	embryonic morphogenesis	0	2	2	459	0.33693	0.509297	-	ENSCHIG00000014847,ENSCHIG00000016983
BP	GO:0051128	regulation of cellular component organization	2	3	5	1478	0.33733	0.509297	ENSCHIG00000011241,ENSCHIG00000016033	ENSCHIG00000014847,ENSCHIG00000016983,ENSCHIG00000018287
BP	GO:0010632	regulation of epithelial cell migration	0	1	1	157	0.33791	0.509297	-	ENSCHIG00000016983
BP	GO:0043062	extracellular structure organization	0	1	1	157	0.33791	0.509297	-	ENSCHIG00000016983
BP	GO:0051054	positive regulation of DNA metabolic process	1	0	1	157	0.33791	0.509297	ENSCHIG00000016033	-
MF	GO:0005515	protein binding	4	9	13	4062	0.3409	0.513217	ENSCHIG00000007693,ENSCHIG00000011241,ENSCHIG00000012760,ENSCHIG00000023341	ENSCHIG00000006692,ENSCHIG00000010002,ENSCHIG00000013228,ENSCHIG00000014847,ENSCHIG00000015143,ENSCHIG00000015334,ENSCHIG00000016983,ENSCHIG00000020020,ENSCHIG00000023145
BP	GO:0034599	cellular response to oxidative stress	0	1	1	159	0.34141	0.513217	-	ENSCHIG00000016983
MF	GO:0016757	transferase activity, transferring glycosyl groups	1	0	1	146	0.34285	0.513217	ENSCHIG00000016033	-
MF	GO:0046983	protein dimerization activity	3	0	3	728	0.34299	0.513217	ENSCHIG00000007693,ENSCHIG00000011241,ENSCHIG00000012760	-
BP	GO:0006091	generation of precursor metabolites and energy	1	0	1	160	0.34315	0.513217	ENSCHIG00000023341	-
BP	GO:0010769	regulation of cell morphogenesis involved in differentiation	0	1	1	160	0.34315	0.513217	-	ENSCHIG00000018287
BP	GO:1901214	regulation of neuron death	0	1	1	160	0.34315	0.513217	-	ENSCHIG00000015143
BP	GO:0009150	purine ribonucleotide metabolic process	1	0	1	164	0.35008	0.521861	ENSCHIG00000023341	-
BP	GO:0043543	protein acylation	1	0	1	164	0.35008	0.521861	ENSCHIG00000017378	-
BP	GO:0060828	regulation of canonical Wnt signaling pathway	0	1	1	164	0.35008	0.521861	-	ENSCHIG00000014847
BP	GO:0021537	telencephalon development	0	1	1	165	0.3518	0.522137	-	ENSCHIG00000012204
BP	GO:0043583	ear development	0	1	1	165	0.3518	0.522137	-	ENSCHIG00000015143
BP	GO:0051403	stress-activated MAPK cascade	0	1	1	165	0.3518	0.522137	-	ENSCHIG00000014847
BP	GO:1904062	regulation of cation transmembrane transport	0	1	1	165	0.3518	0.522137	-	ENSCHIG00000016983
BP	GO:0009101	glycoprotein biosynthetic process	1	0	1	166	0.35352	0.523548	ENSCHIG00000016033	-
BP	GO:0090092	regulation of transmembrane receptor protein serine/threonine kinase signaling pathway	0	1	1	166	0.35352	0.523548	-	ENSCHIG00000014847
BP	GO:0009259	ribonucleotide metabolic process	1	0	1	167	0.35523	0.523801	ENSCHIG00000023341	-
BP	GO:0043588	skin development	0	1	1	167	0.35523	0.523801	-	ENSCHIG00000014847
BP	GO:0045927	positive regulation of growth	0	1	1	167	0.35523	0.523801	-	ENSCHIG00000018287
BP	GO:0051348	negative regulation of transferase activity	1	0	1	167	0.35523	0.523801	ENSCHIG00000016033	-
MF	GO:0043167	ion binding	2	2	4	1061	0.35631	0.524051	ENSCHIG00000007693,ENSCHIG00000012760	ENSCHIG00000020020,ENSCHIG00000025403
CC	GO:0031966	mitochondrial membrane	1	0	1	199	0.3565	0.524051	ENSCHIG00000012760	-
BP	GO:0031667	response to nutrient levels	0	1	1	168	0.35694	0.524051	-	ENSCHIG00000025403
BP	GO:0052548	regulation of endopeptidase activity	0	1	1	168	0.35694	0.524051	-	ENSCHIG00000016983
MF	GO:0038023	signaling receptor activity	0	2	2	439	0.35748	0.524278	-	ENSCHIG00000021318,ENSCHIG00000025403
BP	GO:0006974	cellular response to DNA damage stimulus	2	0	2	481	0.35817	0.524725	ENSCHIG00000016033,ENSCHIG00000017378	-
BP	GO:0006936	muscle contraction	0	1	1	169	0.35864	0.524848	-	ENSCHIG00000012884
BP	GO:0031098	stress-activated protein kinase signaling cascade	0	1	1	170	0.36034	0.52677	-	ENSCHIG00000014847
MF	GO:0043565	sequence-specific DNA binding	0	3	3	750	0.36085	0.526949	-	ENSCHIG00000001536,ENSCHIG00000012204,ENSCHIG00000020020
BP	GO:0019693	ribose phosphate metabolic process	1	0	1	171	0.36203	0.527541	ENSCHIG00000023341	-
BP	GO:0071902	positive regulation of protein serine/threonine kinase activity	0	1	1	171	0.36203	0.527541	-	ENSCHIG00000014847
MF	GO:0022857	transmembrane transporter activity	0	2	2	445	0.36381	0.529567	-	ENSCHIG00000012884,ENSCHIG00000025403
BP	GO:0065003	macromolecular complex assembly	2	1	3	826	0.36513	0.530195	ENSCHIG00000011241,ENSCHIG00000017378	ENSCHIG00000014847
BP	GO:0030336	negative regulation of cell migration	0	1	1	173	0.36541	0.530195	-	ENSCHIG00000016406
BP	GO:0051346	negative regulation of hydrolase activity	0	1	1	173	0.36541	0.530195	-	ENSCHIG00000016983
BP	GO:0006163	purine nucleotide metabolic process	1	0	1	174	0.36709	0.530371	ENSCHIG00000023341	-
BP	GO:0043405	regulation of MAP kinase activity	0	1	1	174	0.36709	0.530371	-	ENSCHIG00000014847
BP	GO:0045165	cell fate commitment	0	1	1	174	0.36709	0.530371	-	ENSCHIG00000014847
BP	GO:0051146	striated muscle cell differentiation	0	1	1	174	0.36709	0.530371	-	ENSCHIG00000014847
BP	GO:0051336	regulation of hydrolase activity	0	2	2	493	0.36968	0.532792	-	ENSCHIG00000016983,ENSCHIG00000025403
BP	GO:1901135	carbohydrate derivative metabolic process	2	0	2	493	0.36968	0.532792	ENSCHIG00000016033,ENSCHIG00000023341	-
BP	GO:0009893	positive regulation of metabolic process	2	5	7	2260	0.36994	0.532792	ENSCHIG00000016033,ENSCHIG00000017378	ENSCHIG00000012204,ENSCHIG00000014847,ENSCHIG00000015334,ENSCHIG00000016983,ENSCHIG00000020020
BP	GO:0050808	synapse organization	0	1	1	176	0.37044	0.532948	-	ENSCHIG00000014847
CC	GO:0031252	cell leading edge	0	1	1	210	0.3721	0.534221	-	ENSCHIG00000018287
BP	GO:0018105	peptidyl-serine phosphorylation	0	1	1	177	0.37211	0.534221	-	ENSCHIG00000014847
BP	GO:0048583	regulation of response to stimulus	1	6	7	2266	0.37282	0.534677	ENSCHIG00000023341	ENSCHIG00000006692,ENSCHIG00000013832,ENSCHIG00000014847,ENSCHIG00000016145,ENSCHIG00000016983,ENSCHIG00000018287
CC	GO:0043235	receptor complex	0	1	1	211	0.3735	0.535088	-	ENSCHIG00000021318
BP	GO:0010605	negative regulation of macromolecule metabolic process	1	4	5	1544	0.37392	0.535126	ENSCHIG00000016033	ENSCHIG00000001536,ENSCHIG00000012204,ENSCHIG00000014847,ENSCHIG00000016983
BP	GO:0052547	regulation of peptidase activity	0	1	1	179	0.37544	0.536737	-	ENSCHIG00000016983
BP	GO:0051253	negative regulation of RNA metabolic process	0	3	3	842	0.37691	0.537417	-	ENSCHIG00000001536,ENSCHIG00000012204,ENSCHIG00000014847
BP	GO:0015711	organic anion transport	0	1	1	180	0.3771	0.537417	-	ENSCHIG00000025403
BP	GO:0051260	protein homooligomerization	1	0	1	180	0.3771	0.537417	ENSCHIG00000011241	-
CC	GO:0005740	mitochondrial envelope	1	0	1	214	0.3777	0.537709	ENSCHIG00000012760	-
BP	GO:0044281	small molecule metabolic process	3	0	3	844	0.37838	0.538114	ENSCHIG00000007693,ENSCHIG00000012760,ENSCHIG00000023341	-
BP	GO:0031324	negative regulation of cellular metabolic process	1	4	5	1555	0.38005	0.539296	ENSCHIG00000016033	ENSCHIG00000001536,ENSCHIG00000012204,ENSCHIG00000014847,ENSCHIG00000016983
BP	GO:0003007	heart morphogenesis	0	1	1	182	0.3804	0.539296	-	ENSCHIG00000014847
BP	GO:2000146	negative regulation of cell motility	0	1	1	182	0.3804	0.539296	-	ENSCHIG00000016406
BP	GO:0070997	neuron death	0	1	1	184	0.38368	0.54338	-	ENSCHIG00000015143
BP	GO:0010646	regulation of cell communication	0	6	6	1925	0.38447	0.543933	-	ENSCHIG00000006692,ENSCHIG00000013832,ENSCHIG00000014847,ENSCHIG00000016145,ENSCHIG00000016983,ENSCHIG00000018287
BP	GO:0050877	nervous system process	0	2	2	510	0.38586	0.545333	-	ENSCHIG00000014847,ENSCHIG00000016145
BP	GO:0008544	epidermis development	0	1	1	186	0.38695	0.546306	-	ENSCHIG00000014847
MF	GO:0140110	transcription regulator activity	0	3	3	783	0.38759	0.546642	-	ENSCHIG00000001536,ENSCHIG00000012204,ENSCHIG00000020020
BP	GO:0051338	regulation of transferase activity	1	1	2	513	0.3887	0.54764	ENSCHIG00000016033	ENSCHIG00000014847
BP	GO:0044093	positive regulation of molecular function	0	3	3	859	0.3894	0.548052	-	ENSCHIG00000014847,ENSCHIG00000016983,ENSCHIG00000025403
BP	GO:0034765	regulation of ion transmembrane transport	0	1	1	188	0.3902	0.548052	-	ENSCHIG00000016983
CC	GO:0005667	transcription factor complex	0	1	1	223	0.3902	0.548052	-	ENSCHIG00000020020
BP	GO:0009991	response to extracellular stimulus	0	1	1	189	0.39182	0.548629	-	ENSCHIG00000025403
BP	GO:0015672	monovalent inorganic cation transport	0	1	1	189	0.39182	0.548629	-	ENSCHIG00000012884
BP	GO:0032535	regulation of cellular component size	0	1	1	189	0.39182	0.548629	-	ENSCHIG00000018287
BP	GO:0007049	cell cycle	3	0	3	864	0.39306	0.549799	ENSCHIG00000013748,ENSCHIG00000016033,ENSCHIG00000017378	-
BP	GO:0090287	regulation of cellular response to growth factor stimulus	0	1	1	191	0.39504	0.552001	-	ENSCHIG00000014847
BP	GO:0023051	regulation of signaling	0	6	6	1948	0.39629	0.552549	-	ENSCHIG00000006692,ENSCHIG00000013832,ENSCHIG00000014847,ENSCHIG00000016145,ENSCHIG00000016983,ENSCHIG00000018287
BP	GO:0010876	lipid localization	0	1	1	192	0.39665	0.552549	-	ENSCHIG00000025403
BP	GO:0072521	purine-containing compound metabolic process	1	0	1	192	0.39665	0.552549	ENSCHIG00000023341	-
MF	GO:0005261	cation channel activity	0	1	1	176	0.3978	0.55308	-	ENSCHIG00000012884
BP	GO:0001822	kidney development	0	1	1	193	0.39825	0.55308	-	ENSCHIG00000016983
BP	GO:0046700	heterocycle catabolic process	1	0	1	193	0.39825	0.55308	ENSCHIG00000012760	-
BP	GO:0018209	peptidyl-serine modification	0	1	1	194	0.39985	0.554171	-	ENSCHIG00000014847
BP	GO:0051271	negative regulation of cellular component movement	0	1	1	194	0.39985	0.554171	-	ENSCHIG00000016406
BP	GO:0051235	maintenance of location	0	1	1	195	0.40144	0.555809	-	ENSCHIG00000020020
BP	GO:0031346	positive regulation of cell projection organization	0	1	1	196	0.40303	0.556877	-	ENSCHIG00000018287
BP	GO:0034504	protein localization to nucleus	0	1	1	196	0.40303	0.556877	-	ENSCHIG00000020020
BP	GO:0045765	regulation of angiogenesis	0	1	1	197	0.40462	0.558507	-	ENSCHIG00000018287
BP	GO:0034762	regulation of transmembrane transport	0	1	1	198	0.4062	0.56012	-	ENSCHIG00000016983
BP	GO:0060070	canonical Wnt signaling pathway	0	1	1	201	0.41092	0.566055	-	ENSCHIG00000014847
BP	GO:0042060	wound healing	0	1	1	202	0.41249	0.567643	-	ENSCHIG00000018287
BP	GO:0006874	cellular calcium ion homeostasis	0	1	1	203	0.41405	0.569214	-	ENSCHIG00000025403
BP	GO:0040013	negative regulation of locomotion	0	1	1	204	0.41561	0.570782	-	ENSCHIG00000016406
MF	GO:0022892	substrate-specific transporter activity	0	2	2	496	0.41675	0.571771	-	ENSCHIG00000012884,ENSCHIG00000025403
BP	GO:0032879	regulation of localization	0	5	5	1624	0.41862	0.573758	-	ENSCHIG00000006692,ENSCHIG00000014847,ENSCHIG00000015334,ENSCHIG00000016406,ENSCHIG00000016983
BP	GO:0010631	epithelial cell migration	0	1	1	207	0.42026	0.575426	-	ENSCHIG00000016983
BP	GO:0030111	regulation of Wnt signaling pathway	0	1	1	208	0.4218	0.576955	-	ENSCHIG00000014847
BP	GO:0090132	epithelium migration	0	1	1	209	0.42334	0.57848	-	ENSCHIG00000016983
BP	GO:0009100	glycoprotein metabolic process	1	0	1	210	0.42488	0.579421	ENSCHIG00000016033	-
BP	GO:0090130	tissue migration	0	1	1	210	0.42488	0.579421	-	ENSCHIG00000016983
BP	GO:0072001	renal system development	0	1	1	211	0.42641	0.580925	-	ENSCHIG00000016983
BP	GO:1901361	organic cyclic compound catabolic process	1	0	1	213	0.42946	0.584495	ENSCHIG00000012760	-
BP	GO:0010035	response to inorganic substance	0	1	1	214	0.43098	0.585978	-	ENSCHIG00000016983
BP	GO:0001558	regulation of cell growth	0	1	1	215	0.43249	0.586274	-	ENSCHIG00000018287
BP	GO:1901342	regulation of vasculature development	0	1	1	215	0.43249	0.586274	-	ENSCHIG00000018287
BP	GO:1901615	organic hydroxy compound metabolic process	1	0	1	215	0.43249	0.586274	ENSCHIG00000012760	-
BP	GO:0055074	calcium ion homeostasis	0	1	1	216	0.434	0.587735	-	ENSCHIG00000025403
BP	GO:0019438	aromatic compound biosynthetic process	2	4	6	2026	0.43651	0.590547	ENSCHIG00000012760,ENSCHIG00000016033	ENSCHIG00000001536,ENSCHIG00000012204,ENSCHIG00000014847,ENSCHIG00000020020
BP	GO:1901575	organic substance catabolic process	2	1	3	926	0.43814	0.592015	ENSCHIG00000012760,ENSCHIG00000023341	ENSCHIG00000015334
BP	GO:0072503	cellular divalent inorganic cation homeostasis	0	1	1	219	0.43851	0.592015	-	ENSCHIG00000025403
BP	GO:0007167	enzyme linked receptor protein signaling pathway	0	2	2	567	0.4389	0.592015	-	ENSCHIG00000014847,ENSCHIG00000016983
BP	GO:0042391	regulation of membrane potential	0	1	1	220	0.44001	0.592924	-	ENSCHIG00000012884
BP	GO:0006979	response to oxidative stress	0	1	1	222	0.44299	0.59635	-	ENSCHIG00000016983
BP	GO:0032270	positive regulation of cellular protein metabolic process	1	2	3	938	0.44676	0.600545	ENSCHIG00000017378	ENSCHIG00000014847,ENSCHIG00000016983
BP	GO:0006816	calcium ion transport	0	1	1	225	0.44743	0.600545	-	ENSCHIG00000025403
BP	GO:0043010	camera-type eye development	0	1	1	225	0.44743	0.600545	-	ENSCHIG00000001536
BP	GO:0031589	cell-substrate adhesion	0	1	1	226	0.4489	0.601924	-	ENSCHIG00000018287
BP	GO:0006357	regulation of transcription from RNA polymerase II promoter	0	4	4	1310	0.44994	0.602159	-	ENSCHIG00000001536,ENSCHIG00000012204,ENSCHIG00000014847,ENSCHIG00000020020
MF	GO:0046873	metal ion transmembrane transporter activity	0	1	1	207	0.44996	0.602159	-	ENSCHIG00000012884
BP	GO:0046903	secretion	1	1	2	580	0.4507	0.602557	ENSCHIG00000011241	ENSCHIG00000025403
BP	GO:0009892	negative regulation of metabolic process	1	4	5	1687	0.45376	0.606052	ENSCHIG00000016033	ENSCHIG00000001536,ENSCHIG00000012204,ENSCHIG00000014847,ENSCHIG00000016983
BP	GO:0001934	positive regulation of protein phosphorylation	0	2	2	585	0.4552	0.606377	-	ENSCHIG00000014847,ENSCHIG00000016983
BP	GO:0040007	growth	0	2	2	585	0.4552	0.606377	-	ENSCHIG00000015143,ENSCHIG00000018287
BP	GO:0009967	positive regulation of signal transduction	0	3	3	950	0.45534	0.606377	-	ENSCHIG00000014847,ENSCHIG00000016983,ENSCHIG00000018287
BP	GO:0044087	regulation of cellular component biogenesis	1	1	2	586	0.4561	0.606796	ENSCHIG00000011241	ENSCHIG00000014847
BP	GO:0048519	negative regulation of biological process	2	7	9	3192	0.45736	0.607878	ENSCHIG00000016033,ENSCHIG00000017378	ENSCHIG00000001536,ENSCHIG00000012204,ENSCHIG00000014847,ENSCHIG00000015143,ENSCHIG00000016406,ENSCHIG00000016983,ENSCHIG00000020020
BP	GO:1901362	organic cyclic compound biosynthetic process	2	4	6	2073	0.46072	0.611746	ENSCHIG00000012760,ENSCHIG00000016033	ENSCHIG00000001536,ENSCHIG00000012204,ENSCHIG00000014847,ENSCHIG00000020020
BP	GO:0001655	urogenital system development	0	1	1	236	0.46343	0.614745	-	ENSCHIG00000016983
BP	GO:0072507	divalent inorganic cation homeostasis	0	1	1	237	0.46486	0.616041	-	ENSCHIG00000025403
BP	GO:0046483	heterocycle metabolic process	4	4	8	2838	0.46762	0.619096	ENSCHIG00000007693,ENSCHIG00000012760,ENSCHIG00000016033,ENSCHIG00000023341	ENSCHIG00000001536,ENSCHIG00000012204,ENSCHIG00000014847,ENSCHIG00000020020
BP	GO:0043933	macromolecular complex subunit organization	2	1	3	968	0.46812	0.619156	ENSCHIG00000011241,ENSCHIG00000017378	ENSCHIG00000014847
BP	GO:0007178	transmembrane receptor protein serine/threonine kinase signaling pathway	0	1	1	240	0.46914	0.619902	-	ENSCHIG00000014847
BP	GO:0051726	regulation of cell cycle	2	0	2	602	0.47037	0.62084	ENSCHIG00000016033,ENSCHIG00000017378	-
BP	GO:0001503	ossification	0	1	1	242	0.47197	0.62084	-	ENSCHIG00000014847
BP	GO:0005975	carbohydrate metabolic process	1	0	1	242	0.47197	0.62084	ENSCHIG00000023341	-
BP	GO:0006366	transcription from RNA polymerase II promoter	0	4	4	1346	0.47205	0.62084	-	ENSCHIG00000001536,ENSCHIG00000012204,ENSCHIG00000014847,ENSCHIG00000020020
BP	GO:0032269	negative regulation of cellular protein metabolic process	0	2	2	604	0.47213	0.62084	-	ENSCHIG00000014847,ENSCHIG00000016983
MF	GO:0042803	protein homodimerization activity	2	0	2	552	0.4726	0.620858	ENSCHIG00000007693,ENSCHIG00000011241	-
BP	GO:0060249	anatomical structure homeostasis	1	0	1	243	0.47338	0.621283	ENSCHIG00000016033	-
MF	GO:0005215	transporter activity	0	2	2	554	0.47455	0.622218	-	ENSCHIG00000012884,ENSCHIG00000025403
BP	GO:1901565	organonitrogen compound catabolic process	1	1	2	609	0.47654	0.624114	ENSCHIG00000012760	ENSCHIG00000015334
BP	GO:0042327	positive regulation of phosphorylation	0	2	2	610	0.47742	0.624114	-	ENSCHIG00000014847,ENSCHIG00000016983
BP	GO:0006820	anion transport	0	1	1	246	0.47759	0.624114	-	ENSCHIG00000025403
BP	GO:0006725	cellular aromatic compound metabolic process	4	4	8	2860	0.47783	0.624114	ENSCHIG00000007693,ENSCHIG00000012760,ENSCHIG00000016033,ENSCHIG00000023341	ENSCHIG00000001536,ENSCHIG00000012204,ENSCHIG00000014847,ENSCHIG00000020020
BP	GO:0042176	regulation of protein catabolic process	0	1	1	247	0.47898	0.624417	-	ENSCHIG00000015334
BP	GO:0090066	regulation of anatomical structure size	0	1	1	247	0.47898	0.624417	-	ENSCHIG00000018287
BP	GO:0031325	positive regulation of cellular metabolic process	2	4	6	2111	0.48021	0.625422	ENSCHIG00000016033,ENSCHIG00000017378	ENSCHIG00000012204,ENSCHIG00000014847,ENSCHIG00000016983,ENSCHIG00000020020
BP	GO:0043085	positive regulation of catalytic activity	0	2	2	614	0.48093	0.625644	-	ENSCHIG00000014847,ENSCHIG00000025403
MF	GO:0005543	phospholipid binding	0	1	1	227	0.48131	0.625644	-	ENSCHIG00000020020
BP	GO:0010817	regulation of hormone levels	0	1	1	249	0.48176	0.625644	-	ENSCHIG00000020020
BP	GO:0032787	monocarboxylic acid metabolic process	1	0	1	250	0.48315	0.626851	ENSCHIG00000023341	-
MF	GO:0004674	protein serine/threonine kinase activity	1	0	1	230	0.48586	0.628635	ENSCHIG00000023341	-
BP	GO:0070838	divalent metal ion transport	0	1	1	252	0.48591	0.628635	-	ENSCHIG00000025403
BP	GO:0072511	divalent inorganic cation transport	0	1	1	252	0.48591	0.628635	-	ENSCHIG00000025403
BP	GO:0060627	regulation of vesicle-mediated transport	0	1	1	253	0.48728	0.629808	-	ENSCHIG00000014847
BP	GO:0006281	DNA repair	1	0	1	255	0.49002	0.632749	ENSCHIG00000016033	-
BP	GO:0055114	oxidation-reduction process	1	0	1	257	0.49275	0.635069	ENSCHIG00000023341	-
BP	GO:0071900	regulation of protein serine/threonine kinase activity	0	1	1	257	0.49275	0.635069	-	ENSCHIG00000014847
BP	GO:0009611	response to wounding	0	1	1	258	0.4941	0.635605	-	ENSCHIG00000018287
BP	GO:0016055	Wnt signaling pathway	0	1	1	258	0.4941	0.635605	-	ENSCHIG00000014847
BP	GO:0016049	cell growth	0	1	1	260	0.49681	0.638488	-	ENSCHIG00000018287
BP	GO:0022603	regulation of anatomical structure morphogenesis	0	2	2	635	0.49915	0.639529	-	ENSCHIG00000014847,ENSCHIG00000018287
BP	GO:0001654	eye development	0	1	1	262	0.4995	0.639529	-	ENSCHIG00000001536
BP	GO:0042692	muscle cell differentiation	0	1	1	262	0.4995	0.639529	-	ENSCHIG00000014847
BP	GO:0198738	cell-cell signaling by wnt	0	1	1	262	0.4995	0.639529	-	ENSCHIG00000014847
BP	GO:0006875	cellular metal ion homeostasis	0	1	1	263	0.50084	0.640642	-	ENSCHIG00000025403
BP	GO:0045860	positive regulation of protein kinase activity	0	1	1	264	0.50217	0.640767	-	ENSCHIG00000014847
MF	GO:0022890	inorganic cation transmembrane transporter activity	0	1	1	241	0.50222	0.640767	-	ENSCHIG00000012884
BP	GO:0048523	negative regulation of cellular process	2	6	8	2913	0.50235	0.640767	ENSCHIG00000016033,ENSCHIG00000017378	ENSCHIG00000001536,ENSCHIG00000012204,ENSCHIG00000014847,ENSCHIG00000015143,ENSCHIG00000016406,ENSCHIG00000016983
BP	GO:0007005	mitochondrion organization	0	1	1	266	0.50483	0.642532	-	ENSCHIG00000016983
BP	GO:0010975	regulation of neuron projection development	0	1	1	266	0.50483	0.642532	-	ENSCHIG00000018287
MF	GO:0070011	peptidase activity, acting on L-amino acid peptides	0	1	1	243	0.50515	0.642532	-	ENSCHIG00000016983
BP	GO:0022604	regulation of cell morphogenesis	0	1	1	267	0.50616	0.643215	-	ENSCHIG00000018287
BP	GO:0001933	negative regulation of protein phosphorylation	0	1	1	268	0.50748	0.643691	-	ENSCHIG00000014847
BP	GO:0009896	positive regulation of catabolic process	0	1	1	268	0.50748	0.643691	-	ENSCHIG00000015334
MF	GO:0035639	purine ribonucleoside triphosphate binding	0	1	1	246	0.5095	0.64525	-	ENSCHIG00000025403
CC	GO:0016021	integral component of membrane	0	2	2	768	0.5101	0.64525	-	ENSCHIG00000012884,ENSCHIG00000025403
BP	GO:0051248	negative regulation of protein metabolic process	0	2	2	648	0.51023	0.64525	-	ENSCHIG00000014847,ENSCHIG00000016983
BP	GO:0006461	protein complex assembly	1	1	2	649	0.51108	0.64525	ENSCHIG00000011241	ENSCHIG00000014847
BP	GO:0070271	protein complex biogenesis	1	1	2	649	0.51108	0.64525	ENSCHIG00000011241	ENSCHIG00000014847
BP	GO:0010647	positive regulation of cell communication	0	3	3	1032	0.51263	0.64555	-	ENSCHIG00000014847,ENSCHIG00000016983,ENSCHIG00000018287
BP	GO:0001667	ameboidal-type cell migration	0	1	1	272	0.51274	0.64555	-	ENSCHIG00000016983
BP	GO:0051051	negative regulation of transport	0	1	1	272	0.51274	0.64555	-	ENSCHIG00000016983
BP	GO:0048732	gland development	0	1	1	273	0.51405	0.646004	-	ENSCHIG00000020020
BP	GO:1901137	carbohydrate derivative biosynthetic process	1	0	1	273	0.51405	0.646004	ENSCHIG00000016033	-
BP	GO:0098662	inorganic cation transmembrane transport	0	1	1	274	0.51535	0.64704	-	ENSCHIG00000012884
BP	GO:0023056	positive regulation of signaling	0	3	3	1038	0.51672	0.647903	-	ENSCHIG00000014847,ENSCHIG00000016983,ENSCHIG00000018287
BP	GO:0060255	regulation of macromolecule metabolic process	2	7	9	3326	0.51741	0.647903	ENSCHIG00000016033,ENSCHIG00000017378	ENSCHIG00000001536,ENSCHIG00000012204,ENSCHIG00000014847,ENSCHIG00000015334,ENSCHIG00000016406,ENSCHIG00000016983,ENSCHIG00000020020
BP	GO:0010562	positive regulation of phosphorus metabolic process	0	2	2	658	0.51866	0.647903	-	ENSCHIG00000014847,ENSCHIG00000016983
BP	GO:0045937	positive regulation of phosphate metabolic process	0	2	2	658	0.51866	0.647903	-	ENSCHIG00000014847,ENSCHIG00000016983
BP	GO:0006897	endocytosis	0	1	1	277	0.51924	0.647903	-	ENSCHIG00000014847
BP	GO:0051052	regulation of DNA metabolic process	1	0	1	277	0.51924	0.647903	ENSCHIG00000016033	-
BP	GO:1901360	organic cyclic compound metabolic process	4	4	8	2950	0.51937	0.647903	ENSCHIG00000007693,ENSCHIG00000012760,ENSCHIG00000016033,ENSCHIG00000023341	ENSCHIG00000001536,ENSCHIG00000012204,ENSCHIG00000014847,ENSCHIG00000020020
MF	GO:0003676	nucleic acid binding	1	3	4	1301	0.52	0.648095	ENSCHIG00000017378	ENSCHIG00000001536,ENSCHIG00000012204,ENSCHIG00000020020
BP	GO:0051259	protein oligomerization	1	0	1	279	0.52181	0.649756	ENSCHIG00000011241	-
BP	GO:0051345	positive regulation of hydrolase activity	0	1	1	280	0.52309	0.650755	-	ENSCHIG00000025403
CC	GO:0044429	mitochondrial part	1	0	1	333	0.5243	0.651664	ENSCHIG00000012760	-
BP	GO:0006954	inflammatory response	1	0	1	285	0.52946	0.657477	ENSCHIG00000017378	-
BP	GO:0043623	cellular protein complex assembly	1	0	1	286	0.53072	0.658441	ENSCHIG00000011241	-
BP	GO:0006952	defense response	2	0	2	674	0.53197	0.658803	ENSCHIG00000011241,ENSCHIG00000017378	-
BP	GO:0030003	cellular cation homeostasis	0	1	1	287	0.53198	0.658803	-	ENSCHIG00000025403
BP	GO:0051641	cellular localization	2	2	4	1448	0.53323	0.659751	ENSCHIG00000011241,ENSCHIG00000016033	ENSCHIG00000013228,ENSCHIG00000020020
BP	GO:0033674	positive regulation of kinase activity	0	1	1	290	0.53574	0.662254	-	ENSCHIG00000014847
BP	GO:0043269	regulation of ion transport	0	1	1	292	0.53823	0.664729	-	ENSCHIG00000016983
BP	GO:0042326	negative regulation of phosphorylation	0	1	1	293	0.53947	0.665053	-	ENSCHIG00000014847
BP	GO:0098660	inorganic ion transmembrane transport	0	1	1	293	0.53947	0.665053	-	ENSCHIG00000012884
MF	GO:0008233	peptidase activity	0	1	1	268	0.54032	0.665498	-	ENSCHIG00000016983
BP	GO:0010629	negative regulation of gene expression	0	3	3	1075	0.54158	0.666288	-	ENSCHIG00000001536,ENSCHIG00000012204,ENSCHIG00000014847
BP	GO:0072657	protein localization to membrane	0	1	1	295	0.54194	0.666288	-	ENSCHIG00000013228
BP	GO:0006873	cellular ion homeostasis	0	1	1	296	0.54317	0.667197	-	ENSCHIG00000025403
BP	GO:0022402	cell cycle process	2	0	2	689	0.54423	0.667896	ENSCHIG00000013748,ENSCHIG00000016033	-
CC	GO:0005739	mitochondrion	2	0	2	818	0.5453	0.668607	ENSCHIG00000006073,ENSCHIG00000012760	-
CC	GO:0031224	intrinsic component of membrane	0	2	2	820	0.5467	0.66972	-	ENSCHIG00000012884,ENSCHIG00000025403
BP	GO:0045087	innate immune response	1	0	1	300	0.54806	0.670782	ENSCHIG00000011241	-
BP	GO:0045786	negative regulation of cell cycle	1	0	1	302	0.55049	0.671943	ENSCHIG00000017378	-
BP	GO:0051493	regulation of cytoskeleton organization	1	0	1	302	0.55049	0.671943	ENSCHIG00000016033	-
BP	GO:0055065	metal ion homeostasis	0	1	1	302	0.55049	0.671943	-	ENSCHIG00000025403
BP	GO:1905114	cell surface receptor signaling pathway involved in cell-cell signaling	0	1	1	303	0.55169	0.672805	-	ENSCHIG00000014847
BP	GO:0007346	regulation of mitotic cell cycle	1	0	1	304	0.5529	0.673677	ENSCHIG00000016033	-
MF	GO:0032555	purine ribonucleotide binding	0	1	1	278	0.55371	0.67406	-	ENSCHIG00000025403
BP	GO:0043410	positive regulation of MAPK cascade	0	1	1	307	0.5565	0.676851	-	ENSCHIG00000014847
BP	GO:0051234	establishment of localization	1	5	6	2271	0.56053	0.681144	ENSCHIG00000011241	ENSCHIG00000012884,ENSCHIG00000013228,ENSCHIG00000014847,ENSCHIG00000016983,ENSCHIG00000025403
MF	GO:0017076	purine nucleotide binding	0	1	1	284	0.56157	0.681191	-	ENSCHIG00000025403
MF	GO:0032553	ribonucleotide binding	0	1	1	284	0.56157	0.681191	-	ENSCHIG00000025403
BP	GO:0031399	regulation of protein modification process	1	2	3	1115	0.56771	0.688026	ENSCHIG00000017378	ENSCHIG00000014847,ENSCHIG00000016983
BP	GO:0001525	angiogenesis	0	1	1	317	0.56829	0.688116	-	ENSCHIG00000018287
BP	GO:0007010	cytoskeleton organization	2	0	2	720	0.56892	0.688267	ENSCHIG00000013748,ENSCHIG00000016033	-
BP	GO:0009306	protein secretion	1	0	1	318	0.56946	0.688308	ENSCHIG00000011241	-
BP	GO:0033043	regulation of organelle organization	1	1	2	729	0.57592	0.695499	ENSCHIG00000016033	ENSCHIG00000016983
BP	GO:0022607	cellular component assembly	3	1	4	1526	0.57801	0.697404	ENSCHIG00000011241,ENSCHIG00000013748,ENSCHIG00000017378	ENSCHIG00000014847
BP	GO:0030335	positive regulation of cell migration	0	1	1	326	0.57865	0.697558	-	ENSCHIG00000016983
BP	GO:0009725	response to hormone	0	1	1	328	0.58092	0.699056	-	ENSCHIG00000016406
BP	GO:0044089	positive regulation of cellular component biogenesis	1	0	1	328	0.58092	0.699056	ENSCHIG00000011241	-
BP	GO:1901566	organonitrogen compound biosynthetic process	2	0	2	740	0.58438	0.702598	ENSCHIG00000012760,ENSCHIG00000016033	-
MF	GO:0008324	cation transmembrane transporter activity	0	1	1	303	0.58558	0.70342	-	ENSCHIG00000012884
BP	GO:0055080	cation homeostasis	0	1	1	334	0.58766	0.705296	-	ENSCHIG00000025403
BP	GO:0051347	positive regulation of transferase activity	0	1	1	337	0.59098	0.708655	-	ENSCHIG00000014847
BP	GO:0071822	protein complex subunit organization	1	1	2	751	0.59271	0.710104	ENSCHIG00000011241	ENSCHIG00000014847
BP	GO:2000147	positive regulation of cell motility	0	1	1	340	0.59429	0.711371	-	ENSCHIG00000016983
BP	GO:0002790	peptide secretion	1	0	1	342	0.59648	0.712739	ENSCHIG00000011241	-
BP	GO:0007169	transmembrane receptor protein tyrosine kinase signaling pathway	0	1	1	342	0.59648	0.712739	-	ENSCHIG00000016983
BP	GO:0098771	inorganic ion homeostasis	0	1	1	343	0.59757	0.713415	-	ENSCHIG00000025403
BP	GO:0061024	membrane organization	0	1	1	344	0.59865	0.714078	-	ENSCHIG00000013228
BP	GO:0009719	response to endogenous stimulus	0	2	2	760	0.59945	0.714126	-	ENSCHIG00000014847,ENSCHIG00000016406
BP	GO:1902532	negative regulation of intracellular signal transduction	0	1	1	345	0.59974	0.714126	-	ENSCHIG00000016983
BP	GO:0051272	positive regulation of cellular component movement	0	1	1	347	0.6019	0.716072	-	ENSCHIG00000016983
BP	GO:0009790	embryo development	0	2	2	768	0.60537	0.719571	-	ENSCHIG00000014847,ENSCHIG00000016983
BP	GO:0060429	epithelium development	0	2	2	770	0.60684	0.720689	-	ENSCHIG00000014847,ENSCHIG00000016983
BP	GO:0055082	cellular chemical homeostasis	0	1	1	354	0.60937	0.723062	-	ENSCHIG00000025403
BP	GO:0006139	nucleobase-containing compound metabolic process	3	4	7	2771	0.61277	0.726138	ENSCHIG00000007693,ENSCHIG00000016033,ENSCHIG00000023341	ENSCHIG00000001536,ENSCHIG00000012204,ENSCHIG00000014847,ENSCHIG00000020020
BP	GO:0044085	cellular component biogenesis	3	1	4	1591	0.6137	0.726138	ENSCHIG00000011241,ENSCHIG00000013748,ENSCHIG00000017378	ENSCHIG00000014847
BP	GO:0009968	negative regulation of signal transduction	0	2	2	780	0.61414	0.726138	-	ENSCHIG00000014847,ENSCHIG00000016983
BP	GO:0010563	negative regulation of phosphorus metabolic process	0	1	1	359	0.61463	0.726138	-	ENSCHIG00000014847
BP	GO:0045936	negative regulation of phosphate metabolic process	0	1	1	359	0.61463	0.726138	-	ENSCHIG00000014847
BP	GO:0034654	nucleobase-containing compound biosynthetic process	1	4	5	1993	0.61594	0.726991	ENSCHIG00000016033	ENSCHIG00000001536,ENSCHIG00000012204,ENSCHIG00000014847,ENSCHIG00000020020
MF	GO:0008289	lipid binding	0	1	1	329	0.61642	0.726991	-	ENSCHIG00000020020
BP	GO:0040017	positive regulation of locomotion	0	1	1	362	0.61775	0.727929	-	ENSCHIG00000016983
BP	GO:0001501	skeletal system development	0	1	1	363	0.61878	0.728512	-	ENSCHIG00000016983
CC	GO:0005887	integral component of plasma membrane	0	1	1	435	0.6231	0.732964	-	ENSCHIG00000012884
BP	GO:0034645	cellular macromolecule biosynthetic process	2	4	6	2408	0.62558	0.735246	ENSCHIG00000016033,ENSCHIG00000023341	ENSCHIG00000001536,ENSCHIG00000012204,ENSCHIG00000014847,ENSCHIG00000020020
BP	GO:0051171	regulation of nitrogen compound metabolic process	2	6	8	3192	0.6268	0.736044	ENSCHIG00000016033,ENSCHIG00000017378	ENSCHIG00000001536,ENSCHIG00000012204,ENSCHIG00000014847,ENSCHIG00000015334,ENSCHIG00000016983,ENSCHIG00000020020
BP	GO:0010564	regulation of cell cycle process	1	0	1	372	0.62797	0.736147	ENSCHIG00000016033	-
BP	GO:0120035	regulation of plasma membrane bounded cell projection organization	0	1	1	372	0.62797	0.736147	-	ENSCHIG00000018287
BP	GO:0030162	regulation of proteolysis	0	1	1	374	0.62999	0.73642	-	ENSCHIG00000016983
BP	GO:0018130	heterocycle biosynthetic process	1	4	5	2023	0.63058	0.73642	ENSCHIG00000016033	ENSCHIG00000001536,ENSCHIG00000012204,ENSCHIG00000014847,ENSCHIG00000020020
BP	GO:0019222	regulation of metabolic process	2	7	9	3588	0.63065	0.73642	ENSCHIG00000016033,ENSCHIG00000017378	ENSCHIG00000001536,ENSCHIG00000012204,ENSCHIG00000014847,ENSCHIG00000015334,ENSCHIG00000016406,ENSCHIG00000016983,ENSCHIG00000020020
BP	GO:0014070	response to organic cyclic compound	0	1	1	375	0.63099	0.73642	-	ENSCHIG00000016406
CC	GO:0031967	organelle envelope	1	0	1	445	0.6317	0.73642	ENSCHIG00000012760	-
CC	GO:0031975	envelope	1	0	1	445	0.6317	0.73642	ENSCHIG00000012760	-
BP	GO:0031344	regulation of cell projection organization	0	1	1	376	0.63199	0.73642	-	ENSCHIG00000018287
BP	GO:0009605	response to external stimulus	0	3	3	1223	0.63407	0.737848	-	ENSCHIG00000001536,ENSCHIG00000012204,ENSCHIG00000025403
MF	GO:0004672	protein kinase activity	1	0	1	345	0.6343	0.737848	ENSCHIG00000023341	-
BP	GO:0051246	regulation of protein metabolic process	1	3	4	1632	0.63537	0.738409	ENSCHIG00000017378	ENSCHIG00000014847,ENSCHIG00000015334,ENSCHIG00000016983
BP	GO:0010638	positive regulation of organelle organization	0	1	1	380	0.63597	0.738409	-	ENSCHIG00000016983
BP	GO:0006796	phosphate-containing compound metabolic process	2	2	4	1634	0.63641	0.738409	ENSCHIG00000007693,ENSCHIG00000023341	ENSCHIG00000014847,ENSCHIG00000016983
BP	GO:0044249	cellular biosynthetic process	3	4	7	2839	0.64254	0.744694	ENSCHIG00000012760,ENSCHIG00000016033,ENSCHIG00000023341	ENSCHIG00000001536,ENSCHIG00000012204,ENSCHIG00000014847,ENSCHIG00000020020
BP	GO:0031400	negative regulation of protein modification process	0	1	1	388	0.64379	0.744694	-	ENSCHIG00000014847
BP	GO:0071363	cellular response to growth factor stimulus	0	1	1	388	0.64379	0.744694	-	ENSCHIG00000014847
BP	GO:0016310	phosphorylation	1	2	3	1241	0.64449	0.744694	ENSCHIG00000023341	ENSCHIG00000014847,ENSCHIG00000016983
BP	GO:0030855	epithelial cell differentiation	0	1	1	389	0.64476	0.744694	-	ENSCHIG00000016983
BP	GO:0010648	negative regulation of cell communication	0	2	2	824	0.64511	0.744694	-	ENSCHIG00000014847,ENSCHIG00000016983
BP	GO:0050801	ion homeostasis	0	1	1	390	0.64573	0.744778	-	ENSCHIG00000025403
BP	GO:0023057	negative regulation of signaling	0	2	2	828	0.64783	0.746568	-	ENSCHIG00000014847,ENSCHIG00000016983
BP	GO:0048514	blood vessel morphogenesis	0	1	1	393	0.6486	0.746823	-	ENSCHIG00000018287
BP	GO:1903047	mitotic cell cycle process	1	0	1	394	0.64956	0.747296	ENSCHIG00000016033	-
BP	GO:0080134	regulation of response to stress	0	2	2	832	0.65054	0.747791	-	ENSCHIG00000014847,ENSCHIG00000018287
BP	GO:2000112	regulation of cellular macromolecule biosynthetic process	1	4	5	2067	0.65153	0.748094	ENSCHIG00000016033	ENSCHIG00000001536,ENSCHIG00000012204,ENSCHIG00000014847,ENSCHIG00000020020
BP	GO:0006793	phosphorus metabolic process	2	2	4	1665	0.6523	0.748094	ENSCHIG00000007693,ENSCHIG00000023341	ENSCHIG00000014847,ENSCHIG00000016983
CC	GO:0031226	intrinsic component of plasma membrane	0	1	1	471	0.6531	0.748094	-	ENSCHIG00000012884
CC	GO:0098588	bounding membrane of organelle	1	0	1	472	0.6539	0.748094	ENSCHIG00000012760	-
BP	GO:0019725	cellular homeostasis	0	1	1	400	0.65523	0.748094	-	ENSCHIG00000025403
BP	GO:0070848	response to growth factor	0	1	1	400	0.65523	0.748094	-	ENSCHIG00000014847
BP	GO:0045184	establishment of protein localization	1	1	2	839	0.65524	0.748094	ENSCHIG00000011241	ENSCHIG00000013228
BP	GO:0009059	macromolecule biosynthetic process	2	4	6	2475	0.65571	0.748094	ENSCHIG00000016033,ENSCHIG00000023341	ENSCHIG00000001536,ENSCHIG00000012204,ENSCHIG00000014847,ENSCHIG00000020020
BP	GO:1901576	organic substance biosynthetic process	3	4	7	2870	0.65575	0.748094	ENSCHIG00000012760,ENSCHIG00000016033,ENSCHIG00000023341	ENSCHIG00000001536,ENSCHIG00000012204,ENSCHIG00000014847,ENSCHIG00000020020
MF	GO:0000978	RNA polymerase II core promoter proximal region sequence-specific DNA binding	0	1	1	367	0.6576	0.749576	-	ENSCHIG00000012204
BP	GO:0080090	regulation of primary metabolic process	2	6	8	3277	0.66214	0.754119	ENSCHIG00000016033,ENSCHIG00000017378	ENSCHIG00000001536,ENSCHIG00000012204,ENSCHIG00000014847,ENSCHIG00000015334,ENSCHIG00000016983,ENSCHIG00000020020
BP	GO:0045935	positive regulation of nucleobase-containing compound metabolic process	1	2	3	1274	0.6631	0.754581	ENSCHIG00000016033	ENSCHIG00000012204,ENSCHIG00000020020
BP	GO:0030029	actin filament-based process	0	1	1	410	0.6645	0.755003	-	ENSCHIG00000012884
BP	GO:1901564	organonitrogen compound metabolic process	5	3	8	3283	0.66458	0.755003	ENSCHIG00000007693,ENSCHIG00000012760,ENSCHIG00000016033,ENSCHIG00000017378,ENSCHIG00000023341	ENSCHIG00000014847,ENSCHIG00000015334,ENSCHIG00000016983
BP	GO:0045859	regulation of protein kinase activity	0	1	1	411	0.66541	0.755315	-	ENSCHIG00000014847
BP	GO:0001932	regulation of protein phosphorylation	0	2	2	861	0.66971	0.758947	-	ENSCHIG00000014847,ENSCHIG00000016983
MF	GO:0000987	core promoter proximal region sequence-specific DNA binding	0	1	1	380	0.67069	0.758947	-	ENSCHIG00000012204
MF	GO:0001159	core promoter proximal region DNA binding	0	1	1	380	0.67069	0.758947	-	ENSCHIG00000012204
BP	GO:0051129	negative regulation of cellular component organization	0	1	1	417	0.67084	0.758947	-	ENSCHIG00000014847
BP	GO:0071345	cellular response to cytokine stimulus	1	0	1	419	0.67263	0.76034	ENSCHIG00000011241	-
BP	GO:0009058	biosynthetic process	3	4	7	2914	0.6741	0.761369	ENSCHIG00000012760,ENSCHIG00000016033,ENSCHIG00000023341	ENSCHIG00000001536,ENSCHIG00000012204,ENSCHIG00000014847,ENSCHIG00000020020
BP	GO:0010556	regulation of macromolecule biosynthetic process	1	4	5	2122	0.6768	0.763785	ENSCHIG00000016033	ENSCHIG00000001536,ENSCHIG00000012204,ENSCHIG00000014847,ENSCHIG00000020020
BP	GO:0043408	regulation of MAPK cascade	0	1	1	427	0.6797	0.766422	-	ENSCHIG00000014847
BP	GO:0048584	positive regulation of response to stimulus	0	3	3	1310	0.68266	0.769123	-	ENSCHIG00000014847,ENSCHIG00000016983,ENSCHIG00000018287
CC	GO:0098805	whole membrane	1	0	1	513	0.6851	0.771233	ENSCHIG00000012760	-
BP	GO:0019219	regulation of nucleobase-containing compound metabolic process	1	4	5	2142	0.68572	0.771293	ENSCHIG00000016033	ENSCHIG00000001536,ENSCHIG00000012204,ENSCHIG00000014847,ENSCHIG00000020020
MF	GO:0042802	identical protein binding	2	1	3	1205	0.68985	0.775298	ENSCHIG00000007693,ENSCHIG00000011241	ENSCHIG00000016983
BP	GO:0006810	transport	1	4	5	2159	0.69319	0.778409	ENSCHIG00000011241	ENSCHIG00000012884,ENSCHIG00000014847,ENSCHIG00000016983,ENSCHIG00000025403
BP	GO:0048729	tissue morphogenesis	0	1	1	446	0.69591	0.780819	-	ENSCHIG00000014847
BP	GO:0080135	regulation of cellular response to stress	0	1	1	448	0.69757	0.781312	-	ENSCHIG00000014847
BP	GO:0048522	positive regulation of cellular process	3	5	8	3367	0.6978	0.781312	ENSCHIG00000011241,ENSCHIG00000016033,ENSCHIG00000017378	ENSCHIG00000012204,ENSCHIG00000014847,ENSCHIG00000016983,ENSCHIG00000018287,ENSCHIG00000020020
MF	GO:0016773	phosphotransferase activity, alcohol group as acceptor	1	0	1	409	0.6982	0.781312	ENSCHIG00000023341	-
MF	GO:0019901	protein kinase binding	1	0	1	410	0.69911	0.781312	ENSCHIG00000023341	-
BP	GO:0043549	regulation of kinase activity	0	1	1	450	0.69922	0.781312	-	ENSCHIG00000014847
BP	GO:0070925	organelle assembly	1	0	1	451	0.70005	0.781499	ENSCHIG00000013748	-
BP	GO:0034622	cellular macromolecular complex assembly	1	0	1	452	0.70087	0.781499	ENSCHIG00000011241	-
BP	GO:0048518	positive regulation of biological process	3	6	9	3766	0.70111	0.781499	ENSCHIG00000011241,ENSCHIG00000016033,ENSCHIG00000017378	ENSCHIG00000012204,ENSCHIG00000014847,ENSCHIG00000015334,ENSCHIG00000016983,ENSCHIG00000018287,ENSCHIG00000020020
BP	GO:0010628	positive regulation of gene expression	0	3	3	1354	0.70552	0.785771	-	ENSCHIG00000012204,ENSCHIG00000014847,ENSCHIG00000020020
BP	GO:0001568	blood vessel development	0	1	1	461	0.70815	0.787512	-	ENSCHIG00000018287
BP	GO:0031326	regulation of cellular biosynthetic process	1	4	5	2194	0.70824	0.787512	ENSCHIG00000016033	ENSCHIG00000001536,ENSCHIG00000012204,ENSCHIG00000014847,ENSCHIG00000020020
CC	GO:0044427	chromosomal part	1	0	1	547	0.709	0.787713	ENSCHIG00000016033	-
BP	GO:0042325	regulation of phosphorylation	0	2	2	928	0.71096	0.789014	-	ENSCHIG00000014847,ENSCHIG00000016983
BP	GO:0000165	MAPK cascade	0	1	1	465	0.71133	0.789014	-	ENSCHIG00000014847
BP	GO:0044703	multi-organism reproductive process	0	1	1	466	0.71213	0.789258	-	ENSCHIG00000016983
CC	GO:0005829	cytosol	3	1	4	2117	0.7132	0.789712	ENSCHIG00000012760,ENSCHIG00000013048,ENSCHIG00000017378	ENSCHIG00000012204
BP	GO:0034097	response to cytokine	1	0	1	468	0.7137	0.789712	ENSCHIG00000011241	-
BP	GO:0023014	signal transduction by protein phosphorylation	0	1	1	469	0.71448	0.789933	-	ENSCHIG00000014847
BP	GO:0006355	regulation of transcription, DNA-templated	0	4	4	1797	0.71528	0.790175	-	ENSCHIG00000001536,ENSCHIG00000012204,ENSCHIG00000014847,ENSCHIG00000020020
BP	GO:1903506	regulation of nucleic acid-templated transcription	0	4	4	1802	0.71751	0.791996	-	ENSCHIG00000001536,ENSCHIG00000012204,ENSCHIG00000014847,ENSCHIG00000020020
BP	GO:2001141	regulation of RNA biosynthetic process	0	4	4	1807	0.71973	0.793803	-	ENSCHIG00000001536,ENSCHIG00000012204,ENSCHIG00000014847,ENSCHIG00000020020
MF	GO:0097367	carbohydrate derivative binding	0	1	1	435	0.72099	0.794548	-	ENSCHIG00000025403
BP	GO:0009889	regulation of biosynthetic process	1	4	5	2228	0.72243	0.795491	ENSCHIG00000016033	ENSCHIG00000001536,ENSCHIG00000012204,ENSCHIG00000014847,ENSCHIG00000020020
BP	GO:0001816	cytokine production	1	0	1	483	0.72525	0.797498	ENSCHIG00000011241	-
BP	GO:0000278	mitotic cell cycle	1	0	1	484	0.72601	0.797498	ENSCHIG00000016033	-
BP	GO:0001944	vasculature development	0	1	1	484	0.72601	0.797498	-	ENSCHIG00000018287
BP	GO:0007166	cell surface receptor signaling pathway	0	3	3	1403	0.72959	0.800784	-	ENSCHIG00000014847,ENSCHIG00000016983,ENSCHIG00000018287
MF	GO:0016301	kinase activity	1	0	1	447	0.73094	0.801457	ENSCHIG00000023341	-
BP	GO:0030163	protein catabolic process	0	1	1	492	0.73197	0.801457	-	ENSCHIG00000015334
BP	GO:0072358	cardiovascular system development	0	1	1	492	0.73197	0.801457	-	ENSCHIG00000018287
BP	GO:0006351	transcription, DNA-templated	0	4	4	1844	0.7358	0.805003	-	ENSCHIG00000001536,ENSCHIG00000012204,ENSCHIG00000014847,ENSCHIG00000020020
BP	GO:0097659	nucleic acid-templated transcription	0	4	4	1849	0.73792	0.806674	-	ENSCHIG00000001536,ENSCHIG00000012204,ENSCHIG00000014847,ENSCHIG00000020020
BP	GO:0051049	regulation of transport	0	2	2	978	0.73904	0.806847	-	ENSCHIG00000014847,ENSCHIG00000016983
BP	GO:0043009	chordate embryonic development	0	1	1	503	0.73996	0.806847	-	ENSCHIG00000014847
BP	GO:0034641	cellular nitrogen compound metabolic process	3	4	7	3085	0.7404	0.806847	ENSCHIG00000007693,ENSCHIG00000016033,ENSCHIG00000023341	ENSCHIG00000001536,ENSCHIG00000012204,ENSCHIG00000014847,ENSCHIG00000020020
BP	GO:0032774	RNA biosynthetic process	0	4	4	1855	0.74045	0.806847	-	ENSCHIG00000001536,ENSCHIG00000012204,ENSCHIG00000014847,ENSCHIG00000020020
CC	GO:0005694	chromosome	1	0	1	599	0.7422	0.807527	ENSCHIG00000016033	-
BP	GO:0042592	homeostatic process	1	1	2	984	0.74226	0.807527	ENSCHIG00000016033	ENSCHIG00000025403
BP	GO:0032940	secretion by cell	1	0	1	509	0.74422	0.809012	ENSCHIG00000011241	-
BP	GO:0044271	cellular nitrogen compound biosynthetic process	1	4	5	2286	0.74561	0.80903	ENSCHIG00000016033	ENSCHIG00000001536,ENSCHIG00000012204,ENSCHIG00000014847,ENSCHIG00000020020
BP	GO:0009792	embryo development ending in birth or egg hatching	0	1	1	511	0.74563	0.80903	-	ENSCHIG00000014847
MF	GO:0019900	kinase binding	1	0	1	466	0.74602	0.80903	ENSCHIG00000023341	-
BP	GO:0009894	regulation of catabolic process	0	1	1	513	0.74703	0.809481	-	ENSCHIG00000015334
BP	GO:1902531	regulation of intracellular signal transduction	0	2	2	999	0.75017	0.812237	-	ENSCHIG00000014847,ENSCHIG00000016983
BP	GO:0048585	negative regulation of response to stimulus	0	2	2	1009	0.75533	0.817173	-	ENSCHIG00000014847,ENSCHIG00000016983
BP	GO:0006259	DNA metabolic process	1	0	1	527	0.75662	0.817919	ENSCHIG00000016033	-
BP	GO:1901701	cellular response to oxygen-containing compound	0	1	1	542	0.7665	0.827942	-	ENSCHIG00000016983
BP	GO:0010468	regulation of gene expression	0	5	5	2347	0.7686	0.829552	-	ENSCHIG00000001536,ENSCHIG00000012204,ENSCHIG00000014847,ENSCHIG00000016406,ENSCHIG00000020020
BP	GO:0019220	regulation of phosphate metabolic process	0	2	2	1037	0.76933	0.829682	-	ENSCHIG00000014847,ENSCHIG00000016983
BP	GO:0051174	regulation of phosphorus metabolic process	0	2	2	1040	0.77079	0.830598	-	ENSCHIG00000014847,ENSCHIG00000016983
BP	GO:0032268	regulation of cellular protein metabolic process	1	2	3	1502	0.77386	0.833246	ENSCHIG00000017378	ENSCHIG00000014847,ENSCHIG00000016983
BP	GO:0051252	regulation of RNA metabolic process	0	4	4	1942	0.7753	0.834137	-	ENSCHIG00000001536,ENSCHIG00000012204,ENSCHIG00000014847,ENSCHIG00000020020
MF	GO:0016772	transferase activity, transferring phosphorus-containing groups	1	0	1	511	0.77858	0.837004	ENSCHIG00000023341	-
BP	GO:0008284	positive regulation of cell proliferation	0	1	1	564	0.78031	0.838202	-	ENSCHIG00000016983
CC	GO:0005794	Golgi apparatus	1	0	1	693	0.7933	0.850737	ENSCHIG00000011241	-
BP	GO:0045893	positive regulation of transcription, DNA-templated	0	2	2	1091	0.79448	0.850737	-	ENSCHIG00000012204,ENSCHIG00000020020
BP	GO:1902680	positive regulation of RNA biosynthetic process	0	2	2	1091	0.79448	0.850737	-	ENSCHIG00000012204,ENSCHIG00000020020
BP	GO:1903508	positive regulation of nucleic acid-templated transcription	0	2	2	1091	0.79448	0.850737	-	ENSCHIG00000012204,ENSCHIG00000020020
BP	GO:0048878	chemical homeostasis	0	1	1	590	0.79562	0.851288	-	ENSCHIG00000025403
BP	GO:0006468	protein phosphorylation	0	2	2	1107	0.80148	0.856458	-	ENSCHIG00000014847,ENSCHIG00000016983
BP	GO:0010033	response to organic substance	1	2	3	1572	0.80171	0.856458	ENSCHIG00000011241	ENSCHIG00000014847,ENSCHIG00000016406
BP	GO:0071702	organic substance transport	1	1	2	1111	0.8032	0.857377	ENSCHIG00000011241	ENSCHIG00000025403
BP	GO:1902533	positive regulation of intracellular signal transduction	0	1	1	612	0.80777	0.861579	-	ENSCHIG00000014847
CC	GO:0015630	microtubule cytoskeleton	1	0	1	738	0.8142	0.867757	ENSCHIG00000013748	-
BP	GO:0032880	regulation of protein localization	0	1	1	627	0.81565	0.868623	-	ENSCHIG00000015334
BP	GO:0051254	positive regulation of RNA metabolic process	0	2	2	1143	0.81651	0.868859	-	ENSCHIG00000012204,ENSCHIG00000020020
BP	GO:0051276	chromosome organization	1	0	1	630	0.81719	0.868903	ENSCHIG00000016033	-
BP	GO:0070887	cellular response to chemical stimulus	1	2	3	1617	0.81817	0.869266	ENSCHIG00000011241	ENSCHIG00000014847,ENSCHIG00000016983
BP	GO:0006807	nitrogen compound metabolic process	5	6	11	4898	0.8204	0.870955	ENSCHIG00000007693,ENSCHIG00000012760,ENSCHIG00000016033,ENSCHIG00000017378,ENSCHIG00000023341	ENSCHIG00000001536,ENSCHIG00000012204,ENSCHIG00000014847,ENSCHIG00000015334,ENSCHIG00000016983,ENSCHIG00000020020
BP	GO:0006955	immune response	1	0	1	641	0.82273	0.872748	ENSCHIG00000011241	-
BP	GO:0006464	cellular protein modification process	2	2	4	2084	0.8248	0.873582	ENSCHIG00000016033,ENSCHIG00000017378	ENSCHIG00000014847,ENSCHIG00000016983
BP	GO:0036211	protein modification process	2	2	4	2084	0.8248	0.873582	ENSCHIG00000016033,ENSCHIG00000017378	ENSCHIG00000014847,ENSCHIG00000016983
BP	GO:0016192	vesicle-mediated transport	0	1	1	648	0.82617	0.874353	-	ENSCHIG00000014847
BP	GO:0009057	macromolecule catabolic process	0	1	1	657	0.8305	0.877819	-	ENSCHIG00000015334
MF	GO:0003824	catalytic activity	5	1	6	2678	0.83123	0.877819	ENSCHIG00000006073,ENSCHIG00000007693,ENSCHIG00000012760,ENSCHIG00000016033,ENSCHIG00000023341	ENSCHIG00000016983
BP	GO:0031323	regulation of cellular metabolic process	2	5	7	3370	0.83138	0.877819	ENSCHIG00000016033,ENSCHIG00000017378	ENSCHIG00000001536,ENSCHIG00000012204,ENSCHIG00000014847,ENSCHIG00000016983,ENSCHIG00000020020
CC	GO:0031090	organelle membrane	1	0	1	789	0.8355	0.881485	ENSCHIG00000012760	-
BP	GO:0090304	nucleic acid metabolic process	1	4	5	2570	0.84048	0.886052	ENSCHIG00000016033	ENSCHIG00000001536,ENSCHIG00000012204,ENSCHIG00000014847,ENSCHIG00000020020
MF	GO:0140096	catalytic activity, acting on a protein	1	1	2	1102	0.84304	0.888063	ENSCHIG00000023341	ENSCHIG00000016983
BP	GO:0007155	cell adhesion	0	1	1	686	0.84376	0.888134	-	ENSCHIG00000018287
BP	GO:0022610	biological adhesion	0	1	1	692	0.84637	0.890193	-	ENSCHIG00000018287
BP	GO:0018193	peptidyl-amino acid modification	0	1	1	696	0.84809	0.891313	-	ENSCHIG00000014847
BP	GO:0071495	cellular response to endogenous stimulus	0	1	1	699	0.84937	0.89197	-	ENSCHIG00000014847
BP	GO:0043412	macromolecule modification	2	2	4	2169	0.85022	0.892174	ENSCHIG00000016033,ENSCHIG00000017378	ENSCHIG00000014847,ENSCHIG00000016983
BP	GO:0009887	animal organ morphogenesis	0	1	1	704	0.85148	0.892808	-	ENSCHIG00000014847
BP	GO:0010557	positive regulation of macromolecule biosynthetic process	0	2	2	1248	0.85497	0.895777	-	ENSCHIG00000012204,ENSCHIG00000020020
BP	GO:0071704	organic substance metabolic process	5	7	12	5430	0.86163	0.90206	ENSCHIG00000007693,ENSCHIG00000012760,ENSCHIG00000016033,ENSCHIG00000017378,ENSCHIG00000023341	ENSCHIG00000001536,ENSCHIG00000012204,ENSCHIG00000014847,ENSCHIG00000015334,ENSCHIG00000016406,ENSCHIG00000016983,ENSCHIG00000020020
BP	GO:0043170	macromolecule metabolic process	3	7	10	4701	0.86759	0.907009	ENSCHIG00000016033,ENSCHIG00000017378,ENSCHIG00000023341	ENSCHIG00000001536,ENSCHIG00000012204,ENSCHIG00000014847,ENSCHIG00000015334,ENSCHIG00000016406,ENSCHIG00000016983,ENSCHIG00000020020
BP	GO:0031328	positive regulation of cellular biosynthetic process	0	2	2	1288	0.86769	0.907009	-	ENSCHIG00000012204,ENSCHIG00000020020
MF	GO:0016740	transferase activity	2	0	2	1183	0.87229	0.909777	ENSCHIG00000016033,ENSCHIG00000023341	-
BP	GO:0071310	cellular response to organic substance	1	1	2	1304	0.8725	0.909777	ENSCHIG00000011241	ENSCHIG00000014847
BP	GO:0015031	protein transport	1	0	1	759	0.87288	0.909777	ENSCHIG00000011241	-
BP	GO:0009891	positive regulation of biosynthetic process	0	2	2	1307	0.87338	0.909777	-	ENSCHIG00000012204,ENSCHIG00000020020
BP	GO:0016070	RNA metabolic process	0	4	4	2258	0.87368	0.909777	-	ENSCHIG00000001536,ENSCHIG00000012204,ENSCHIG00000014847,ENSCHIG00000020020
CC	GO:0044430	cytoskeletal part	1	0	1	904	0.8752	0.910663	ENSCHIG00000013748	-
BP	GO:0010467	gene expression	0	5	5	2718	0.87812	0.913003	-	ENSCHIG00000001536,ENSCHIG00000012204,ENSCHIG00000014847,ENSCHIG00000016406,ENSCHIG00000020020
CC	GO:0120025	plasma membrane bounded cell projection	0	1	1	927	0.882	0.915916	-	ENSCHIG00000018287
BP	GO:0015833	peptide transport	1	0	1	787	0.8826	0.915916	ENSCHIG00000011241	-
BP	GO:0006508	proteolysis	0	1	1	788	0.88294	0.915916	-	ENSCHIG00000016983
CC	GO:0042995	cell projection	0	1	1	941	0.8859	0.918282	-	ENSCHIG00000018287
BP	GO:0042886	amide transport	1	0	1	800	0.88687	0.918282	ENSCHIG00000011241	-
CC	GO:0005886	plasma membrane	0	3	3	2182	0.8879	0.918282	-	ENSCHIG00000012884,ENSCHIG00000014847,ENSCHIG00000018287
BP	GO:0044238	primary metabolic process	5	6	11	5174	0.88792	0.918282	ENSCHIG00000007693,ENSCHIG00000012760,ENSCHIG00000016033,ENSCHIG00000017378,ENSCHIG00000023341	ENSCHIG00000001536,ENSCHIG00000012204,ENSCHIG00000014847,ENSCHIG00000015334,ENSCHIG00000016983,ENSCHIG00000020020
CC	GO:0016020	membrane	1	4	5	3252	0.8897	0.919424	ENSCHIG00000012760	ENSCHIG00000012884,ENSCHIG00000014847,ENSCHIG00000018287,ENSCHIG00000025403
BP	GO:0045944	positive regulation of transcription from RNA polymerase II promoter	0	1	1	839	0.8988	0.928124	-	ENSCHIG00000020020
CC	GO:0071944	cell periphery	0	3	3	2267	0.9044	0.933198	-	ENSCHIG00000012884,ENSCHIG00000014847,ENSCHIG00000018287
CC	GO:0032991	macromolecular complex	1	3	4	2820	0.9053	0.933419	ENSCHIG00000017378	ENSCHIG00000012884,ENSCHIG00000020020,ENSCHIG00000021318
BP	GO:0019538	protein metabolic process	2	3	5	2874	0.90994	0.937493	ENSCHIG00000016033,ENSCHIG00000017378	ENSCHIG00000014847,ENSCHIG00000015334,ENSCHIG00000016983
MF	GO:0019899	enzyme binding	1	1	2	1320	0.91115	0.937804	ENSCHIG00000023341	ENSCHIG00000020020
BP	GO:0008152	metabolic process	5	7	12	5667	0.91162	0.937804	ENSCHIG00000007693,ENSCHIG00000012760,ENSCHIG00000016033,ENSCHIG00000017378,ENSCHIG00000023341	ENSCHIG00000001536,ENSCHIG00000012204,ENSCHIG00000014847,ENSCHIG00000015334,ENSCHIG00000016406,ENSCHIG00000016983,ENSCHIG00000020020
CC	GO:0044425	membrane part	0	2	2	1735	0.9149	0.940467	-	ENSCHIG00000012884,ENSCHIG00000025403
CC	GO:0044459	plasma membrane part	0	1	1	1081	0.9191	0.944072	-	ENSCHIG00000012884
BP	GO:0071705	nitrogen compound transport	1	0	1	941	0.92458	0.948984	ENSCHIG00000011241	-
BP	GO:0006996	organelle organization	2	1	3	2041	0.92566	0.949377	ENSCHIG00000013748,ENSCHIG00000016033	ENSCHIG00000016983
CC	GO:0005856	cytoskeleton	1	0	1	1124	0.9272	0.95024	ENSCHIG00000013748	-
BP	GO:0044248	cellular catabolic process	1	0	1	980	0.93267	0.954521	ENSCHIG00000012760	-
BP	GO:0044267	cellular protein metabolic process	2	2	4	2563	0.93278	0.954521	ENSCHIG00000016033,ENSCHIG00000017378	ENSCHIG00000014847,ENSCHIG00000016983
BP	GO:0044260	cellular macromolecule metabolic process	3	5	8	4370	0.9448	0.966095	ENSCHIG00000016033,ENSCHIG00000017378,ENSCHIG00000023341	ENSCHIG00000001536,ENSCHIG00000012204,ENSCHIG00000014847,ENSCHIG00000016983,ENSCHIG00000020020
MF	GO:0016787	hydrolase activity	0	1	1	1016	0.9555	0.975713	-	ENSCHIG00000016983
BP	GO:0051704	multi-organism process	0	1	1	1122	0.95564	0.975713	-	ENSCHIG00000016983
CC	GO:0044444	cytoplasmic part	5	2	7	4791	0.9606	0.980042	ENSCHIG00000006073,ENSCHIG00000011241,ENSCHIG00000012760,ENSCHIG00000013048,ENSCHIG00000017378	ENSCHIG00000012204,ENSCHIG00000025119
BP	GO:0044237	cellular metabolic process	5	5	10	5334	0.96403	0.982805	ENSCHIG00000007693,ENSCHIG00000012760,ENSCHIG00000016033,ENSCHIG00000017378,ENSCHIG00000023341	ENSCHIG00000001536,ENSCHIG00000012204,ENSCHIG00000014847,ENSCHIG00000016983,ENSCHIG00000020020
CC	GO:0043234	protein complex	0	1	1	1491	0.9713	0.989476	-	ENSCHIG00000020020
CC	GO:0005634	nucleus	2	3	5	4031	0.9758	0.992808	ENSCHIG00000013048,ENSCHIG00000017378	ENSCHIG00000001536,ENSCHIG00000012204,ENSCHIG00000020020
BP	GO:0002376	immune system process	1	0	1	1327	0.97603	0.992808	ENSCHIG00000011241	-
CC	GO:0043228	non-membrane-bounded organelle	2	0	2	2386	0.9805	0.995866	ENSCHIG00000013748,ENSCHIG00000016033	-
CC	GO:0043232	intracellular non-membrane-bounded organelle	2	0	2	2386	0.9805	0.995866	ENSCHIG00000013748,ENSCHIG00000016033	-
CC	GO:0043231	intracellular membrane-bounded organelle	5	3	8	5867	0.9909	1	ENSCHIG00000006073,ENSCHIG00000011241,ENSCHIG00000012760,ENSCHIG00000013048,ENSCHIG00000017378	ENSCHIG00000001536,ENSCHIG00000012204,ENSCHIG00000020020
CC	GO:0012505	endomembrane system	1	0	1	1955	0.9917	1	ENSCHIG00000011241	-
CC	GO:0044446	intracellular organelle part	4	1	5	4532	0.9927	1	ENSCHIG00000012760,ENSCHIG00000013048,ENSCHIG00000013748,ENSCHIG00000016033	ENSCHIG00000020020
CC	GO:0005654	nucleoplasm	1	0	1	2084	0.9942	1	ENSCHIG00000013048	-
CC	GO:0043229	intracellular organelle	7	3	10	6876	0.9948	1	ENSCHIG00000006073,ENSCHIG00000011241,ENSCHIG00000012760,ENSCHIG00000013048,ENSCHIG00000013748,ENSCHIG00000016033,ENSCHIG00000017378	ENSCHIG00000001536,ENSCHIG00000012204,ENSCHIG00000020020
CC	GO:0044428	nuclear part	1	1	2	2923	0.9951	1	ENSCHIG00000013048	ENSCHIG00000020020
CC	GO:0044422	organelle part	4	1	5	4691	0.9952	1	ENSCHIG00000012760,ENSCHIG00000013048,ENSCHIG00000013748,ENSCHIG00000016033	ENSCHIG00000020020
CC	GO:0005737	cytoplasm	5	2	7	5818	0.9971	1	ENSCHIG00000006073,ENSCHIG00000011241,ENSCHIG00000012760,ENSCHIG00000013048,ENSCHIG00000017378	ENSCHIG00000012204,ENSCHIG00000025119
CC	GO:0043226	organelle	7	3	10	7054	0.9972	1	ENSCHIG00000006073,ENSCHIG00000011241,ENSCHIG00000012760,ENSCHIG00000013048,ENSCHIG00000013748,ENSCHIG00000016033,ENSCHIG00000017378	ENSCHIG00000001536,ENSCHIG00000012204,ENSCHIG00000020020
CC	GO:0043227	membrane-bounded organelle	5	3	8	6284	0.9974	1	ENSCHIG00000006073,ENSCHIG00000011241,ENSCHIG00000012760,ENSCHIG00000013048,ENSCHIG00000017378	ENSCHIG00000001536,ENSCHIG00000012204,ENSCHIG00000020020
CC	GO:0031981	nuclear lumen	1	0	1	2667	0.9989	1	ENSCHIG00000013048	-
CC	GO:0031974	membrane-enclosed lumen	1	0	1	2859	0.9994	1	ENSCHIG00000013048	-
CC	GO:0043233	organelle lumen	1	0	1	2859	0.9994	1	ENSCHIG00000013048	-
CC	GO:0070013	intracellular organelle lumen	1	0	1	2859	0.9994	1	ENSCHIG00000013048	-
CC	GO:0005622	intracellular	7	4	11	7982	0.9998	1	ENSCHIG00000006073,ENSCHIG00000011241,ENSCHIG00000012760,ENSCHIG00000013048,ENSCHIG00000013748,ENSCHIG00000016033,ENSCHIG00000017378	ENSCHIG00000001536,ENSCHIG00000012204,ENSCHIG00000020020,ENSCHIG00000025119
CC	GO:0044424	intracellular part	7	4	11	7982	0.9998	1	ENSCHIG00000006073,ENSCHIG00000011241,ENSCHIG00000012760,ENSCHIG00000013048,ENSCHIG00000013748,ENSCHIG00000016033,ENSCHIG00000017378	ENSCHIG00000001536,ENSCHIG00000012204,ENSCHIG00000020020,ENSCHIG00000025119
CC	GO:0044464	cell part	7	8	15	9028	0.9999	1	ENSCHIG00000006073,ENSCHIG00000011241,ENSCHIG00000012760,ENSCHIG00000013048,ENSCHIG00000013748,ENSCHIG00000016033,ENSCHIG00000017378	ENSCHIG00000001536,ENSCHIG00000012204,ENSCHIG00000012884,ENSCHIG00000013228,ENSCHIG00000014847,ENSCHIG00000018287,ENSCHIG00000020020,ENSCHIG00000025119
CC	GO:0005623	cell	7	8	15	9032	0.9999	1	ENSCHIG00000006073,ENSCHIG00000011241,ENSCHIG00000012760,ENSCHIG00000013048,ENSCHIG00000013748,ENSCHIG00000016033,ENSCHIG00000017378	ENSCHIG00000001536,ENSCHIG00000012204,ENSCHIG00000012884,ENSCHIG00000013228,ENSCHIG00000014847,ENSCHIG00000018287,ENSCHIG00000020020,ENSCHIG00000025119
MF	GO:0003674	molecular_function	7	14	21	7386	1	1	ENSCHIG00000006073,ENSCHIG00000007693,ENSCHIG00000011241,ENSCHIG00000012760,ENSCHIG00000016033,ENSCHIG00000017378,ENSCHIG00000023341	ENSCHIG00000001536,ENSCHIG00000006692,ENSCHIG00000010002,ENSCHIG00000012204,ENSCHIG00000012884,ENSCHIG00000013228,ENSCHIG00000014847,ENSCHIG00000015143,ENSCHIG00000015334,ENSCHIG00000016983,ENSCHIG00000020020,ENSCHIG00000021318,ENSCHIG00000023145,ENSCHIG00000025403
BP	GO:0008150	biological_process	7	17	24	9228	1	1	ENSCHIG00000007693,ENSCHIG00000011241,ENSCHIG00000012760,ENSCHIG00000013748,ENSCHIG00000016033,ENSCHIG00000017378,ENSCHIG00000023341	ENSCHIG00000001536,ENSCHIG00000006692,ENSCHIG00000010002,ENSCHIG00000012204,ENSCHIG00000012884,ENSCHIG00000013228,ENSCHIG00000013832,ENSCHIG00000014847,ENSCHIG00000015143,ENSCHIG00000015334,ENSCHIG00000016145,ENSCHIG00000016406,ENSCHIG00000016983,ENSCHIG00000018287,ENSCHIG00000020020,ENSCHIG00000021318,ENSCHIG00000025403
CC	GO:0005575	cellular_component	7	14	21	9591	1	1	ENSCHIG00000006073,ENSCHIG00000011241,ENSCHIG00000012760,ENSCHIG00000013048,ENSCHIG00000013748,ENSCHIG00000016033,ENSCHIG00000017378	ENSCHIG00000001536,ENSCHIG00000006692,ENSCHIG00000012204,ENSCHIG00000012884,ENSCHIG00000013228,ENSCHIG00000013832,ENSCHIG00000014847,ENSCHIG00000016145,ENSCHIG00000016983,ENSCHIG00000018287,ENSCHIG00000020020,ENSCHIG00000021318,ENSCHIG00000025119,ENSCHIG00000025403
