# Supplementary material for: Transcriptome analysis reveals mRNAs and long non-coding RNAs associated with fecundity in the hypothalamus of high-and low-fecundity goat
Source: Front Vet Sci. 2023 Mar 28;10:1145594. doi: 10.3389/fvets.2023.1145594 (PMC10086355; doi:10.3389/fvets.2023.1145594)
Supplement: Supplementary file 7 [file Table_7.XLSX]

## Sheet: Sheet1
PathwayID	Pathway	Level1	Level2	Up_number	Down_number	DEG_number	total_number	Pvalue	FDR	Up_gene	Down_gene	URL
chx04080	Neuroactive ligand-receptor interB2:B30action	Environmental Information Processing	Signaling molecules and interaction	0	6	6	294	7.65905e-05	0.00473987	-	ENSCHIG00000021318,ENSCHIG00000003956,ENSCHIG00000018219,ENSCHIG00000025119,ENSCHIG00000025403,ENSCHIG00000015334	http://www.kegg.jp/kegg-bin/show_pathway?map04080/K04586%09%23FFFFFF,green/K04589%09%23FFFFFF,green/K05264%09%23FFFFFF,green/K05053%09%23FFFFFF,green/K04195%09%23FFFFFF,green/K05246%09%23FFFFFF,green/
chx05332	Graft-versus-host disease	Human Diseases	Immune diseases	2	1	3	44	0.000175535	0.00473987	ENSCHIG00000018153,ENSCHIG00000008016	ENSCHIG00000020748	http://www.kegg.jp/kegg-bin/show_pathway?map05332/K06751%09%23FFFFFF,purple/
chx05330	Allograft rejection	Human Diseases	Immune diseases	2	1	3	47	0.00021382	0.00473987	ENSCHIG00000018153,ENSCHIG00000008016	ENSCHIG00000020748	http://www.kegg.jp/kegg-bin/show_pathway?map05330/K06751%09%23FFFFFF,purple/
chx04940	Type I diabetes mellitus	Human Diseases	Endocrine and metabolic diseases	2	1	3	53	0.000305778	0.00473987	ENSCHIG00000018153,ENSCHIG00000008016	ENSCHIG00000020748	http://www.kegg.jp/kegg-bin/show_pathway?map04940/K06751%09%23FFFFFF,purple/
chx04650	Natural killer cell mediated cytotoxicity	Organismal Systems	Immune system	3	1	4	137	0.000358414	0.00473987	ENSCHIG00000018153,ENSCHIG00000015572,ENSCHIG00000008016	ENSCHIG00000020748	http://www.kegg.jp/kegg-bin/show_pathway?map04650/K06751%09%23FFFFFF,purple/K04722%09%23FFFFFF,red/
chx05320	Autoimmune thyroid disease	Human Diseases	Immune diseases	2	1	3	56	0.00035999	0.00473987	ENSCHIG00000018153,ENSCHIG00000008016	ENSCHIG00000020748	http://www.kegg.jp/kegg-bin/show_pathway?map05320/K06751%09%23FFFFFF,purple/
chx05416	Viral myocarditis	Human Diseases	Cardiovascular diseases	2	1	3	60	0.000441397	0.00498148	ENSCHIG00000018153,ENSCHIG00000008016	ENSCHIG00000020748	http://www.kegg.jp/kegg-bin/show_pathway?map05416/K06751%09%23FFFFFF,purple/
chx04612	Antigen processing and presentation	Organismal Systems	Immune system	2	1	3	68	0.000637724	0.00629752	ENSCHIG00000018153,ENSCHIG00000008016	ENSCHIG00000020748	http://www.kegg.jp/kegg-bin/show_pathway?map04612/K06751%09%23FFFFFF,purple/
chx00472	D-Arginine and D-ornithine metabolism	Metabolism	Metabolism of other amino acids	1	0	1	1	0.00250098	0.021953	ENSCHIG00000012760	-	http://www.kegg.jp/kegg-bin/show_pathway?map00472/K00273%09%23FFFFFF,red/
chx04514	Cell adhesion molecules (CAMs)	Environmental Information Processing	Signaling molecules and interaction	2	1	3	136	0.00465048	0.0367388	ENSCHIG00000018153,ENSCHIG00000008016	ENSCHIG00000020748	http://www.kegg.jp/kegg-bin/show_pathway?map04514/K06751%09%23FFFFFF,purple/
chx04145	Phagosome	Cellular Processes	Transport and catabolism	2	1	3	152	0.00633433	0.0448003	ENSCHIG00000018153,ENSCHIG00000008016	ENSCHIG00000020748	http://www.kegg.jp/kegg-bin/show_pathway?map04145/K06751%09%23FFFFFF,purple/
chx04218	Cellular senescence	Cellular Processes	Cell growth and death	2	1	3	156	0.0068051	0.0448003	ENSCHIG00000018153,ENSCHIG00000008016	ENSCHIG00000020748	http://www.kegg.jp/kegg-bin/show_pathway?map04218/K06751%09%23FFFFFF,purple/
chx05202	Transcriptional misregulation in cancer	Human Diseases	Cancers: Overview	2	1	3	178	0.00976463	0.0559453	ENSCHIG00000017378,ENSCHIG00000013048	ENSCHIG00000016983	http://www.kegg.jp/kegg-bin/show_pathway?map05202/K01403%09%23FFFFFF,green/K09234%09%23FFFFFF,red/K15626%09%23FFFFFF,red/
chx05167	Kaposi's sarcoma-associated herpesvirus infection	Human Diseases	Infectious diseases: Viral	2	1	3	179	0.00991436	0.0559453	ENSCHIG00000018153,ENSCHIG00000008016	ENSCHIG00000020748	http://www.kegg.jp/kegg-bin/show_pathway?map05167/K06751%09%23FFFFFF,purple/
chx05168	Herpes simplex infection	Human Diseases	Infectious diseases: Viral	2	1	3	184	0.0106832	0.0562648	ENSCHIG00000018153,ENSCHIG00000008016	ENSCHIG00000020748	http://www.kegg.jp/kegg-bin/show_pathway?map05168/K06751%09%23FFFFFF,purple/
chx05203	Viral carcinogenesis	Human Diseases	Cancers: Overview	2	1	3	191	0.0118166	0.0583443	ENSCHIG00000018153,ENSCHIG00000008016	ENSCHIG00000020748	http://www.kegg.jp/kegg-bin/show_pathway?map05203/K06751%09%23FFFFFF,purple/
chx04971	Gastric acid secretion	Organismal Systems	Digestive system	0	2	2	70	0.0131642	0.0586905	-	ENSCHIG00000006692,ENSCHIG00000018219	http://www.kegg.jp/kegg-bin/show_pathway?map04971/K05237%09%23FFFFFF,green/K04195%09%23FFFFFF,green/
chx05169	Epstein-Barr virus infection	Human Diseases	Infectious diseases: Viral	2	1	3	200	0.0133725	0.0586905	ENSCHIG00000018153,ENSCHIG00000008016	ENSCHIG00000020748	http://www.kegg.jp/kegg-bin/show_pathway?map05169/K06751%09%23FFFFFF,purple/
chx05166	HTLV-I infection	Human Diseases	Infectious diseases: Viral	2	1	3	217	0.016619	0.0690999	ENSCHIG00000018153,ENSCHIG00000008016	ENSCHIG00000020748	http://www.kegg.jp/kegg-bin/show_pathway?map05166/K06751%09%23FFFFFF,purple/
chx04144	Endocytosis	Cellular Processes	Transport and catabolism	2	1	3	236	0.0207296	0.0818819	ENSCHIG00000018153,ENSCHIG00000008016	ENSCHIG00000020748	http://www.kegg.jp/kegg-bin/show_pathway?map04144/K06751%09%23FFFFFF,purple/
chx04726	Serotonergic synapse 5	Organismal Systems	Nervous system	0	2	2	113	0.0322771	0.121423	-	ENSCHIG00000012884,ENSCHIG00000017002	http://www.kegg.jp/kegg-bin/show_pathway?map04726/K04999%09%23FFFFFF,green/K07428%09%23FFFFFF,green/
chx04060	Cytokine-cytokine receptor interaction	Environmental Information Processing	Signaling molecules and interaction	1	2	3	290	0.035221	0.126475	ENSCHIG00000015572	ENSCHIG00000010136,ENSCHIG00000018287	http://www.kegg.jp/kegg-bin/show_pathway?map04060/K22632%09%23FFFFFF,green/K05149%09%23FFFFFF,green/K04722%09%23FFFFFF,red/
chx04915	Estrogen signaling pathway	Organismal Systems	Endocrine system	0	2	2	127	0.0399411	0.136915	-	ENSCHIG00000012884,ENSCHIG00000016983	http://www.kegg.jp/kegg-bin/show_pathway?map04915/K04999%09%23FFFFFF,green/K01403%09%23FFFFFF,green/
chx00910	Nitrogen metabolism	Metabolism	Energy metabolism	1	0	1	17	0.041702	0.136915	ENSCHIG00000006073	-	http://www.kegg.jp/kegg-bin/show_pathway?map00910/K01672%09%23FFFFFF,red/
chx05165	Human papillomavirus infection	Human Diseases	Infectious diseases: Viral	2	1	3	315	0.0433276	0.136915	ENSCHIG00000018153,ENSCHIG00000008016	ENSCHIG00000020748	http://www.kegg.jp/kegg-bin/show_pathway?map05165/K06751%09%23FFFFFF,purple/
chx04210	Apoptosis	Cellular Processes	Cell growth and death	2	0	2	146	0.0513223	0.152003	ENSCHIG00000016033,ENSCHIG00000015572	-	http://www.kegg.jp/kegg-bin/show_pathway?map04210/K10798%09%23FFFFFF,red/K04722%09%23FFFFFF,red/
chx04921	Oxytocin signaling pathway	Organismal Systems	Endocrine system	1	1	2	147	0.0519505	0.152003	ENSCHIG00000023341	ENSCHIG00000012884	http://www.kegg.jp/kegg-bin/show_pathway?map04921/K04999%09%23FFFFFF,green/K07200%09%23FFFFFF,red/
chx04217	Necroptosis	Cellular Processes	Cell growth and death	2	0	2	152	0.0551335	0.155555	ENSCHIG00000016033,ENSCHIG00000015572	-	http://www.kegg.jp/kegg-bin/show_pathway?map04217/K10798%09%23FFFFFF,red/K04722%09%23FFFFFF,red/
chx03410	Base excision repair	Genetic Information Processing	Replication and repair	1	0	1	31	0.0747753	0.203017	ENSCHIG00000016033	-	http://www.kegg.jp/kegg-bin/show_pathway?map03410/K10798%09%23FFFFFF,red/
chx04710	Circadian rhythm	Organismal Systems	Environmental adaptation	1	0	1	32	0.0770949	0.203017	ENSCHIG00000023341	-	http://www.kegg.jp/kegg-bin/show_pathway?map04710/K07200%09%23FFFFFF,red/
chx05219	Bladder cancer	Human Diseases	Cancers: Specific types	0	1	1	38	0.0908946	0.231635	-	ENSCHIG00000016983	http://www.kegg.jp/kegg-bin/show_pathway?map05219/K01403%09%23FFFFFF,green/
chx00260	Glycine, serine and threonine metabolism	Metabolism	Amino acid metabolism	1	0	1	44	0.104494	0.25797	ENSCHIG00000012760	-	http://www.kegg.jp/kegg-bin/show_pathway?map00260/K00273%09%23FFFFFF,red/
chx00330	Arginine and proline metabolism	Metabolism	Amino acid metabolism	1	0	1	50	0.117897	0.282238	ENSCHIG00000012760	-	http://www.kegg.jp/kegg-bin/show_pathway?map00330/K00273%09%23FFFFFF,red/
chx04213	Longevity regulating pathway - multiple species	Organismal Systems	Aging	1	0	1	58	0.135465	0.314756	ENSCHIG00000023341	-	http://www.kegg.jp/kegg-bin/show_pathway?map04213/K07200%09%23FFFFFF,red/
chx04927	Cortisol synthesis and secretion	Organismal Systems	Endocrine system	0	1	1	63	0.146272	0.330157	-	ENSCHIG00000020020	http://www.kegg.jp/kegg-bin/show_pathway?map04927/K08560%09%23FFFFFF,green/
chx04920	Adipocytokine signaling pathway	Organismal Systems	Endocrine system	1	0	1	68	0.156949	0.33924	ENSCHIG00000023341	-	http://www.kegg.jp/kegg-bin/show_pathway?map04920/K07200%09%23FFFFFF,red/
chx05218	Melanoma	Human Diseases	Cancers: Specific types	0	1	1	69	0.159068	0.33924	-	ENSCHIG00000015143	http://www.kegg.jp/kegg-bin/show_pathway?map05218/K04358%09%23FFFFFF,green/
chx04115	p53 signaling pathway	Cellular Processes	Cell growth and death	1	0	1	73	0.167496	0.33924	ENSCHIG00000007693	-	http://www.kegg.jp/kegg-bin/show_pathway?map04115/K10133%09%23FFFFFF,red/
chx05410	Hypertrophic cardiomyopathy (HCM)	Human Diseases	Cardiovascular diseases	1	0	1	78	0.177915	0.33924	ENSCHIG00000023341	-	http://www.kegg.jp/kegg-bin/show_pathway?map05410/K07200%09%23FFFFFF,red/
chx04146	Peroxisome	Cellular Processes	Transport and catabolism	1	0	1	80	0.182047	0.33924	ENSCHIG00000012760	-	http://www.kegg.jp/kegg-bin/show_pathway?map04146/K00273%09%23FFFFFF,red/
chx04657	IL-17 signaling pathway	Organismal Systems	Immune system	0	1	1	82	0.186159	0.33924	-	ENSCHIG00000016983	http://www.kegg.jp/kegg-bin/show_pathway?map04657/K01403%09%23FFFFFF,green/
chx05032	Morphine addiction	Human Diseases	Substance dependence	0	1	1	84	0.190251	0.33924	-	ENSCHIG00000012884	http://www.kegg.jp/kegg-bin/show_pathway?map05032/K04999%09%23FFFFFF,green/
chx04912	GnRH signaling pathway	Organismal Systems	Endocrine system	0	1	1	86	0.194323	0.33924	-	ENSCHIG00000016406	http://www.kegg.jp/kegg-bin/show_pathway?map04912/K05252%09%23FFFFFF,green/
chx04211	Longevity regulating pathway	Organismal Systems	Aging	1	0	1	87	0.196352	0.33924	ENSCHIG00000023341	-	http://www.kegg.jp/kegg-bin/show_pathway?map04211/K07200%09%23FFFFFF,red/
chx01522	Endocrine resistance	Human Diseases	Drug resistance: Antineoplastic	0	1	1	90	0.202408	0.33924	-	ENSCHIG00000016983	http://www.kegg.jp/kegg-bin/show_pathway?map01522/K01403%09%23FFFFFF,green/
chx04925	Aldosterone synthesis and secretion	Organismal Systems	Endocrine system	0	1	1	91	0.204417	0.33924	-	ENSCHIG00000012884	http://www.kegg.jp/kegg-bin/show_pathway?map04925/K04999%09%23FFFFFF,green/
chx05215	Prostate cancer	Human Diseases	Cancers: Specific types	0	1	1	92	0.206421	0.33924	-	ENSCHIG00000016983	http://www.kegg.jp/kegg-bin/show_pathway?map05215/K01403%09%23FFFFFF,green/
chx04922	Glucagon signaling pathway	Organismal Systems	Endocrine system	1	0	1	94	0.210414	0.33924	ENSCHIG00000023341	-	http://www.kegg.jp/kegg-bin/show_pathway?map04922/K07200%09%23FFFFFF,red/
chx04713	Circadian entrainment	Organismal Systems	Environmental adaptation	0	1	1	94	0.210414	0.33924	-	ENSCHIG00000012884	http://www.kegg.jp/kegg-bin/show_pathway?map04713/K04999%09%23FFFFFF,green/
chx04670	Leukocyte transendothelial migration	Organismal Systems	Immune system	0	1	1	101	0.224238	0.354296	-	ENSCHIG00000016983	http://www.kegg.jp/kegg-bin/show_pathway?map04670/K01403%09%23FFFFFF,green/
chx04931	Insulin resistance	Human Diseases	Endocrine and metabolic diseases	1	0	1	106	0.233969	0.355398	ENSCHIG00000023341	-	http://www.kegg.jp/kegg-bin/show_pathway?map04931/K07200%09%23FFFFFF,red/
chx04668	TNF signaling pathway	Environmental Information Processing	Signal transduction	0	1	1	113	0.247393	0.355398	-	ENSCHIG00000016983	http://www.kegg.jp/kegg-bin/show_pathway?map04668/K01403%09%23FFFFFF,green/
chx04152	AMPK signaling pathway	Environmental Information Processing	Signal transduction	1	0	1	119	0.258717	0.355398	ENSCHIG00000023341	-	http://www.kegg.jp/kegg-bin/show_pathway?map04152/K07200%09%23FFFFFF,red/
chx04926	Relaxin signaling pathway	Organismal Systems	Endocrine system	0	1	1	119	0.258717	0.355398	-	ENSCHIG00000016983	http://www.kegg.jp/kegg-bin/show_pathway?map04926/K01403%09%23FFFFFF,green/
chx04728	Dopaminergic synapse	Organismal Systems	Nervous system	0	1	1	124	0.268028	0.355398	-	ENSCHIG00000012884	http://www.kegg.jp/kegg-bin/show_pathway?map04728/K04999%09%23FFFFFF,green/
chx04068	FoxO signaling pathway	Environmental Information Processing	Signal transduction	1	0	1	125	0.269877	0.355398	ENSCHIG00000023341	-	http://www.kegg.jp/kegg-bin/show_pathway?map04068/K07200%09%23FFFFFF,red/
chx05162	Measles	Human Diseases	Infectious diseases: Viral	1	0	1	126	0.271721	0.355398	ENSCHIG00000015572	-	http://www.kegg.jp/kegg-bin/show_pathway?map05162/K04722%09%23FFFFFF,red/
chx04371	Apelin signaling pathway	Environmental Information Processing	Signal transduction	1	0	1	132	0.282691	0.355398	ENSCHIG00000023341	-	http://www.kegg.jp/kegg-bin/show_pathway?map04371/K07200%09%23FFFFFF,red/
chx04910	Insulin signaling pathway	Organismal Systems	Endocrine system	1	0	1	132	0.282691	0.355398	ENSCHIG00000023341	-	http://www.kegg.jp/kegg-bin/show_pathway?map04910/K07200%09%23FFFFFF,red/
chx05206	MicroRNAs in cancer	Human Diseases	Cancers: Overview	0	1	1	134	0.286312	0.355398	-	ENSCHIG00000016983	http://www.kegg.jp/kegg-bin/show_pathway?map05206/K01403%09%23FFFFFF,green/
chx04310	Wnt signaling pathway	Environmental Information Processing	Signal transduction	0	1	1	138	0.293501	0.355398	-	ENSCHIG00000014847	http://www.kegg.jp/kegg-bin/show_pathway?map04310/K02165%09%23FFFFFF,green/
chx05418	Fluid shear stress and atherosclerosis	Human Diseases	Cardiovascular diseases	0	1	1	138	0.293501	0.355398	-	ENSCHIG00000016983	http://www.kegg.jp/kegg-bin/show_pathway?map05418/K01403%09%23FFFFFF,green/
chx04723	Retrograde endocannabinoid signaling	Organismal Systems	Nervous system	0	1	1	139	0.295287	0.355398	-	ENSCHIG00000012884	http://www.kegg.jp/kegg-bin/show_pathway?map04723/K04999%09%23FFFFFF,green/
chx05224	Breast cancer	Human Diseases	Cancers: Specific types	0	1	1	141	0.298846	0.355398	-	ENSCHIG00000015143	http://www.kegg.jp/kegg-bin/show_pathway?map05224/K04358%09%23FFFFFF,green/
chx05161	Hepatitis B	Human Diseases	Infectious diseases: Viral	0	1	1	142	0.300619	0.355398	-	ENSCHIG00000016983	http://www.kegg.jp/kegg-bin/show_pathway?map05161/K01403%09%23FFFFFF,green/
chx04932	Non-alcoholic fatty liver disease (NAFLD)	Human Diseases	Endocrine and metabolic diseases	1	0	1	142	0.300619	0.355398	ENSCHIG00000023341	-	http://www.kegg.jp/kegg-bin/show_pathway?map04932/K07200%09%23FFFFFF,red/
chx05226	Gastric cancer	Human Diseases	Cancers: Specific types	0	1	1	143	0.302388	0.355398	-	ENSCHIG00000015143	http://www.kegg.jp/kegg-bin/show_pathway?map05226/K04358%09%23FFFFFF,green/
chx04934	Cushing's syndrome	Human Diseases	Endocrine and metabolic diseases	0	1	1	145	0.305912	0.355398	-	ENSCHIG00000020020	http://www.kegg.jp/kegg-bin/show_pathway?map04934/K08560%09%23FFFFFF,green/
chx05164	Influenza A	Human Diseases	Infectious diseases: Viral	1	0	1	164	0.338547	0.382074	ENSCHIG00000015572	-	http://www.kegg.jp/kegg-bin/show_pathway?map05164/K04722%09%23FFFFFF,red/
chx04530	Tight junction	Cellular Processes	Cellular community - eukaryotes	1	0	1	164	0.338547	0.382074	ENSCHIG00000023341	-	http://www.kegg.jp/kegg-bin/show_pathway?map04530/K07200%09%23FFFFFF,red/
chx05200	Pathways in cancer	Human Diseases	Cancers: Overview	0	2	2	496	0.353729	0.393229	-	ENSCHIG00000016983,ENSCHIG00000015143	http://www.kegg.jp/kegg-bin/show_pathway?map05200/K01403%09%23FFFFFF,green/K04358%09%23FFFFFF,green/
chx04020	Calcium signaling pathway	Environmental Information Processing	Signal transduction	0	1	1	176	0.358386	0.393229	-	ENSCHIG00000018219	http://www.kegg.jp/kegg-bin/show_pathway?map04020/K04195%09%23FFFFFF,green/
chx05205	Proteoglycans in cancer	Human Diseases	Cancers: Overview	0	1	1	183	0.369692	0.400078	-	ENSCHIG00000016983	http://www.kegg.jp/kegg-bin/show_pathway?map05205/K01403%09%23FFFFFF,green/
chx04015	Rap1 signaling pathway	Environmental Information Processing	Signal transduction	0	1	1	195	0.388626	0.414884	-	ENSCHIG00000015143	http://www.kegg.jp/kegg-bin/show_pathway?map04015/K04358%09%23FFFFFF,green/
chx04810	Regulation of actin cytoskeleton	Cellular Processes	Cell motility	0	1	1	201	0.397885	0.419105	-	ENSCHIG00000015143	http://www.kegg.jp/kegg-bin/show_pathway?map04810/K04358%09%23FFFFFF,green/
chx04014	Ras signaling pathway	Environmental Information Processing	Signal transduction	0	1	1	225	0.433581	0.447798	-	ENSCHIG00000015143	http://www.kegg.jp/kegg-bin/show_pathway?map04014/K04358%09%23FFFFFF,green/
chx04714	Thermogenesis	Organismal Systems	Environmental adaptation	1	0	1	227	0.436461	0.447798	ENSCHIG00000023341	-	http://www.kegg.jp/kegg-bin/show_pathway?map04714/K07200%09%23FFFFFF,red/
chx04010	MAPK signaling pathway	Environmental Information Processing	Signal transduction	0	1	1	280	0.507824	0.514334	-	ENSCHIG00000015143	http://www.kegg.jp/kegg-bin/show_pathway?map04010/K04358%09%23FFFFFF,green/
chx04151	PI3K-Akt signaling pathway	Environmental Information Processing	Signal transduction	0	1	1	340	0.578061	0.578061	-	ENSCHIG00000015143	http://www.kegg.jp/kegg-bin/show_pathway?map04151/K04358%09%23FFFFFF,green/
