# Supplementary material for: Transcriptome analysis reveals mRNAs and long non-coding RNAs associated with fecundity in the hypothalamus of high-and low-fecundity goat
Source: Front Vet Sci. 2023 Mar 28;10:1145594. doi: 10.3389/fvets.2023.1145594 (PMC10086355; doi:10.3389/fvets.2023.1145594)
Supplement: Supplementary file 8 [file Table_8.XLSX]

## Sheet: Sheet1
	Gene Name	Sequence（5´-3´）	Tm （℃）	Product length（bp）
	NPTX2	F：TCACCATCTGCCTGTGGTTG	60	152
		R：CAACTGGGCGACCTTGTCAT	60
	GNRH1	F：TTTCTGTGTGGTGGGTTGCT	60	114
		R：TCGACCTCTTTGGCTATCTCT	57
	NMUR2	F：CATCCATGTGGTGTCAGGTGT	60	149
		R：CCGGTGAGTGGTTATGGGAG	59
	ENSCHIT00000007066	F：ACACTAGATGGAGGCCCTACTG	60	81
		R：AGTTTGGCCCAGTGACCTCG	62
	ENSCHIT00000006865	F：AGCCCTCTGCACGAAAGAAA	59	191
		R：CCTCAATCGGGGCAACGTAT	60
	ENSCHIT00000009507	F：AAAGACCATGGCTGCTAGCTT	59	133
		R：TCCATCCATAGCCTGTCTCCA	60
